# Supplementary material for: Comparative Metabolomic Profiling of Compatible and Incompatible Interactions Between Potato and Phytophthora infestans
Source: Front Microbiol. 2022 Apr 8;13:857160. doi: 10.3389/fmicb.2022.857160 (PMC9024415; doi:10.3389/fmicb.2022.857160)
Supplement: Supplementary file 4 [file Table_1.XLSX]

## Sheet: Sheet1
Table S1 Annotations and abuncances of all identified metabolites
ID	Metabolite	Metab ID	KEGG Compound ID	Library ID	M/Z	Mode	Adducts	Formula	Retention time	RSD	Fragmentation Score	Theoretical Fragmentation Score	Mass Error	CAS ID	KEGG Compound First Category	KEGG Compound Second Category	KEGG Pathway ID	KEGG Pathway Description	KEGG Pathway First Category	KEGG Pathway Second Category	HMDB Superclass	HMDB Class	HMDB Subclass	S1_1	S1_2	S1_3	S1_4	S1_5	S1_6	S2_1	S2_2	S2_3	S2_4	S2_5	S2_6	S3_1	S3_2	S3_3	S3_4	S3_5	S3_6	R1_1	R1_2	R1_3	R1_4	R1_5	R1_6	R2_1	R2_2
pos_14	2,3-dinor-8-iso-PGF2a	metab_13	-	-	349.198	pos	M+H-H2O, 2M+H, 2M+Na, M+Na, M+NH4, M+K, M+H	C18H30O5	6.3526	0.00823654	63	-	-1.08971	-	-	-	-	-	-	-	-	-	-	3.7486	3.8171	3.6762	3.792	3.4279	3.4694	3.9894	4.09	4.4173	4.2841	4.2158	4.1454	4.699	4.479	4.2245	4.296	4.5822	4.6706	3.1059	3.1825	3.0794	3.1199	3.192	3.0602	3.7004	3.6939
pos_15	13-epi-12-oxo Phytodienoic Acid	metab_14	-	-	293.211	pos	M+H, 2M+K, 2M+NH4, 2M+Na, M+Na, M+K, M+H-H2O	C18H28O3	7.6091	0.029928	54.5	-	-1.06849	-	-	-	-	-	-	-	-	-	-	4.877	5.0235	4.8401	4.8478	4.5605	4.6447	4.9745	4.9593	4.8569	4.746	4.7445	4.7981	4.7482	4.9606	5.0038	4.8911	5.017	5.0745	4.2196	4.2003	3.9575	4.1542	4.0844	4.1624	4.3904	4.4206
pos_16	PE(16:0/0:0)	metab_15	-	LMGP02050002	454.293	pos	M+H, 2M+H, 2M+Na, M+Na, M+K, M+2Na-H, M+H-H2O	C21H44NO7P	8.556	0.0182082	92.7	-	0.555399	-	-	-	-	-	-	-	-	-	-	3.4566	4.0648	4.0497	3.8476	3.8207	3.7255	3.8203	4.0121	4.1665	4.0813	4.1336	4.1088	4.9466	4.9439	4.8	4.9203	5.0239	4.814	4.1565	4.2427	4.1096	4.1012	4.158	4.1971	4.365	4.1327
pos_33	PA(18:3(6Z,9Z,12Z)/0:0)	metab_32	-	LMGP10050023	433.235	pos	M+H, M+2Na-H, M+K, M+NH4, M+Na, M+H-H2O	C21H37O7P	8.5947	0.0321251	65.6	-	0.0369873	-	-	-	-	-	-	-	-	-	-	4.4762	4.7245	4.5736	4.7946	4.5884	4.488	4.7557	4.7838	4.7562	4.7401	4.7605	4.648	4.346	4.5687	4.6705	4.4416	4.4371	4.3367	4.8583	4.95	4.5835	4.57	4.6452	4.7808	4.6373	4.6152
pos_34	Alpha-9(10)-EpODE	metab_33	-	LMFA02000039	295.226	pos	M+H, 2M+NH4, 2M+Na, M+2Na-H, M+Na, M+K	C18H30O3	7.9725	0.0448785	78.6	-	-1.18545	-	-	-	-	-	-	-	-	-	-	4.4273	4.6317	4.5695	4.6615	4.2976	4.1764	4.5428	4.5059	4.4712	4.2665	4.2527	4.3512	4.4438	4.5675	4.5928	4.5331	4.6166	4.5868	3.9272	3.9373	3.8273	3.8445	3.832	4.0366	3.9957	3.9788
pos_35	LPA(18:2(9Z,12Z)/0:0)	metab_34	-	LMGP10050017	457.232	pos	M+H, 2M+Na, M+Na, M+NH4, M+2Na-H, M+H-H2O	C21H39O7P	9.1212	0.0543179	62	-	-0.784776	-	-	-	-	-	-	-	-	-	-	4.1064	4.6625	4.616	4.8416	4.5453	4.1158	4.5562	4.6221	4.5806	4.5566	4.5712	4.4151	4.0278	4.2626	4.4828	4.0254	3.9896	3.8614	4.6996	4.8169	4.5218	4.4749	4.6244	4.7332	4.527	4.3074
pos_70	Linoleamide	metab_69	-	LMFA08010008;HMDB0062656	280.263	pos	M+H, 2M+Na, 2M+H, M+Na, M+NH4	C18H33NO	8.8567	0.0248857	59.3	-	-0.241804	3072-13-7	-	-	-	-	-	-	Lipids and lipid-like molecules	Fatty Acyls	Fatty amides	5.9417	5.9409	6.0682	5.9605	6.0536	6.0385	5.9507	5.9295	5.875	5.9058	5.9481	6.2487	5.8983	5.6259	5.9031	5.8389	5.6284	5.6047	5.7883	5.6718	6.1745	5.8692	5.7286	5.8058	5.8341	5.9148
pos_71	Oleamide	metab_70	C19670	HMDB0002117;LMFA08010004	282.279	pos	M+H, 2M+Na, M+Na, M+NH4, M+K	C18H35NO	9.1965	0.0193125	53.2	-	-1.05239	301-02-0	-	-	-	-	-	-	Lipids and lipid-like molecules	Fatty Acyls	Fatty amides	6.18	6.1765	6.2445	6.1352	6.2109	6.2507	6.131	6.1119	6.0876	6.1485	6.1799	6.2276	6.0525	5.8923	6.0287	5.9974	5.8712	5.9064	6.062	5.9765	6.1375	6.0633	6.0394	6.0061	6.0922	6.1523
pos_84	Verbascose	metab_83	C08252	-	846.307	pos	M+H-H2O, M+K, M+Na, M+NH4, M+H	C30H52O26	1.0276	0.076196	56.3	-	-1.76667	-	-	-	-	-	-	-	-	-	-	0.4109	0.4897	0.4094	0.5333	0.3834	0.3929	0.4426	0.439	0.4388	0.4262	0.4077	0.3893	3.7278	3.741	3.6529	3.5741	3.5041	3.597	0.3954	0.3925	0.368	0.4124	0.4023	0.3802	0.4061	0.4538
pos_143	PG(18:3(9Z,12Z,15Z)/0:0)	metab_142	-	LMGP04050032	529.253	pos	M+Na, M+2Na-H, M+H, M+H-H2O	C24H43O9P	8.8755	0.0588589	63	-	-0.483794	-	-	-	-	-	-	-	-	-	-	3.5367	4.1255	3.8206	4.1406	3.5007	3.8768	3.5953	3.8235	4.0537	4.1017	4.1001	4.0111	3.7412	4.0858	4.0917	3.8661	4.0235	3.9321	3.5419	3.7968	3.5926	3.8535	3.8012	3.7511	4.0402	4.0294
pos_191	12-OPDA	metab_190	C01226	-	293.211	pos	M+H, 2M+Na, M+Na, M+K	C18H28O3	7.2009	0.0322141	88.5	-	-0.963647	-	-	-	map01100;map00592;map01110	Metabolic pathways; alpha-Linolenic acid metabolism; Biosynthesis of secondary metabolites	Metabolism;Metabolism;Metabolism	Global and overview maps;Lipid metabolism;Global and overview maps	-	-	-	3.903	4.1123	3.989	4.3407	4.1335	3.6546	4.5243	4.2302	4.1498	3.8145	3.7396	3.8964	3.8635	3.9492	4.129	3.8582	3.8583	3.7638	4.0934	3.9949	3.8031	3.6629	3.628	3.8035	3.9936	3.8593
pos_192	9S-hydroxy-10S,11S-epoxy-12Z,15Z-octadecadienoic acid	metab_191	-	LMFA02000019	311.221	pos	M+H, 2M+Na, 2M+K, M+K	C18H30O4	7.4099	0.0260419	83.3	-	-0.698973	-	-	-	-	-	-	-	-	-	-	3.08	3.2196	2.98	3.1119	2.9025	2.8052	3.5945	3.6118	3.5159	3.3049	3.3055	3.3194	4.3121	4.2469	4.0633	4.5174	4.4937	4.434	2.939	3.0166	2.7758	2.7214	2.6113	3.0263	2.9727	3.091
pos_236	(±)Abscisic Acid	metab_235	-	-	247.133	pos	M+H-H2O, M+Na, M+NH4, M+H	C15H20O4	4.6977	0.0649321	62.6	-	-1.37287	-	-	-	-	-	-	-	-	-	-	2.73	2.763	2.5162	2.9283	2.7486	2.7113	2.7253	2.6914	2.5356	2.5183	2.3475	2.3649	2.3683	2.5521	2.4106	2.559	2.7592	2.8905	1.761	1.7878	1.4736	1.6086	1.5349	1.7533	1.494	1.6383
pos_272	Glutathione, oxidized	metab_271	-	-	307.082	pos	M+2H, M+H, M+K	C20H32N6O12S2	1.0031	0.0415976	63.2	-	-4.27655	-	-	-	-	-	-	-	-	-	-	1.9484	2.4181	1.997	2.514	2.0016	1.9436	2.4308	2.3579	2.2456	2.3249	2.2724	2.1927	2.9208	2.7108	2.4768	2.9468	3.0255	2.7299	3.0091	2.8574	3.0421	2.7134	2.7678	2.9187	3.5045	2.6613
pos_314	Indoleacrylic acid	metab_313	-	HMDB0000734	205.097	pos	M+H, M+NH4, M+H-H2O	C11H9NO2	2.8248	0.102161	51.4	-	-2.67727	1204-06-4	-	-	-	-	-	-	Organoheterocyclic compounds	Indoles and derivatives	Indoles	4.9015	4.6713	4.5362	4.7945	4.5349	4.8191	4.5236	4.554	4.6405	4.6533	4.7202	4.6589	4.8215	4.884	4.8077	4.9012	4.939	4.974	4.3596	4.3854	4.1459	4.3227	4.3035	4.1593	4.7849	4.7862
pos_417	5-hydroxy-7-methoxy-3-(3-methoxyphenyl)-8-methyl-4H-chromen-4-one	metab_416	-	HMDB0129576	330.133	pos	M+NH4, 2M+H, M+CH3OH+H	C18H16O5	4.0416	0.0775988	-	61.3	-1.21621	-	-	-	-	-	-	-	Phenylpropanoids and polyketides	Isoflavonoids	O-methylated isoflavonoids	1.4719	1.7863	1.821	1.9687	1.413	1.6318	1.5594	1.6586	1.6133	1.6165	1.6085	1.4491	3.3329	3.4776	2.9801	3.5823	3.6941	3.4791	1.804	1.969	1.8267	1.7324	1.8868	1.6919	1.1907	1.5331
pos_430	Pantoyllactone glucoside	metab_429	-	HMDB0041269	293.123	pos	M+H-H2O, M+H, M+H-2H2O	C12H20O8	4.1874	0.0265208	-	82.8	-2.34089	-	-	-	-	-	-	-	Lipids and lipid-like molecules	Fatty Acyls	Fatty acyl glycosides	4.4362	4.4567	4.2862	4.5003	4.4034	4.3901	4.4827	4.4951	4.4633	4.465	4.4449	4.3839	4.3898	4.4037	4.3625	4.3602	4.3254	4.3572	4.4269	4.4481	4.3988	4.4529	4.4436	4.4686	4.4143	4.3859
pos_523	Phytocassane D	metab_522	-	HMDB0041057	317.211	pos	M+H-H2O, M+Na, M+H	C20H28O3	6.5	0.0201534	-	50.4	-1.50277	166547-24-6	-	-	-	-	-	-	Lipids and lipid-like molecules	Prenol lipids	Diterpenoids	3.2891	3.5044	3.333	3.5979	3.1993	3.1774	3.4655	3.3567	3.3782	3.3126	3.28	3.2965	3.6849	3.618	3.5332	3.6688	3.627	3.5271	3.0655	2.9866	2.9975	2.9892	2.957	3.0354	3.029	3.1879
pos_534	20-Hydroxyeicosatetraenoic acid	metab_533	C14748	HMDB0005998	321.242	pos	M+H, M+Na, M+NH4	C20H32O3	6.8764	0.0240381	-	54.9	-0.810765	79551-86-3	-	-	map00590;map01100	Arachidonic acid metabolism; Metabolic pathways	Metabolism;Metabolism	Lipid metabolism;Global and overview maps	Lipids and lipid-like molecules	Fatty Acyls	Fatty acids and conjugates	3.5226	3.3705	3.368	3.4144	3.2283	3.229	3.5383	3.2102	3.1639	3.1514	3.1916	3.1264	3.8985	3.9388	3.7433	4.4177	4.437	4.0796	3.0982	3.0451	3.0531	3.0304	3.0425	3.0482	2.9408	3.4349
pos_548	(4E,8E,10E-d18:3)sphingosine	metab_547	-	LMSP01080013	296.258	pos	M+H, M+Na, M+H-H2O	C18H33NO2	7.7879	0.0273739	55.4	-	-1.60099	-	-	-	-	-	-	-	-	-	-	4.0175	4.1563	4.2355	4.2608	4.2068	4.1963	4.1134	4.082	4.0053	4.0791	4.1139	4.4494	4.0237	3.7977	4.099	3.995	3.71	3.7912	3.9739	3.9231	4.4151	4.0778	3.96	4.015	4.0771	4.1069
pos_574	LysoPC(18:1(11Z))	metab_573	C04230	HMDB0010385;LMGP01050138	522.355	pos	M+H, M+Na, M+H-2H2O	C26H52NO7P	8.5754	0.0395414	60.3	-	-0.303073	-	Lipids	Phospholipids	map00564	Glycerophospholipid metabolism	Metabolism	Lipid metabolism	Lipids and lipid-like molecules	Glycerophospholipids	Glycerophosphocholines	2.4253	3.9468	3.6298	3.9565	3.7889	2.7225	3.892	3.9946	4.1231	3.9908	3.9802	4.0707	4.3318	4.4451	4.4606	4.336	4.3397	4.1098	3.487	3.7391	3.5216	3.3338	3.5607	3.6522	4.5569	3.7686
pos_591	PA(16:1(9Z)/0:0)	metab_589	-	LMGP10050016	431.217	pos	M+H-H2O, M+H, M+Na	C19H37O7P	9.3378	0.0597537	55.9	-	-0.427222	-	-	-	-	-	-	-	-	-	-	3.6173	4.1302	4.0118	4.2278	3.8432	3.5757	3.745	3.7938	3.8543	3.8252	3.7746	3.6807	2.3896	2.881	3.2812	1.9184	2.5644	2.6824	3.4702	3.257	3.2938	3.364	3.4542	3.5011	3.191	3.1973
pos_597	Methyl linolenate	metab_595	-	-	293.247	pos	M+H, M+NH4, M+Na	C19H32O2	9.499	0.0875866	54.3	-	-1.00156	-	-	-	-	-	-	-	-	-	-	3.5632	3.1353	3.0861	3.1547	3.3505	3.3756	3.2878	3.1837	2.9454	3.2059	3.2354	3.2038	2.6913	2.9836	3.0897	3.0039	2.6318	2.8639	2.9491	2.9797	2.8481	2.9952	3.1371	3.0025	3.0898	3.2727
pos_623	PG(16:1(9Z)/0:0)	metab_621	-	LMGP04050013	505.253	pos	M+H, M+Na, M+H-H2O	C22H43O9P	10.1314	0.0471672	88.1	-	-1.44474	-	-	-	-	-	-	-	-	-	-	3.8341	4.2913	3.9963	4.7285	4.0421	3.5192	4.5027	4.4781	4.3767	4.448	4.3886	4.3875	4.2122	4.3386	4.5359	4.1826	4.0348	4.1542	3.9468	4.1017	3.3788	3.5162	3.5157	3.9357	4.0223	3.7005
pos_654	PG(16:0/0:0)[U]	metab_652	-	-	507.269	pos	M+H, M+Na, M+2Na-H	C22H45O9P	10.8004	0.0585076	75.8	-	-0.34811	-	-	-	-	-	-	-	-	-	-	3.4813	4.1235	3.9227	4.3245	3.9901	3.6844	4.0854	4.2735	4.289	4.3747	4.4323	4.3542	4.6023	4.7937	4.8587	4.5499	4.5248	4.5103	4.4741	4.8311	4.3001	4.4607	4.4029	4.611	4.6444	4.3926
pos_664	Licoricesaponin C2	metab_662	-	HMDB0038759	807.416	pos	M+H, M+NH4, M+Na	C42H62O15	12.383	0.150128	-	54	0.328526	118525-49-8	-	-	-	-	-	-	Lipids and lipid-like molecules	Prenol lipids	Terpene glycosides	2.6189	3.0872	2.9684	1.4789	2.9511	2.8545	3.0852	3.3649	3.2004	2.8337	3.0996	3.0165	3.0807	3.2504	3.2655	3.2849	3.3697	3.2624	3.7152	3.7788	3.4001	3.2224	3.3589	3.6003	3.2978	3.1084
pos_669	Glucocerebrosides	metab_667	-	-	736.534	pos	M+H-H2O, M+H, M+Na	C40H75NO9	10.744	0.0263159	71	-	-0.349867	-	-	-	-	-	-	-	-	-	-	5.5652	5.4849	5.5806	4.695	5.576	5.6837	5.4772	5.4459	5.4818	5.5081	5.5672	5.4057	5.3911	5.3467	5.2143	5.4323	5.3913	5.4243	5.4488	5.3197	5.3507	5.3828	5.4446	5.4208	5.3971	5.5171
pos_702	LysoPC(18:3(9Z,12Z,15Z))	metab_700	-	HMDB0010388	518.324	pos	M+H, M+Na, M+K	C26H48NO7P	7.7221	0.0270173	63.5	-	0.292032	-	-	-	-	-	-	-	Lipids and lipid-like molecules	Glycerophospholipids	Glycerophosphocholines	3.2483	3.9948	3.6614	3.9736	3.5862	3.4984	4.2526	4.1813	4.2378	4.1144	4.0427	4.1461	4.7771	4.9485	4.9293	4.8833	5.0737	4.6523	4.251	4.4694	3.9169	3.8703	3.9669	4.0981	4.4537	3.9715
pos_721	9,12,13-TriHOME	metab_719	C14833	HMDB0004708;LMFA02000014	295.226	pos	M+H-2H2O, M+NH4, M+Na	C18H34O5	7.3722	0.0210049	-	79.9	-1.07278	-	-	-	map00591	Linoleic acid metabolism	Metabolism	Lipid metabolism	Lipids and lipid-like molecules	Fatty Acyls	Fatty acids and conjugates	2.6822	2.6551	2.6496	2.6434	2.5555	2.3894	3.1441	3.2671	3.212	3.0201	2.9538	3.024	4.2199	4.1472	4.0116	4.414	4.393	4.4852	2.7477	2.5756	2.4971	2.2921	2.5354	2.5679	2.8677	2.9753
pos_725	Deoxycholic acid 3-glucuronide	metab_723	C03033	HMDB0002596;LMST05010046	569.332	pos	M+H-H2O, M+H, M+H-2H2O	C30H48O10	7.2107	0.114234	-	50.8	-0.0901096	72504-58-6	-	-	map01100;map00040	Metabolic pathways; Pentose and glucuronate interconversions	Metabolism;Metabolism	Global and overview maps;Carbohydrate metabolism	Lipids and lipid-like molecules	Steroids and steroid derivatives	Steroidal glycosides	3.7365	3.8641	3.6077	3.637	3.8935	3.8069	3.8733	3.8059	3.8171	3.7039	3.6374	3.5895	3.0347	3.2082	3.0181	3.3211	3.286	3.2004	3.9787	3.8081	4.1366	4.1946	4.1886	4.2091	3.7087	3.7373
pos_734	Yucalexin P21	metab_732	-	HMDB0036754	305.247	pos	M+H-H2O, M+H, M+H-2H2O	C20H32O2	6.9716	0.041397	-	57.2	-1.99344	119626-54-9	-	-	-	-	-	-	Lipids and lipid-like molecules	Prenol lipids	Diterpenoids	0.0001	0.0001	0.0001	0.0001	0.0001	0.0001	0.0001	1.4612	0.8327	0.0001	0.0001	0.9552	3.3562	3.3425	3.0981	3.7742	3.7888	3.5198	0.0001	0.0001	0.0001	0.786	0.0001	0.0123	1.0201	1.3715
pos_776	A 922500	metab_774	-	-	451.16	pos	M+Na, M+2Na-H, M+H	C26H24N2O4	4.8887	0.038977	51.7	-	-6.39367	-	-	-	-	-	-	-	-	-	-	2.6421	3.1996	2.4997	2.9036	2.4909	2.6226	3.4818	3.345	2.9217	2.8085	2.5131	2.48	1.0264	2.3778	2.4193	1.0863	1.1119	2.6427	3.5104	3.3562	2.9734	2.7635	2.8689	3.288	2.3447	2.7321
pos_890	4-Hydroxybutyric acid	metab_888	C01991;C00989	HMDB0000710	87.0445	pos	M+H-H2O, 2M+ACN+Na	C4H8O3	0.6346	0.236676	-	69.3	3.92692	591-81-1	-;Organic acids	-;Carboxylic acids	map01100;map01200;map00650	Metabolic pathways; Carbon metabolism; Butanoate metabolism	Metabolism;Metabolism;Metabolism	Global and overview maps;Global and overview maps;Carbohydrate metabolism	Lipids and lipid-like molecules	Fatty Acyls	Fatty acids and conjugates	2.0919	2.3245	2.0783	2.5741	2.3033	2.0985	2.4936	2.6628	2.4011	2.2777	2.2377	1.9711	2.1201	2.4364	2.437	2.151	2.1578	2.2622	2.5383	2.5819	2.2628	2.4952	2.3601	2.3087	2.2498	2.5875
pos_898	Guanosine	metab_896	C00387	HMDB0000133	284.099	pos	M+H, M+K	C10H13N5O5	0.6538	0.0631953	95.3	-	-0.571056	118-00-3	Nucleic acids	Nucleosides	map01100;map02010;map00230	Metabolic pathways; ABC transporters; Purine metabolism	Metabolism;Environmental Information Processing;Metabolism	Global and overview maps;Membrane transport;Nucleotide metabolism	Nucleosides, nucleotides, and analogues	Purine nucleosides	Not Available	2.7685	3.0751	2.9639	3.0559	2.9572	2.8481	3.0382	3.005	3.0824	3.0575	3.0824	2.9368	2.9713	2.9069	2.9029	2.8943	2.7948	2.9849	2.3461	2.5683	2.253	1.9189	2.3773	2.3475	3.0577	2.6678
pos_911	5-Aminopentanoic acid	metab_909	C00431	LMFA01100040;HMDB0003355	118.086	pos	M+H-H2O, M+H	C5H11NO2	0.6738	0.0348471	-	60.9	-1.67911	660-88-8	-	-	map01100;map00310;map00330	Metabolic pathways; Lysine degradation; Arginine and proline metabolism	Metabolism;Metabolism;Metabolism	Global and overview maps;Amino acid metabolism;Amino acid metabolism	Organic acids and derivatives	Carboxylic acids and derivatives	Amino acids, peptides, and analogues	2.8423	2.9769	2.7837	3.0844	2.8445	2.8355	2.9031	2.9404	2.8764	2.9041	2.8913	2.7732	3.7316	3.6822	3.552	3.8071	3.7515	3.6416	3.2021	3.2552	2.9396	3.0331	3.0506	3.0598	2.9812	2.9794
pos_938	Gluconolactone	metab_936	C00198	HMDB0000150	161.044	pos	M+H-H2O, M+CH3OH+H	C6H10O6	0.9289	0.0394017	-	59.7	-3.18183	90-80-2	-	-	map01100;map00030;map01110;map01200	Metabolic pathways; Pentose phosphate pathway; Biosynthesis of secondary metabolites; Carbon metabolism	Metabolism;Metabolism;Metabolism;Metabolism	Global and overview maps;Carbohydrate metabolism;Global and overview maps;Global and overview maps	Organic oxygen compounds	Organooxygen compounds	Carbohydrates and carbohydrate conjugates	2.7058	2.871	2.7256	2.9197	2.7463	2.7808	2.7519	2.7236	2.7378	2.7623	2.7134	2.623	2.3148	2.4638	2.373	2.5246	2.4273	2.0877	2.5821	2.6166	2.5819	2.6522	2.6164	2.5918	2.8148	2.7791
pos_953	2-Hydroxycinnamic acid	metab_951	C01772	HMDB0002641	182.081	pos	M+H, M+NH4	C9H8O3	1.0276	0.0264293	72.7	-	-4.02288	583-17-5	-	-	map01100;map00940;map01110;map00360	Metabolic pathways; Phenylpropanoid biosynthesis; Biosynthesis of secondary metabolites; Phenylalanine metabolism	Metabolism;Metabolism;Metabolism;Metabolism	Global and overview maps;Biosynthesis of other secondary metabolites;Global and overview maps;Amino acid metabolism	Phenylpropanoids and polyketides	Cinnamic acids and derivatives	Hydroxycinnamic acids and derivatives	3.2957	3.3002	3.1401	3.5472	3.2205	3.2368	3.5041	3.6519	3.5216	3.5739	3.549	3.413	3.0609	3.3782	3.6644	3.0799	3.2707	3.6068	3.7175	3.8285	3.4273	3.5275	3.4622	3.4756	3.6539	3.6353
pos_980	Maltohexaose	metab_978	C01936	HMDB0012253	991.334	pos	M+H-H2O, M+H	C36H62O31	1.3436	0.0613488	64.2	-	-0.452611	34620-77-4	-	-	-	-	-	-	Organic oxygen compounds	Organooxygen compounds	Carbohydrates and carbohydrate conjugates	0.9551	1.0654	0.9529	1.1233	0.9145	0.9287	1.0005	0.9954	0.9951	0.9771	0.9504	0.9234	3.4211	3.5614	3.4127	3.2746	3.3901	3.4932	0.9324	0.9282	0.8913	0.9573	0.9425	0.9097	0.9482	1.0161
pos_987	4-Vinylguaiacol	metab_985	C17883	-	151.075	pos	M+H, M+NH4	C9H10O2	1.4187	0.170549	75	-	-4.52949	-	-	-	-	-	-	-	-	-	-	0.6474	0.6893	0.4276	0.7915	0.6413	0.9497	0.9123	1.3731	1.1703	1.313	1.5183	1.3098	2.2083	2.0868	2.0994	2.229	2.3688	2.3427	0.7232	0.6722	0.6885	0.7267	0.7724	0.694	1.4846	1.4447
pos_1017	(2R)-2-Hydroxy-2-methylbutanenitrile	metab_1015	C18796	HMDB0060309	100.076	pos	M+H, 2M+H	C5H9NO	1.0276	0.167528	65.7	-	2.35359	-	-	-	map00460;map01110	Cyanoamino acid metabolism; Biosynthesis of secondary metabolites	Metabolism;Metabolism	Metabolism of other amino acids;Global and overview maps	Organic oxygen compounds	Organooxygen compounds	Alcohols and polyols	1.3075	1.0233	1.2789	0.6941	1.3213	1.2939	0.9537	1.0027	1.1493	1.0737	1.0458	1.231	3.0557	2.8849	2.6383	3.0228	3.1068	3.0773	0.7097	0.4264	0.5454	0.3203	0.561	0.6726	0.2349	0.6276
pos_1022	3,4,5-trihydroxy-6-(2-hydroxy-6-methoxyphenoxy)oxane-2-carboxylic acid	metab_1020	-	HMDB0128037	355.043	pos	M+K, 2M+Na	C13H16O9	2.5305	0.269725	-	55.1	0.725046	-	-	-	-	-	-	-	Organic oxygen compounds	Organooxygen compounds	Carbohydrates and carbohydrate conjugates	0.798	0.3624	1.3136	0.8275	1.3499	0.6648	1.0147	1.0814	1.0234	1.3977	1.441	1.3318	1.1677	0.7226	0.5432	1.0777	0.7051	0.3799	2.5231	2.5873	2.3206	2.2041	2.3636	2.4056	1.6351	1.7208
pos_1032	Gamma-Glutamylisoleucine	metab_1030	-	HMDB0011170	261.144	pos	M+H-H2O, M+H	C11H20N2O5	2.6124	0.0405499	-	66.4	-2.75796	23632-83-9	-	-	-	-	-	-	Organic acids and derivatives	Carboxylic acids and derivatives	Amino acids, peptides, and analogues	3.0118	3.2027	3.1722	3.3561	3.1173	3.0235	2.9456	2.9526	2.9827	3.0021	2.9524	2.9381	2.9039	3.0238	3.0961	3.007	3.111	3.1269	3.024	3.0528	3.0308	3.0583	3.0629	3.0511	2.9828	3.0052
pos_1156	Cappariloside A	metab_1154	-	HMDB0034937	367.152	pos	M+H, M+CH3OH+H	C16H18N2O6	2.9836	0.0267538	-	56.8	1.40862	229483-41-4	-	-	-	-	-	-	Organic oxygen compounds	Organooxygen compounds	Carbohydrates and carbohydrate conjugates	3.3137	3.2897	2.9693	3.3588	3.0495	3.4389	3.0997	3.0815	3.1639	3.2302	3.2042	3.0903	3.4698	3.5495	3.4795	3.7133	3.8875	3.8367	3.0613	3.1074	3.1584	3.2634	3.2165	3.1332	3.3467	3.3856
pos_1202	Riboflavin (Vitamin B2)	metab_1200	-	-	377.146	pos	M+H, M+Na	C17H20N4O6	3.1165	0.0534296	69	-	1.03257	-	-	-	-	-	-	-	-	-	-	3.3899	3.7024	3.5162	3.8357	3.4727	3.3795	3.4908	3.5864	3.4872	3.4666	3.3563	3.3885	3.5598	3.7048	3.5656	3.7679	3.704	3.6174	3.2673	3.248	3.151	3.393	3.311	3.3225	3.3865	3.3701
pos_1316	16-Hydroxy-10-oxohexadecanoic acid	metab_1314	-	HMDB0041287	304.247	pos	M+NH4, M+ACN+Na	C16H30O4	3.4976	0.270962	-	52.4	-2.94637	53833-25-3	-	-	-	-	-	-	Lipids and lipid-like molecules	Fatty Acyls	Fatty acids and conjugates	2.1769	2.4179	2.2713	2.5362	2.1659	2.1163	2.0971	2.2411	2.2106	2.1199	2.1185	2.0391	1.7288	1.7683	1.872	1.4332	1.7267	1.9218	0.6686	0.6649	1.1773	0.6909	0.762	1.5497	1.832	1.6289
pos_1357	Rutin	metab_1355	C05625	LMPK12112098;HMDB0003249	611.161	pos	M+H, M+Na	C27H30O16	3.6321	0.0297707	74.2	-	-0.0289301	153-18-4	-	-	map01100;map01110;map00944	Metabolic pathways; Biosynthesis of secondary metabolites; Flavone and flavonol biosynthesis	Metabolism;Metabolism;Metabolism	Global and overview maps;Global and overview maps;Biosynthesis of other secondary metabolites	Phenylpropanoids and polyketides	Flavonoids	Flavonoid glycosides	3.2344	3.5155	3.23	3.5124	3.285	3.3423	3.4659	3.3588	3.184	3.3563	3.1322	3.1886	2.8993	3.2154	3.2209	3.1852	3.3646	3.1871	4.251	4.144	3.8361	3.9054	3.9346	4.2202	3.2993	1.4935
pos_1419	6-(4-ethenyl-3-hydroxyphenoxy)-3,4,5-trihydroxyoxane-2-carboxylic acid	metab_1417	-	HMDB0126429	625.216	pos	M+ACN+H, 2M+H	C14H16O8	3.8571	0.160399	-	62.4	0.648705	-	-	-	-	-	-	-	Organic oxygen compounds	Organooxygen compounds	Carbohydrates and carbohydrate conjugates	2.2195	1.8945	1.9513	2.0753	1.7815	2.1922	2.2072	2.1595	2.0431	2.0462	1.9043	1.6157	1.8623	2.3807	1.7925	2.4317	2.477	2.3852	1.9767	1.7297	1.8532	1.6704	1.7963	1.7162	2.0008	2.0472
pos_1469	Chinenoside VI	metab_1467	-	HMDB0032692	920.484	pos	M+NH4, M+Na	C44H70O19	4.0204	0.274443	-	54.7	-0.781089	200483-13-2	-	-	-	-	-	-	Lipids and lipid-like molecules	Steroids and steroid derivatives	Steroidal glycosides	1.1016	1.2154	1.0993	1.2747	1.0595	1.0742	1.1485	1.1432	1.1429	1.1244	1.0968	1.0687	1.1818	1.2211	1.2138	1.2435	1.2698	1.2439	2.438	2.5183	2.4148	2.4494	2.5483	2.5314	2.1939	1.7262
pos_1511	Solerol	metab_1509	-	HMDB0002173	188.091	pos	M+ACN+H, M+H-2H2O	C6H10O4	4.1593	0.121642	-	86.1	-3.95876	27610-27-1	-	-	-	-	-	-	Organoheterocyclic compounds	Lactones	Not Available	3.0016	3.0379	3.1714	3.201	3.2568	2.9627	3.2083	3.3772	3.3012	3.2946	3.3001	3.2803	3.2194	3.056	3.0738	3.1372	2.823	3.0916	3.1837	3.2222	3.2918	3.2648	3.4794	3.3183	3.34	3.389
pos_1538	5'-Carboxy-gamma-chromanol	metab_1536	-	HMDB0012799	307.19	pos	M+H-H2O, M+H	C18H26O4	3.6014	0.0681528	-	64.9	-3.50321	1221262-11-8	-	-	-	-	-	-	Organoheterocyclic compounds	Benzopyrans	1-benzopyrans	0.8919	1.6072	1.2718	1.538	0.712	0.9557	1.247	1.0453	1.201	0.8709	0.9608	1.0733	3.6199	3.6739	3.3688	3.7537	3.9057	3.7215	0.0019	0.0648	1.0662	0.0021	0.6483	0.0018	0.6802	1.3029
pos_1597	5,7,9,11,13-tetradecapentaenoic acid	metab_1595	-	LMFA01030258	219.137	pos	M+H-H2O, M+H	C14H18O2	4.5144	0.0310033	63.6	-	-1.3147	-	-	-	-	-	-	-	-	-	-	0.0393	0.2515	0.0391	0.1114	0.0355	0.0368	0.044	0.0434	0.0434	0.0415	0.0389	0.0363	3.1435	3.2567	3.037	3.3066	3.2515	2.9176	0.0372	0.0368	0.0335	0.0395	0.0381	0.0351	0.0386	0.06
pos_1603	Jasmolone	metab_1601	-	HMDB0030039	181.122	pos	M+H-H2O, M+H	C11H16O2	4.5571	0.168706	-	72.6	-2.80389	54383-66-3	-	-	-	-	-	-	Organic oxygen compounds	Organooxygen compounds	Alcohols and polyols	2.5952	2.7205	2.5313	2.709	2.3952	2.5693	2.6763	2.371	2.3827	2.1994	2.1937	2.1812	0.6009	1.634	1.736	0.5312	0.8921	1.6366	1.6821	1.607	1.2862	1.5972	1.6899	1.6137	1.6278	1.9353
pos_1611	Nuatigenin	metab_1609	C04715	LMST01090001	431.315	pos	M+H, M+ACN+Na	C27H42O4	4.5786	0.0742074	64.6	-	-0.256779	-	Steroids	27-Carbon atoms	-	-	-	-	-	-	-	2.6833	2.4924	2.4218	2.6927	2.2106	2.6866	1.926	1.9781	2.1527	2.3261	2.254	2.2597	1.8896	2.1369	2.3232	1.8289	2.3959	2.3411	4.4806	4.5326	4.4182	4.468	4.4432	4.4907	4.3119	4.1074
pos_1678	Perilloside A	metab_1676	-	HMDB0038706	332.207	pos	M+NH4, M+Na	C16H26O6	4.8987	0.0679363	-	51.6	0.0629066	-	-	-	-	-	-	-	Lipids and lipid-like molecules	Prenol lipids	Terpene glycosides	2.4549	2.4673	2.2772	2.4176	2.0995	2.2872	2.7573	2.738	2.6052	2.4932	2.3562	2.4113	2.6574	2.6796	2.6349	2.5851	2.6612	2.6388	1.9259	1.9894	1.4929	1.4294	1.6403	1.7388	2.187	2.166
pos_1733	DIOSGENIN	metab_1731	C08898	LMST01080037	453.237	pos	M+H, M+K	C27H42O3	5.2135	0.115148	62.7	-	-0.942964	-	Steroids	27-Carbon atoms	-	-	-	-	-	-	-	1.8427	2.2779	1.7928	2.3978	1.4645	1.8424	2.0267	1.8552	1.6391	1.6319	1.6207	1.6508	2.4263	2.6718	2.5065	3.0027	2.95	2.5112	2.9272	3.1055	3.2706	3.1868	3.2556	3.1825	3.0355	2.572
pos_1790	2-n-Propyl-4-oxopentanoic acid	metab_1788	C16655	HMDB0060683	141.09	pos	M+H-H2O, M+H	C8H14O3	5.5004	0.0696249	-	60.8	-4.33389	-	-	-	-	-	-	-	Organic acids and derivatives	Keto acids and derivatives	Gamma-keto acids and derivatives	1.5618	1.6373	1.5836	1.6347	1.7557	1.7015	1.8317	1.936	2.1828	2.2822	2.1587	2.0862	2.6919	2.8189	2.6068	2.7846	2.8583	2.5257	1.3052	1.05	1.3036	1.2698	1.5514	1.2725	1.4944	1.6557
pos_1791	12-hydroxy-5,8,10-heptadecatrienoic acid	metab_1789	C20388	LMFA01050195	281.21	pos	M+H, M+Na	C17H28O3	5.5607	0.0741614	66.3	-	-4.87417	-	-	-	-	-	-	-	-	-	-	1.7475	1.9999	1.6924	2.1109	1.6621	1.9292	1.9456	2.001	2.339	2.2086	2.3201	2.1455	3.2164	2.928	2.6848	3.2313	3.1386	2.7347	1.6448	1.7466	1.6208	1.6534	1.5235	1.6534	1.6279	1.8146
pos_1811	Epioxylubimin	metab_1809	-	HMDB0035613	253.179	pos	M+H-2H2O, M+H	C15H24O3	5.693	0.092633	-	60.6	-3.56669	69350-60-3	-	-	-	-	-	-	Lipids and lipid-like molecules	Prenol lipids	Sesquiterpenoids	0.9493	1.255	0.7827	1.5323	0.9976	1.0241	1.1765	0.8221	1.0609	0.2251	0.2133	0.5666	2.3419	2.3894	1.8307	2.8209	2.7942	2.4851	1.2947	0.9612	1.232	0.8896	0.9327	1.2617	0.4549	0.4791
pos_1832	Cibaric acid	metab_1830	-	LMFA02000289;HMDB0038580	342.227	pos	M+NH4, M+H-2H2O	C18H28O5	5.8338	0.0415	-	50.8	-1.40522	130523-93-2	-	-	-	-	-	-	Lipids and lipid-like molecules	Fatty Acyls	Lineolic acids and derivatives	2.5374	2.5826	2.3695	2.5687	2.2148	2.1137	2.6893	2.6329	2.5832	2.4327	2.4118	2.5396	2.8124	2.8725	3.0274	2.8913	2.9409	3.0344	1.6501	1.6464	1.4697	1.5623	1.4255	1.7285	1.9908	2.0495
pos_1838	4,6-Decadiyn-1-ol isovalerate	metab_1836	-	HMDB0038914;LMFA07010766	235.169	pos	M+H-H2O, M+H	C15H22O2	5.8841	0.0761582	-	82.9	-3.76978	29314-16-7	-	-	-	-	-	-	Lipids and lipid-like molecules	Fatty Acyls	Fatty alcohol esters	2.9238	3.1405	2.9396	3.0223	2.9369	2.8554	2.8885	3.0081	2.8427	2.9762	2.9361	3.0798	2.7689	2.9847	2.8993	2.9212	2.9204	2.8519	2.8418	2.611	2.4497	2.6177	2.5504	2.698	2.6504	2.7742
pos_1868	Corchorifatty acid D	metab_1866	-	HMDB0033243	309.206	pos	M+H, M+Na	C18H28O4	6.1293	0.0150436	69	-	-1.27914	-	-	-	-	-	-	-	Lipids and lipid-like molecules	Fatty Acyls	Lineolic acids and derivatives	3.2839	3.4308	3.2815	3.3671	3.0375	3.0872	3.6981	3.7821	3.7692	3.6367	3.5856	3.6298	4.0115	3.9838	3.8892	3.8621	4.0941	4.1178	2.9157	2.8629	2.6256	2.5912	2.64	2.7237	3.0231	3.0998
pos_1900	Cinncassiol C2	metab_1898	C17642	HMDB0035168	378.189	pos	M+H-2H2O, 2M+3H2O+2H	C20H28O6	6.267	0.118809	-	51.8	-6.85079	73599-14-1	-	-	-	-	-	-	Lipids and lipid-like molecules	Prenol lipids	Sesquiterpenoids	2.1615	2.8887	2.4338	3.017	2.8453	2.8855	2.7757	2.5661	2.2329	2.8353	2.6854	2.4383	2.4208	2.1229	2.4484	2.0526	2.1799	2.0955	2.5993	2.6495	2.4084	2.6608	2.7166	2.7303	2.6137	2.7672
pos_1916	Azelaic acid	metab_1914	C08261	LMFA01170054;HMDB0000784	171.101	pos	M+H, M+H-H2O	C9H16O4	6.3526	0.213921	-	58.5	-0.859703	123-99-9	-	-	-	-	-	-	Lipids and lipid-like molecules	Fatty Acyls	Fatty acids and conjugates	2.4125	1.6484	1.8653	1.4127	1.2755	2.004	2.349	2.6021	2.6898	2.5468	2.5223	2.3719	3.0954	2.7742	2.6207	2.5359	2.9232	2.9599	0.9069	1.7457	1.6152	1.3178	1.5857	0.969	2.0925	1.9161
pos_1964	Capsidiol	metab_1962	C09627	HMDB0002352;LMPR0103250002	219.174	pos	M+H-H2O, M+H	C15H24O2	6.7498	0.102683	58	-	-2.90452	37208-05-2	-	-	map00909	Sesquiterpenoid and triterpenoid biosynthesis	Metabolism	Metabolism of terpenoids and polyketides	Lipids and lipid-like molecules	Prenol lipids	Sesquiterpenoids	0.5336	0.9558	1.5955	1.7785	0.9494	0.9112	1.2766	1.025	0.7849	1.2063	1.3535	0.5268	3.2396	3.1273	2.7962	3.6813	3.5782	3.2235	0.5818	1.129	1.1716	1.1935	0.7751	1.5649	0.7428	0.5828
pos_1978	Caryophyllene epoxide	metab_1976	C16908	-	221.189	pos	M+H-H2O, M+H	C15H24O	6.8201	0.0534406	90.8	-	-2.36202	-	-	-	-	-	-	-	-	-	-	1.1139	0.7096	0.5219	0.3346	0.2257	0.7657	0.2675	1.7195	0.2648	0.2557	0.6191	0.2298	3.627	3.3543	3.0716	3.6588	3.6491	3.6095	0.2341	1.5068	0.2152	0.246	0.2389	0.2235	1.5306	0.2756
pos_2067	11'-Carboxy-gamma-tocotrienol	metab_2065	-	HMDB0012518	423.274	pos	M+H, M+Na	C25H36O4	7.5044	0.096412	-	59.4	2.64967	-	-	-	-	-	-	-	Lipids and lipid-like molecules	Prenol lipids	Sesquiterpenoids	2.71	2.6021	2.3033	2.7411	2.2099	2.6217	2.2243	2.0894	2.0046	2.0004	1.8475	1.8738	1.0571	2.138	2.138	2.4404	2.704	2.4002	1.9417	1.969	2.0996	2.2057	2.1489	2.2486	1.9207	2.5716
pos_2100	LysoPE(0:0/20:5(5Z,8Z,11Z,14Z,17Z))	metab_2098	-	HMDB0011489;LMGP02050053	500.277	pos	M+H, M+Na	C25H42NO7P	7.7879	0.0568481	51.3	-	-1.16221	-	-	-	-	-	-	-	Lipids and lipid-like molecules	Glycerophospholipids	Glycerophosphoethanolamines	0.5914	0.6855	0.5895	0.7361	0.776	0.5694	0.6297	1.3379	0.6635	0.6099	0.5875	1.0297	4.0727	4.1244	3.8768	4.3792	4.3498	3.806	1.8591	2.0771	0.5387	0.5932	0.872	1.7674	1.4571	0.643
pos_2113	Methyl 10-gingerol	metab_2111	-	-	365.268	pos	M+H, M+Na	C22H36O4	7.8837	0.0213427	68.8	-	-1.28903	-	-	-	-	-	-	-	-	-	-	2.8338	3.123	2.9412	3.1279	2.7202	2.6434	2.9404	2.7198	2.811	2.7639	2.5013	2.6197	3.9207	4.1513	3.834	4.2889	4.3505	3.9714	2.676	2.5479	2.567	2.446	2.5793	2.6708	2.6826	2.6632
pos_2125	Sterol	metab_2123	C00370	HMDB0060512	249.221	pos	M+H-H2O, M+H	C17H28O	7.9622	0.0876776	-	58.2	-4.28112	-	-	-	-	-	-	-	Lipids and lipid-like molecules	Steroids and steroid derivatives	Hydroxysteroids	0.4315	0.5124	0.4299	0.557	0.4032	0.413	2.5217	2.0156	1.8373	0.6995	1.1604	1.8643	3.4869	3.1966	2.9547	3.8273	3.6779	3.104	0.4155	0.4126	1.7938	0.4331	0.4226	0.3998	0.4266	0.5863
pos_2153	1-Linoleoylglycerophosphocholine	metab_2151	C04100	HMDB0061692	520.34	pos	M+H, M+Na	C26H50NO7P	8.1247	0.0211047	66.6	-	0.251967	-	-	-	-	-	-	-	Lipids and lipid-like molecules	Glycerophospholipids	Glycerophosphocholines	3.5676	4.5792	4.3134	4.6074	4.2871	3.8215	4.5358	4.5774	4.6628	4.5276	4.4493	4.5453	5.0411	5.0997	5.1847	5.1042	5.1662	4.8558	4.7501	4.8542	4.5313	4.4326	4.5523	4.6701	4.9873	4.4294
pos_2158	Zoapatanol	metab_2156	C09205	-	361.234	pos	M+H, M+Na	C20H34O4	8.1725	0.06192	50.1	-	-0.865454	-	-	-	-	-	-	-	-	-	-	2.757	2.5847	2.4897	2.7958	2.4083	2.159	2.7671	2.3728	2.107	2.1625	2.0033	2.423	2.9746	2.1338	2.6657	3.896	3.3276	1.354	0.6477	0.644	1.225	1.2958	1.3869	1.4944	0.7543	1.8356
pos_2182	MG(18:2(9Z,12Z)/0:0/0:0)[rac]	metab_2180	-	LMGL01010006	355.284	pos	M+H-H2O, M+H	C21H38O4	8.3325	0.100846	69.4	-	-1.59805	-	-	-	-	-	-	-	-	-	-	3.2586	3.2986	3.3783	3.6375	3.436	3.196	3.2125	3.1737	3.151	3.1991	3.218	3.2259	2.8525	3.1622	3.3729	3.1963	2.9735	3.2312	3.2162	3.29	3.2879	3.3603	3.4419	3.3826	3.4492	3.4721
pos_2201	13(S)-HODE methyl ester	metab_2199	-	-	293.247	pos	M+H-H2O, M+Na	C19H34O3	8.4788	0.0445849	52.3	-	-1.49344	-	-	-	-	-	-	-	-	-	-	3.9423	3.5702	3.6042	4.0861	3.7359	3.2334	4.1596	3.6791	3.6513	3.5784	3.4466	3.803	3.2716	3.5614	3.8336	3.4946	3.2824	3.1372	2.5463	2.5384	2.827	2.7278	2.7104	3.1464	3.0401	2.7955
pos_2206	Auberganol	metab_2204	-	HMDB0039715	263.2	pos	M+Na, M+CH3OH+H	C15H28O2	8.4885	0.133082	-	60.3	7.8797	102490-02-8	-	-	-	-	-	-	Lipids and lipid-like molecules	Prenol lipids	Sesquiterpenoids	0.226	1.5689	2.2758	2.5198	1.5799	1.7832	0.2473	1.4093	2.1852	2.0997	2.5278	1.8103	3.989	3.2875	2.6534	3.8659	3.5732	3.0355	2.9347	1.8326	2.3038	2.1189	1.8166	1.5323	1.2487	0.2549
pos_2221	3-(5,6,6-Trimethylbicyclo[2.2.1]hept-1-yl)cyclohexanol	metab_2219	-	HMDB0031851	254.248	pos	M+H, M+NH4	C16H28O	8.6043	0.0551057	-	51.3	-1.36094	3407-42-9	-	-	-	-	-	-	Lipids and lipid-like molecules	Prenol lipids	Monoterpenoids	4.6101	4.6159	4.7465	4.6416	4.7129	4.6705	4.6122	4.6029	4.5198	4.5491	4.5863	4.9358	4.5321	4.2582	4.507	4.4606	4.2797	4.2289	4.4444	4.319	4.8371	4.5057	4.3793	4.4837	4.4648	4.5703
pos_2245	1-Monopalmitin	metab_2243	-	-	331.285	pos	M+H-H2O, M+H	C19H38O4	8.7817	0.16246	57.7	-	0.381774	-	-	-	-	-	-	-	-	-	-	2.2012	2.1405	2.1814	2.5277	2.235	1.9107	2.705	2.6597	2.7335	2.9216	2.8046	2.5779	2.878	3.1275	3.0444	2.5822	2.9452	2.9907	2.129	2.6076	1.2541	2.115	2.0645	2.4387	2.2573	2.2988
pos_2255	9-OxoODE	metab_2253	C14766	HMDB0004669;LMFA02000251;LMFA02000274	295.227	pos	M+H, M+2Na-H	C18H30O3	8.838	0.121191	53	-	-0.867449	-	-	-	map00591	Linoleic acid metabolism	Metabolism	Lipid metabolism	Lipids and lipid-like molecules	Fatty Acyls	Lineolic acids and derivatives	1.6575	1.7774	1.655	1.8394	1.6126	1.6283	1.7072	2.8711	2.3184	2.3838	2.7764	2.0557	3.6961	3.6865	3.1304	3.4903	3.7159	3.4577	1.6324	1.6277	1.5868	1.6599	1.6436	1.6073	1.6498	1.7242
pos_2271	Farnesyl acetone	metab_2269	-	-	263.236	pos	M+H, M+H-H2O	C18H30O	8.8567	0.0387306	64.5	-	-1.86961	-	-	-	-	-	-	-	-	-	-	4.4141	4.4345	4.518	4.4497	4.5013	4.519	4.4164	4.4099	4.3409	4.3835	4.4277	4.6219	4.3417	4.0918	4.351	4.2814	4.117	4.0966	4.2807	4.197	4.5524	4.3491	4.2408	4.2977	4.3332	4.3884
pos_2284	LysoPC(0:0/18:0)	metab_2282	-	HMDB0011128	524.371	pos	M+H, M+Na	C26H54NO7P	9.055	0.0409609	50.4	-	-0.185027	4421-58-3	-	-	-	-	-	-	Lipids and lipid-like molecules	Glycerophospholipids	Glycerophosphocholines	3.0137	3.3628	3.3362	3.2853	4.3112	3.2498	3.3016	3.5849	3.5843	3.5342	3.626	3.5381	4.8029	4.7348	4.5978	4.9709	5.105	4.8418	3.4729	3.5146	3.4411	3.38	3.4759	3.5053	3.8651	3.6282
pos_2386	Bis(2-ethylhexyl) phthalate	metab_2384	-	-	413.266	pos	M+H, M+Na	C24H38O4	9.7556	0.0499004	70.8	-	0.0293991	-	-	-	-	-	-	-	-	-	-	3.5821	3.6007	3.7414	3.5775	3.6988	3.7583	3.5608	3.5653	3.5086	3.4998	3.5041	3.3911	3.4495	3.4101	3.4664	3.3482	3.2036	3.3721	3.4429	3.383	3.5473	3.5103	3.5099	3.4698	3.55	3.7443
pos_2469	2alpha-(3-Hydroxypropyl)-1alpha,25-dihydroxy-19-norvitamin D3	metab_2467	-	LMST03020627	485.36	pos	M+H, M+Na	C29H50O4	10.4426	0.0939633	61.1	-	1.2333	-	-	-	-	-	-	-	-	-	-	2.8209	2.9597	2.9238	2.5747	2.0116	2.9692	3.0432	3.2425	2.9884	2.8807	2.9392	2.8716	3.0341	2.6766	2.4905	2.8364	2.7535	2.8719	3.0898	2.7858	2.9976	2.8591	2.8773	1.683	2.5397	2.6901
pos_2485	PA(8:0/8:0)	metab_2483	-	HMDB0114771;LMGP10010021	447.212	pos	M+NH4, M+Na	C19H37O8P	8.6428	0.178313	-	66.4	-1.58295	-	-	-	-	-	-	-	Lipids and lipid-like molecules	Glycerophospholipids	Glycerophosphates	1.7971	1.9177	1.7946	1.9799	1.7519	1.7677	1.847	1.8414	1.8411	1.8214	1.7919	1.7618	2.6576	2.6232	1.9648	3.0648	2.9246	1.9952	1.7718	1.7671	1.7259	1.7995	1.7831	1.7465	1.7894	1.8641
pos_2505	GlcCer(d14:2(4E,6E)/20:0)	metab_2503	-	LMSP0501AA55	720.538	pos	M+H, M+Na	C40H75NO8	10.8859	0.0389364	65.9	-	-2.71833	-	-	-	-	-	-	-	-	-	-	3.8863	3.7075	3.9819	2.6724	3.8791	3.9583	3.8176	3.8551	3.841	3.8508	3.9135	3.7062	3.7478	3.6654	3.4856	3.7614	3.687	3.7576	3.7239	3.5569	3.6994	3.6094	3.8078	3.7365	3.6065	3.7798
pos_2530	Cer(d14:1(4E)/20:0(2OH))	metab_2528	-	LMSP02010068	576.496	pos	M+H, M+Na	C34H67NO4	11.1797	0.0291379	58.2	-	0.0579541	-	-	-	-	-	-	-	-	-	-	3.0425	2.8002	3.0733	0.4651	2.949	2.8433	3.1736	3.4677	3.3198	3.4288	3.7024	3.4509	4.0308	3.9922	3.6626	4.2181	4.1827	4.1063	3.2262	2.8409	2.9456	2.7693	3.0145	2.9082	2.9158	3.1658
pos_2550	1-Palmitoyl-2-linoleoyl PE	metab_2548	-	-	738.505	pos	M+H, M+Na	C39H74NO8P	11.2645	0.226415	62.3	-	0.21806	-	-	-	-	-	-	-	-	-	-	1.7781	2.1383	2.2479	1.5673	0.8167	2.0409	1.9857	2.0925	1.8983	1.8888	1.7977	1.8115	3.5318	3.2398	2.3019	3.5864	3.5372	2.5525	2.8216	2.6673	2.592	1.8423	2.3167	0.812	2.0726	1.8616
pos_2711	6-Keto-PGF1alpha	metab_2709	C05961	LMFA03010001	393.231	pos	M+NH4, M+Na	C20H34O6	6.1493	0.0542103	71.2	-	-1.9955	-	-	-	map00590;map01100	Arachidonic acid metabolism; Metabolic pathways	Metabolism;Metabolism	Lipid metabolism;Global and overview maps	-	-	-	1.9489	1.215	0.8298	1.6482	0.7093	0.2824	2.5603	1.7501	1.865	1.4408	1.2504	1.725	2.3498	2.4254	2.3059	3.1052	2.8154	2.2952	0.1497	0.0135	0.0123	0.0145	0.014	0.0129	0.9188	1.4525
pos_2742	Dihydroactinidiolide	metab_2740	-	HMDB0035240	181.122	pos	M+H, M+Na	C11H16O2	5.5607	0.132427	74.5	-	-3.65694	15356-74-8	-	-	-	-	-	-	Organoheterocyclic compounds	Benzofurans	Not Available	2.7649	2.9935	2.9485	2.9803	2.6791	2.6273	2.7714	2.7696	2.5764	2.4725	2.1987	2.3066	2.8497	2.9467	2.7368	3.0045	3.0109	2.8207	2.4059	2.4433	2.2629	2.2113	2.2785	2.4268	2.3247	2.3535
pos_2777	Trans, trans-3,5-Octadien-2-one	metab_2775	-	HMDB0032446	125.096	pos	M+H-H2O, M+H	C8H12O	5.1461	0.185476	61.9	-	-0.797801	30086-02-3	-	-	-	-	-	-	Organic oxygen compounds	Organooxygen compounds	Carbonyl compounds	0.6993	0.7997	0.6972	0.8532	0.6796	0.6755	1.463	1.9919	2.3072	2.2468	2.2004	2.0941	2.8516	2.8817	2.6118	2.7357	2.8068	2.701	0.6788	0.6751	0.6423	0.7012	0.6879	0.6586	0.7242	0.8603
pos_2784	1,3,5-Bisabolatrien-10-one	metab_2782	-	HMDB0036109	219.174	pos	M+H-H2O, M+H	C15H22O	5.12	0.10194	60.5	-	-4.26772	76760-40-2	-	-	-	-	-	-	Lipids and lipid-like molecules	Prenol lipids	Sesquiterpenoids	1.6148	1.8282	1.2993	1.9919	1.5356	1.7036	1.2797	1.2034	1.4501	1.4764	1.3407	1.5284	3.0868	2.9724	2.8806	3.3706	3.2746	3.007	1.7841	1.5522	1.673	1.797	1.7381	1.7502	1.6939	2.0825
pos_2799	Dinor-PGE2	metab_2797	-	LMFA03010210	325.2	pos	M+H, M+H-2H2O	C18H28O5	4.9546	0.040609	57.3	-	-1.14322	-	-	-	-	-	-	-	-	-	-	3.312	3.351	3.2374	3.2727	2.9575	3.0352	3.4024	3.3665	3.3569	3.2601	3.2181	3.2742	3.6732	3.6269	3.5179	3.7397	3.6769	3.5451	2.5423	2.5685	2.4289	2.5137	2.4801	2.5709	2.772	2.8464
pos_2819	Coprocholic acid	metab_2817	-	HMDB0000601	415.32	pos	M+H-2H2O, M+2Na-H	C27H46O5	4.6862	0.141645	-	66.2	-0.410776	547-98-8	-	-	-	-	-	-	Lipids and lipid-like molecules	Steroids and steroid derivatives	Bile acids, alcohols and derivatives	1.7809	2.1266	1.8477	1.9762	1.6526	2.1673	1.6555	1.5585	1.6158	1.327	1.2091	1.2998	1.6275	1.7253	1.5922	1.6205	1.7522	1.4989	2.645	2.8419	2.821	2.7734	2.8053	2.8502	2.5858	2.2075
pos_2913	Lepidimoic acid	metab_2911	-	HMDB0041096	340.124	pos	M+NH4, M+Na	C12H18O10	0.9596	0.146207	-	56.7	-0.559159	157676-09-0	-	-	-	-	-	-	Organic oxygen compounds	Organooxygen compounds	Carbohydrates and carbohydrate conjugates	2.0534	2.3678	1.9849	2.3151	2.0967	2.1843	2.3771	2.3064	2.2574	2.2687	2.191	2.0905	2.2145	2.2633	2.2199	2.2841	2.333	2.2805	2.2133	2.1376	2.1694	2.109	2.0308	2.1157	2.148	2.366
pos_2915	2,3-dihydrobenzofuran	metab_2913	-	HMDB0013815	121.064	pos	M+H, M+NH4	C8H8O	0.6641	0.0733188	89.2	-	-4.25401	496-16-2	-	-	-	-	-	-	Organoheterocyclic compounds	Coumarans	Not Available	1.068	0.807	1.115	1.0002	1.6506	1.3093	1.0947	2.0575	1.8981	2.2181	2.1538	1.9102	1.4476	2.1994	2.4532	1.7376	2.4105	2.1814	0.747	0.5106	1.3376	1.1912	1.4283	2.0359	1.6216	1.7472
pos_2917	5-L-Glutamyl-L-alanine	metab_2915	C03740	-	219.097	pos	M+H, M+NH4	C8H14N2O5	0.9924	0.0810035	59.9	-	-0.86233	-	-	-	map01100;map00480	Metabolic pathways; Glutathione metabolism	Metabolism;Metabolism	Global and overview maps;Metabolism of other amino acids	-	-	-	0.9053	2.0384	1.552	2.1561	1.5928	0.9751	1.6827	1.9187	1.8808	2.0455	2.0434	2.003	2.4876	2.6636	2.6243	2.691	2.7405	2.648	1.7146	1.9487	1.5381	1.6597	1.5697	1.5502	1.7046	1.6505
pos_2921	3-Oxoglutaric acid	metab_2919	-	HMDB0013701	129.018	pos	M+H-H2O, M+H	C5H6O5	0.9924	0.130182	-	71.4	-2.49525	542-05-2	-	-	-	-	-	-	Organic acids and derivatives	Keto acids and derivatives	Short-chain keto acids and derivatives	2.2972	2.8214	2.789	3.0047	2.6494	2.2826	2.4858	2.637	2.569	2.5915	2.5517	2.4766	2.6044	2.5692	2.5612	2.4188	2.2952	2.3493	2.5103	2.539	2.6695	2.6424	2.7077	2.6214	2.7671	2.5982
pos_2969	Triphenyl phosphate	metab_2967	C14235	-	327.077	pos	M+H	C18H15O4P	0.0835	0.0912972	65	-	-2.8254	-	-	-	-	-	-	-	-	-	-	1.8355	1.8546	1.8707	1.9485	1.8451	1.8468	1.8568	1.785	1.8157	1.8534	1.7975	1.7358	1.6638	1.7069	1.7042	1.691	1.5478	1.6394	1.7322	1.6792	1.629	1.699	1.6972	1.7661	1.7357	1.8137
pos_2972	6-beta-Hydroxy-mometasone furoate	metab_2970	-	HMDB0060783	519.138	pos	M+H-H2O	C27H30Cl2O7	0.1035	0.098917	-	54.1	8.66825	-	-	-	-	-	-	-	Lipids and lipid-like molecules	Steroids and steroid derivatives	Pregnane steroids	2.1715	2.1107	2.1235	2.0131	2.1045	2.1283	1.9514	1.9607	2.0363	1.9911	2.0747	1.9098	1.8577	1.8874	1.9297	1.8608	1.8786	1.918	2.052	1.8522	1.8387	1.8915	1.9312	1.906	2.0069	2.1048
pos_2973	Isopeonidin 3-rutinoside	metab_2971	-	HMDB0041753	610.184	pos	M+H	C28H33O15+	0.2389	0.0459568	-	61.4	-8.87013	-	-	-	-	-	-	-	Phenylpropanoids and polyketides	Flavonoids	Flavonoid glycosides	2.6882	2.703	2.6916	2.7533	2.6925	2.7077	2.5851	2.5953	2.6416	2.6196	2.6543	2.503	2.4712	2.4971	2.4712	2.4676	2.3847	2.4433	2.5973	2.5133	2.5061	2.561	2.5121	2.5279	2.5838	2.6348
pos_3033	Glycerophosphocholine	metab_3031	C00670	HMDB0000086	258.11	pos	M+H	C8H20NO6P	0.6738	0.0770452	70.4	-	-2.22063	28319-77-9	-	-	map00565;map00564	Ether lipid metabolism; Glycerophospholipid metabolism	Metabolism;Metabolism	Lipid metabolism;Lipid metabolism	Lipids and lipid-like molecules	Glycerophospholipids	Glycerophosphocholines	2.4031	2.6397	2.3981	2.7542	2.3491	2.3754	2.8796	2.8143	2.6695	2.5206	2.4704	2.5872	2.8732	2.7687	2.8439	2.7858	2.6787	2.4007	3.0711	3.1639	2.9146	2.8602	2.9555	3.2316	2.8517	2.6469
pos_3045	5-O-a-L-Arabinofuranosyl-L-arabinose	metab_3043	-	HMDB0038880	603.152	pos	2M+K	C10H18O9	0.7524	0.147134	-	57.5	-1.71685	-	-	-	-	-	-	-	Organic oxygen compounds	Organooxygen compounds	Carbohydrates and carbohydrate conjugates	1.2085	1.1152	0.7627	0.9233	1.3165	1.815	1.6614	1.675	1.3949	1.1413	1.2002	1.296	1.9601	2.1461	2.2714	1.8391	1.7479	1.4241	1.907	1.9961	1.7487	1.8249	1.8639	2.0413	1.919	1.9499
pos_3054	2-Formyloxymethylclavam	metab_3052	C17356	-	172.06	pos	M+H	C7H9NO4	0.8251	0.0523434	55.1	-	-4.29659	-	-	-	-	-	-	-	-	-	-	0.5755	1.1599	0.7847	0.5833	1.1069	0.8207	1.1427	1.0712	1.2225	1.2859	1.1702	1.177	0.9482	1.0497	0.821	0.8069	0.8134	0.5716	1.7168	1.7975	1.6227	1.7046	1.6743	1.677	1.9094	1.9304
pos_3055	Dide-O-methyl-4-O-alpha-D-glucopyranosylsimmondsin	metab_3053	-	HMDB0038329	492.176	pos	M+H-H2O	C20H31NO14	0.8251	0.0590525	-	54.7	9.9413	370068-00-1	-	-	-	-	-	-	Organic oxygen compounds	Organooxygen compounds	Carbohydrates and carbohydrate conjugates	1.2997	0.8266	0.3526	0.3368	0.9673	1.5848	1.0601	0.6241	0.8022	0.2576	0.2444	0.3387	2.2153	2.4507	2.4743	2.2702	2.6927	2.8379	1.4203	1.3735	1.1529	1.4122	1.2199	1.3361	1.2293	1.5394
pos_3056	2,5-Diaminopyrimidine nucleoside triphosphate	metab_3054	C05923	HMDB0006821	577.018	pos	M+ACN+Na	C9H18N5O14P3	0.8458	0.235622	-	54.7	-7.60008	-	-	-	map01100;map00790	Metabolic pathways; Folate biosynthesis	Metabolism;Metabolism	Global and overview maps;Metabolism of cofactors and vitamins	Organic oxygen compounds	Organooxygen compounds	Carbohydrates and carbohydrate conjugates	1.0998	0.2898	0.2334	0.4616	0.2159	1.3255	1.2963	1.2767	0.995	0.3303	0.2323	0.2418	1.3971	1.6395	1.8372	1.1851	1.1674	0.3048	1.3597	1.441	1.2573	1.4975	1.4188	1.5486	1.3691	1.5195
pos_3078	13-Oxocryptopine	metab_3076	-	HMDB0032878	366.133	pos	M+H-H2O	C21H21NO6	1.0897	0.111153	-	73.3	-1.38719	15215-66-4	-	-	-	-	-	-	Alkaloids and derivatives	Protopine alkaloids	Not Available	0.7405	0.71	0.1762	0.7348	0.2385	0.8679	0.6243	0.3272	0.4029	0.1944	0.1753	0.4576	1.9296	1.9851	1.6058	2.3457	2.2448	1.5834	0.1799	0.1671	0.1603	0.2565	0.4226	0.1605	0.1745	0.4627
pos_3083	Isoleucyl-Glycine	metab_3081	-	HMDB0028907	415.196	pos	2M+K	C8H16N2O3	1.1308	0.143956	-	61.8	0.627439	-	-	-	-	-	-	-	Organic acids and derivatives	Carboxylic acids and derivatives	Amino acids, peptides, and analogues	1.5647	1.562	1.5659	1.8681	1.5657	1.3367	1.2573	1.4532	1.5558	1.6594	1.5883	1.5983	1.7694	1.9417	1.8526	1.77	1.991	1.9462	0.4229	0.5116	0.7151	0.6106	0.6171	1.0468	1.8187	1.0457
pos_3085	2-C-Methyl-1,4-erythrono-D-lactone	metab_3083	-	HMDB0029884	282.118	pos	2M+NH4	C5H8O4	1.1506	0.0499193	-	71.4	-0.745522	18465-71-9	-	-	-	-	-	-	Organoheterocyclic compounds	Lactones	Gamma butyrolactones	2.4111	2.991	2.6713	3.0997	2.8312	2.3736	2.942	2.9296	2.8882	2.875	2.8492	2.7803	2.2865	2.3494	2.6787	2.3923	2.3278	2.3214	2.8246	2.8847	2.6647	2.6682	2.66	2.7164	2.9021	2.7791
pos_3089	4-Amino-2-methylenebutanoic acid	metab_3087	-	HMDB0030409	138.053	pos	M+Na	C5H9NO2	1.1909	0.0657088	-	61.2	6.22884	65370-67-4	-	-	-	-	-	-	Organic acids and derivatives	Carboxylic acids and derivatives	Amino acids, peptides, and analogues	1.3081	1.349	1.2983	1.4808	1.3281	1.2945	1.4308	1.4014	1.3874	1.4729	1.3664	1.33	1.4068	1.4658	1.4681	1.4405	1.3338	1.4129	1.389	1.5143	1.3921	1.5657	1.4723	1.3672	1.6702	1.5522
pos_3095	N-(1-Deoxy-1-fructosyl)isoleucine	metab_3093	-	HMDB0039780	294.153	pos	M+H	C12H23NO7	1.2801	0.0724798	-	73.2	-6.7728	87304-79-8	-	-	-	-	-	-	Organic acids and derivatives	Carboxylic acids and derivatives	Amino acids, peptides, and analogues	2.2582	2.3363	2.1702	2.468	2.3184	2.2504	2.1655	2.3788	2.1245	2.0219	2.0334	1.9939	2.2973	2.2589	2.2477	2.2133	2.3493	2.4056	2.6877	2.6922	2.6255	2.6516	2.5518	2.642	2.2114	2.5
pos_3104	(E)-5-(3,4,5,6-Tetrahydro-3-pyridylidenemethyl)-2-furanmethanol	metab_3102	-	HMDB0033560	209.128	pos	M+NH4	C11H13NO2	1.5136	0.0702144	-	82.6	-4.83795	-	-	-	-	-	-	-	Organoheterocyclic compounds	Pyridines and derivatives	Hydropyridines	0.1122	0.1432	0.1116	0.1618	0.1021	0.1056	0.1243	0.1228	0.1228	0.1179	0.111	0.1043	1.611	1.7511	1.2262	1.9178	1.8446	1.5634	0.1065	0.1054	0.0967	0.1128	0.109	0.101	0.1104	0.1286
pos_3110	2-Hydroxyethylclavam	metab_3108	C17361	-	158.081	pos	M+H	C7H11NO3	1.6884	0.071975	59.9	-	-3.71127	-	-	-	-	-	-	-	-	-	-	1.7823	2.1036	1.9022	2.2671	1.9225	1.7663	2.1763	2.1838	2.0122	2.0444	2.0088	1.9678	1.928	2.14	2.1257	2.1295	2.273	2.1752	1.9958	1.9565	1.9045	1.9955	1.8905	1.8118	1.928	2.1468
pos_3114	Salicylic acid	metab_3112	C00805;C07588	HMDB0001895	139.038	pos	M+H	C7H6O3	1.7615	0.225594	73.2	-	-4.4842	69-72-7	-	-	map01100;map01110;map00360;map04075	Metabolic pathways; Biosynthesis of secondary metabolites; Phenylalanine metabolism; Plant hormone signal transduction	Metabolism;Metabolism;Metabolism;Environmental Information Processing	Global and overview maps;Global and overview maps;Amino acid metabolism;Signal transduction	Benzenoids	Benzene and substituted derivatives	Benzoic acids and derivatives	0.0224	0.0295	0.0223	0.4569	0.0202	0.4252	0.3349	0.6103	0.2313	0.4084	0.5269	0.2684	1.7324	2.0119	1.6873	1.9148	2.0962	1.9333	1.6896	1.8098	1.4382	1.7003	1.6424	1.6359	1.3375	1.4965
pos_3122	Tryptophyl-Valine	metab_3120	-	HMDB0029096	326.146	pos	M+Na	C16H21N3O3	1.9136	0.057448	-	68.4	-6.30336	-	-	-	-	-	-	-	Organic acids and derivatives	Carboxylic acids and derivatives	Amino acids, peptides, and analogues	2.4482	2.6556	2.4949	2.8122	2.5812	2.4698	2.5649	2.6485	2.4864	2.5176	2.4944	2.435	2.7813	2.8791	2.8161	2.8789	2.9166	2.8584	2.6018	2.7003	2.657	2.7082	2.6373	2.6035	2.7043	2.7421
pos_3139	N6-Galacturonyl-L-lysine	metab_3137	-	HMDB0033106	287.123	pos	M+H-2H2O	C12H22N2O8	2.3474	0.0732261	-	72.1	-3.00028	220718-57-0	-	-	-	-	-	-	Organic oxygen compounds	Organooxygen compounds	Carbohydrates and carbohydrate conjugates	1.9437	1.976	1.7377	1.9628	1.7226	2.0465	2.0974	2.1464	2.0552	2.0824	2.0305	1.9696	2.5982	2.5835	2.4771	2.9416	2.8755	2.5564	1.9345	1.851	1.662	1.7951	1.8358	1.8233	1.9763	2.2106
pos_3148	Peonidin 3-(6''-p-coumaroyl-glucoside) 5-glucoside	metab_3146	-	HMDB0038092	811.27	pos	M+ACN+H	C38H41O17+	2.6124	0.0392187	-	75.3	2.87798	51939-65-2	-	-	-	-	-	-	Phenylpropanoids and polyketides	Flavonoids	Flavonoid glycosides	0.4403	0.5221	0.4387	0.5671	0.4116	0.4215	0.4733	0.4695	0.4693	0.4562	0.437	0.4178	2.8304	2.9595	2.7302	2.7506	2.8361	3.0425	0.4241	0.4212	0.3956	0.4419	0.4313	0.4082	0.4353	0.4849
pos_3262	Spermine	metab_3255	C00750	HMDB0001256	203.223	pos	M+H	C10H26N4	3.0617	0.0942437	60.1	-	-2.48458	71-44-3	-	-	map01100;map00480;map00330;map00410	Metabolic pathways; Glutathione metabolism; Arginine and proline metabolism; beta-Alanine metabolism	Metabolism;Metabolism;Metabolism;Metabolism	Global and overview maps;Metabolism of other amino acids;Amino acid metabolism;Metabolism of other amino acids	Organic nitrogen compounds	Organonitrogen compounds	Amines	3.1422	2.2595	2.568	2.0513	2.7413	3.1749	1.84	1.9755	2.2956	2.3913	2.1982	2.2914	1.6096	1.3085	1.7514	1.0661	1.6307	2.2328	1.4555	0.5199	2.0579	2.018	1.9696	1.8484	2.1707	2.3761
pos_3291	Isotectorigenin 4'-glucoside 7-rhamnoside	metab_3284	-	HMDB0039909	650.208	pos	M+ACN+H	C28H32O15	3.1835	0.0894985	-	56.5	0.106301	-	-	-	-	-	-	-	Phenylpropanoids and polyketides	Isoflavonoids	Isoflavonoid O-glycosides	2.9208	2.8139	3.0399	3.2728	3.0172	2.8841	2.9308	2.953	2.8007	2.8418	2.7086	2.6577	2.321	2.0717	1.8674	1.977	1.8228	2.1268	2.7123	2.7064	2.5826	2.3895	2.5628	2.7011	2.0362	2.1795
pos_3300	Orientin 7,3'-dimethyl ether	metab_3293	-	LMPK12111047;HMDB0037450	518.166	pos	M+ACN+H	C23H24O11	3.2226	0.192901	-	59.4	-0.108302	89915-55-9	-	-	-	-	-	-	Phenylpropanoids and polyketides	Flavonoids	Flavonoid glycosides	2.3441	2.5033	2.4607	2.8169	2.4133	2.3439	2.4497	2.4253	2.4145	2.3514	2.2099	2.1857	2.0912	1.6803	1.2448	1.8771	1.5409	1.6092	2.157	2.3025	2.1716	1.948	2.2593	2.252	1.4419	1.3543
pos_3304	Urolithin A-8-O-glucuronide	metab_3297	-	HMDB0060022	422.108	pos	M+NH4	C19H16O10	3.2493	0.0162648	-	68	0.0751035	-	-	-	-	-	-	-	Organic oxygen compounds	Organooxygen compounds	Carbohydrates and carbohydrate conjugates	3.6533	4.1644	4.2156	4.4176	4.0462	3.7486	3.9868	3.9861	3.9332	3.9816	4.1086	3.9711	4.1961	4.3095	4.22	4.2295	4.2813	4.0773	4.7698	4.8507	4.7031	4.6763	4.68	4.6893	4.3519	4.4937
pos_3319	N-(4-aminobutyl)-3-(4-hydroxyphenyl)propanimidic acid	metab_3312	-	HMDB0139525	219.148	pos	M+H-H2O	C13H20N2O2	3.308	0.0953433	-	61.9	-4.1983	-	-	-	-	-	-	-	Benzenoids	Phenols	1-hydroxy-2-unsubstituted benzenoids	0.2358	0.0925	0.0712	0.1053	0.0649	0.0672	0.0797	0.6358	0.0787	0.6617	0.1502	0.1201	2.6033	2.9236	2.4831	2.8884	3.0161	2.8044	0.0678	0.0671	0.3719	0.6287	0.0694	0.2305	0.6692	0.9097
pos_3332	4''-Methyl-6''-(3,4-dihydroxy-E-cinnamoyl)isoorientin	metab_3325	-	HMDB0033005	642.181	pos	M+NH4	C31H28O14	3.3388	0.250943	-	50.8	-1.09907	-	-	-	-	-	-	-	Phenylpropanoids and polyketides	Flavonoids	Flavonoid glycosides	1.9806	2.0073	2.5139	2.4997	2.2854	1.9166	2.1595	2.116	1.9622	2.05	2.117	2.0653	2.1251	1.7568	1.2611	1.9494	1.9546	1.8302	0.5572	0.5538	0.5239	0.5778	0.5655	0.5387	0.5702	0.6269
pos_3334	Sakuranetin	metab_3327	C09833	LMPK12140571;HMDB0030090	328.119	pos	M+ACN+H	C16H14O5	3.3606	0.0286775	-	53.1	2.43787	2957-21-3	-	-	map00941;map01110	Flavonoid biosynthesis; Biosynthesis of secondary metabolites	Metabolism;Metabolism	Biosynthesis of other secondary metabolites;Global and overview maps	Phenylpropanoids and polyketides	Flavonoids	O-methylated flavonoids	0.8927	0.0753	0.709	0.2917	0.3165	0.3157	0.2512	1.4704	0.4697	0.9313	1.451	1.0385	2.7376	2.8541	2.4988	2.9409	2.9958	2.8777	1.1776	1.2691	1.2339	1.5904	1.0807	0.0519	1.6742	1.9302
pos_3335	Chondroitin D-glucuronate	metab_3328	-	HMDB0060454	432.15	pos	M+Na	C16H27NO11	3.3606	0.250287	-	71.4	5.36141	-	-	-	-	-	-	-	Organic oxygen compounds	Organooxygen compounds	Carbohydrates and carbohydrate conjugates	2.0753	2.3036	2.2485	2.5658	2.1037	2.106	2.0381	1.93	2.0044	2.0519	1.9622	1.9083	0.2009	1.2219	1.6414	0.1671	0.0787	1.6025	1.4773	1.2056	1.4984	1.4427	1.4507	1.4114	1.8576	1.6573
pos_3356	Indolelactic acid	metab_3349	C02043	HMDB0000671	206.081	pos	M+H	C11H11NO3	3.4668	0.200915	83.1	-	-3.23938	1821-52-9	-	-	-	-	-	-	Organoheterocyclic compounds	Indoles and derivatives	Indolyl carboxylic acids and derivatives	0.1121	0.1431	0.1115	0.1617	0.102	0.1055	0.1241	0.1227	0.1226	0.1178	0.1109	0.1042	2.3533	2.4573	2.1542	2.534	2.5864	2.0899	0.1064	0.1053	0.4026	0.1126	0.1089	0.1009	0.1103	0.1285
pos_3363	Goyasaponin I	metab_3356	-	HMDB0037221	690.333	pos	M+2H	C65H102O31	3.5181	0.249918	-	61.1	8.02526	333333-20-3	-	-	-	-	-	-	Lipids and lipid-like molecules	Prenol lipids	Terpene glycosides	1.9848	2.1945	1.9801	2.4062	1.879	1.7755	1.7434	1.8959	2.0421	1.8833	2.037	2.0846	2.1275	2.2668	2.3934	1.8222	2.1121	2.2151	1.6212	1.5449	1.6687	0.8815	1.2429	0.8351	0.8971	1.8276
pos_3368	1,4-Benzothiazine-O-quinonimine	metab_3361	-	HMDB0012491	319.038	pos	M+Na	C12H12N2O5S	3.5471	0.17164	-	55.8	5.37245	-	-	-	-	-	-	-	Organoheterocyclic compounds	Benzothiazines	Not Available	2.5171	2.71	2.8148	3.0666	3.0154	2.5128	2.9434	2.8639	2.8772	2.6665	2.7964	2.6928	1.0733	1.1118	2.1776	1.1338	1.1597	2.2426	2.4045	2.373	2.0619	2.2754	2.1728	2.3034	2.3307	2.125
pos_3373	Panaquinquecol 6	metab_3366	-	HMDB0035500;LMFA07010986	363.155	pos	M+2Na-H	C19H26O4	3.5721	0.177083	-	57.9	2.24612	145400-15-3	-	-	-	-	-	-	Lipids and lipid-like molecules	Fatty Acyls	Fatty alcohol esters	2.1961	1.88	1.4672	1.6245	1.3172	2.4769	0.185	0.183	1.2311	1.5151	1.3673	1.5236	1.7392	1.9067	1.8859	2.2639	2.6932	2.689	0.16	0.8015	0.7048	1.4921	1.0943	0.9148	2.3447	2.4811
pos_3397	3'-Sialyl-3-fucosyllactose	metab_3390	-	HMDB0006606	802.255	pos	M+Na	C29H49NO23	3.6625	0.149498	-	50.3	-4.26891	122560-33-2	-	-	-	-	-	-	Organic oxygen compounds	Organooxygen compounds	Carbohydrates and carbohydrate conjugates	2.9375	3.0011	2.8026	3.1802	2.6721	2.8909	2.6522	2.5051	2.525	2.4823	2.4075	2.2969	1.8313	1.9778	1.7955	1.7723	1.9626	2.3395	0.0402	0.0398	0.9479	0.0428	0.0412	0.898	0.0418	0.0493
pos_3408	6-(1-benzofuran-4-yloxy)-3,4,5-trihydroxyoxane-2-carboxylic acid	metab_3401	-	HMDB0129414	333.058	pos	M+Na	C14H14O8	3.7268	0.0638759	-	54.9	-0.580602	-	-	-	-	-	-	-	Organic oxygen compounds	Organooxygen compounds	Carbohydrates and carbohydrate conjugates	1.3618	1.1527	2.0213	1.8826	1.6495	1.6393	2.0107	2.0995	2.0557	2.0618	2.1871	1.874	1.7797	1.2386	1.6949	1.2919	0.9634	1.6157	2.1602	2.3247	1.8418	1.6625	1.8246	1.7816	2.1576	1.741
pos_3436	Fluticasone propionate	metab_3429	-	HMDB0005036	542.213	pos	M+ACN+H	C25H31F3O5S	3.8038	0.0246802	-	51.1	-9.98342	80474-14-2	-	-	-	-	-	-	Lipids and lipid-like molecules	Steroids and steroid derivatives	Steroid esters	3.0695	2.8177	2.5257	2.8722	2.5702	3.0155	2.5591	2.6244	2.755	2.7594	2.6825	2.7142	3.3641	3.4463	3.3319	3.733	3.9635	3.7504	2.6765	2.5966	2.5375	2.6205	2.6111	2.6644	3.1479	3.1793
pos_3453	3-Hydroxydodecanedioic acid	metab_3446	-	HMDB0000413	211.132	pos	M+H-2H2O	C12H22O5	3.8791	0.0951245	-	67	-3.11103	34574-69-1	-	-	-	-	-	-	Organic acids and derivatives	Hydroxy acids and derivatives	Medium-chain hydroxy acids and derivatives	1.7342	1.9972	1.6658	1.8719	1.6273	1.6855	2.504	2.0108	1.787	1.4987	1.1324	1.317	1.8583	1.8525	1.7312	2.0272	1.8362	1.5298	1.5836	0.3599	0.2892	0.3272	0.3184	0.3329	1.0386	1.5409
pos_3463	Sugeonol	metab_3456	C17504	LMPR0103450003;HMDB0041036	235.168	pos	M+H	C15H22O2	3.9234	0.0458508	52.1	-	-3.26552	19419-58-0	-	-	-	-	-	-	Lipids and lipid-like molecules	Prenol lipids	Sesquiterpenoids	0.7725	0.8211	0.9037	0.846	0.3672	1.2879	0.4041	0.5831	0.8499	0.9389	0.6709	0.3883	2.2302	2.2782	1.9623	2.6611	2.5988	2.205	0.3595	0.3568	0.7297	0.9573	0.7323	0.3452	0.4991	0.9309
pos_3473	3,4,5-trihydroxy-6-[(4-oxo-2-phenyl-4H-chromen-3-yl)oxy]oxane-2-carboxylic acid	metab_3466	-	HMDB0134551	453.06	pos	M+K	C21H18O9	3.9569	0.0235446	-	58.8	3.39916	-	-	-	-	-	-	-	Phenylpropanoids and polyketides	Flavonoids	Flavonoid glycosides	2.3487	3.2706	3.1448	3.5499	3.1633	2.6324	3.7107	3.6069	3.6665	3.4982	3.5137	3.4525	2.0801	2.4557	3.2056	1.3729	1.7083	2.7535	2.7096	2.9129	2.5027	2.666	2.6338	2.7331	3.0367	2.9134
pos_3485	Benzenemethanol, 2-(2-hydroxypropoxy)-3-methyl-	metab_3478	-	-	197.117	pos	M+H	C11H16O3	4.0204	0.131253	57.4	-	-3.36572	-	-	-	-	-	-	-	-	-	-	2.6518	2.594	2.5352	2.7607	2.213	2.5312	2.3119	2.4208	2.3303	2.2488	2.2203	2.2785	2.3412	2.2179	2.2041	2.3553	2.5726	2.3955	2.1207	1.9196	2.2428	2.287	2.1279	2.1901	2.0459	2.4695
pos_3487	6''-O-Malonylwistin	metab_3480	-	HMDB0039083	547.144	pos	M+H	C26H26O13	4.0204	0.0659943	-	67.1	-0.2509	163310-44-9	-	-	-	-	-	-	Phenylpropanoids and polyketides	Isoflavonoids	Isoflavonoid O-glycosides	0.4555	0.5387	0.4538	0.5844	0.8976	0.4363	0.4891	1.6174	0.9083	0.4717	1.3132	1.4825	2.1233	1.8641	2.2623	2.0271	2.0962	2.3363	2.3426	2.6005	1.5461	1.6547	1.8668	2.1506	1.61	1.18
pos_3512	Icariside B8	metab_3505	-	HMDB0036846	406.243	pos	M+NH4	C19H32O8	4.0926	0.131271	-	68.2	-0.196457	126176-78-1	-	-	-	-	-	-	Lipids and lipid-like molecules	Prenol lipids	Terpene glycosides	2.6454	3.0189	2.6492	2.9853	2.4744	2.7692	2.5239	2.4165	2.4642	2.4695	2.3238	2.311	1.5522	1.7426	1.981	1.5877	2.0697	2.3435	1.979	1.9914	1.4912	1.839	1.856	1.8044	2.1892	2.4637
pos_3528	Fucosyllactose	metab_3521	-	HMDB0006620	471.171	pos	M+H-H2O	C18H32O15	4.1498	0.0479553	-	54.8	-0.0955182	108795-32-0	-	-	-	-	-	-	Organic oxygen compounds	Organooxygen compounds	Carbohydrates and carbohydrate conjugates	3.1042	3.1817	3.1036	3.2854	3.1831	3.0719	3.2728	3.3239	3.2627	3.3124	3.2116	3.195	3.3033	3.2647	3.2876	3.267	3.1613	3.1396	3.6696	3.6886	3.691	3.7059	3.6881	3.6729	3.6605	3.5109
pos_3551	3-(3,4-dihydroxyphenyl)-N-[2-(3,4-dihydroxyphenyl)ethyl]propanimidic acid	metab_3544	-	HMDB0137022	335.161	pos	M+NH4	C17H19NO5	4.2536	0.282686	-	53.4	2.62073	-	-	-	-	-	-	-	Benzenoids	Phenols	Benzenediols	0.6528	0.7507	0.6508	0.8031	0.6175	0.6298	0.6928	0.6882	0.6879	0.6721	0.6487	0.6252	0.7215	0.7557	1.0969	0.8915	1.069	1.7172	0.633	0.6293	1.6862	1.8614	1.6548	0.6376	2.0907	2.3504
pos_3602	1,25-Dihydroxyvitamin D3-26,23-lactone	metab_3595	-	HMDB0000969	445.292	pos	M+H	C27H40O5	4.5032	0.0871715	64.2	-	-6.94864	81203-50-1	-	-	-	-	-	-	Lipids and lipid-like molecules	Steroids and steroid derivatives	Vitamin D and derivatives	1.6762	1.9785	1.6174	2.1547	2.1007	1.7531	2.2315	2.2466	2.1975	2.2953	2.1445	2.1631	2.2859	2.312	2.1444	2.349	2.2805	2.2006	2.4525	2.5309	2.52	2.4264	2.4895	2.6354	2.4371	2.1151
pos_3617	Melongoside K	metab_3610	-	HMDB0040948	535.264	pos	M+H+Na	C51H82O22	4.5672	0.248905	-	75.1	2.0448	94696-62-5	-	-	-	-	-	-	Lipids and lipid-like molecules	Fatty Acyls	Fatty alcohols	0.2525	0.8966	0.1032	0.1502	0.2611	0.2581	0.3841	0.692	0.9217	0.5077	0.6188	0.7655	1.279	1.1408	0.7266	1.1208	1.2622	0.8751	2.2151	1.8307	1.9612	2.175	1.8622	2.1009	2.1868	2.2444
pos_3628	Cyclokievitone hydrate	metab_3621	-	HMDB0037750	355.119	pos	M+H-H2O	C20H20O7	4.7081	0.164365	-	58.7	2.74097	104363-15-7	-	-	-	-	-	-	Phenylpropanoids and polyketides	Cinnamic acids and derivatives	Hydroxycinnamic acids and derivatives	1.8686	2.0699	2.0943	2.0516	1.9632	1.8352	1.8116	2.036	2.176	1.9891	1.9682	2.1402	1.4136	1.4767	1.5142	1.0842	0.7678	1.3372	1.5885	1.5629	1.6084	1.607	1.8026	1.5771	2.2615	2.4475
pos_3655	Cascarillin	metab_3648	C09071	HMDB0036836	426.248	pos	M+NH4	C22H32O7	4.8369	0.0751395	-	59.9	-0.597098	10118-56-6	-	-	-	-	-	-	Lipids and lipid-like molecules	Prenol lipids	Diterpenoids	1.6326	1.7018	1.1034	1.8724	0.5826	1.5967	1.2897	1.1892	0.8669	1.15	0.4466	0.572	2.6603	2.8477	2.4443	2.9423	2.9619	2.4431	1.3416	0.7685	1.3407	1.478	1.3684	1.4664	1.613	2.0438
pos_3668	Sterebin G	metab_3661	-	HMDB0035380	372.274	pos	M+NH4	C20H34O5	4.9427	0.0223898	-	67.3	-1.50584	114437-32-0	-	-	-	-	-	-	Lipids and lipid-like molecules	Prenol lipids	Diterpenoids	1.946	2.2519	2.1171	2.1958	1.7765	1.1461	2.2685	2.3742	2.4058	2.2884	2.2552	2.4233	3.0629	2.9939	2.8099	2.8504	2.9411	2.683	0.9066	0.8151	0.3576	0.357	0.3477	1.243	1.5759	0.8593
pos_3676	3-Hydroxy-6,8-dimethoxy-7(11)-eremophilen-12,8-olide	metab_3669	-	HMDB0040756	311.186	pos	M+H	C17H26O5	4.9987	0.104265	52.5	-	0.683801	162613-65-2	-	-	-	-	-	-	Lipids and lipid-like molecules	Prenol lipids	Terpene lactones	1.2865	1.4442	1.2859	1.6017	0.6363	0.3572	1.4793	1.1802	1.4552	1.1012	0.4493	0.8704	2.3019	2.0912	2.0347	2.5693	2.4485	2.3659	0.8992	0.0011	0.0008	0.0009	0.0009	0.0008	0.0009	0.0011
pos_3702	6-({[3,4-dihydroxy-4-(hydroxymethyl)oxolan-2-yl]oxy}methyl)oxane-2,3,4,5-tetrol	metab_3695	-	HMDB0140855	295.102	pos	M+H-H2O	C11H20O10	5.224	0.196824	-	60.2	-0.764418	-	-	-	-	-	-	-	Organic oxygen compounds	Organooxygen compounds	Carbohydrates and carbohydrate conjugates	1.4722	1.2307	0.763	0.8001	0.7839	1.3273	1.4615	1.2571	1.0263	1.0207	0.6052	1.1084	0.676	0.7093	0.7031	0.7286	0.7514	0.729	2.5983	2.3464	2.2538	2.1464	2.2463	2.3708	2.4325	2.6176
pos_3703	(3S,7E,9R)-4,7-Megastigmadiene-3,9-diol 9-[apiosyl-(1->6)-glucoside]	metab_3696	-	HMDB0029766	522.292	pos	M+NH4	C24H40O11	5.2339	0.206932	-	53.7	3.09577	-	-	-	-	-	-	-	Lipids and lipid-like molecules	Fatty Acyls	Fatty acyl glycosides	1.6791	1.7673	1.0728	1.9368	1.1397	1.7521	1.8308	1.8557	1.6788	1.507	1.1015	1.5163	2.4433	2.5187	2.2796	2.6869	2.509	2.1391	1.2573	1.5008	1.5957	2.0204	1.79	1.3721	1.9037	2.0688
pos_3724	Alpha-Methylphenethyl butyrate	metab_3717	-	HMDB0036391	207.137	pos	M+H	C13H18O2	5.4687	0.0543009	55.2	-	-3.20956	68922-11-2	-	-	-	-	-	-	Benzenoids	Benzene and substituted derivatives	Phenylpropanes	1.1301	1.2143	1.0569	0.9975	0.4478	0.4488	1.4827	1.6024	1.6131	1.1646	0.9667	1.3873	2.4562	2.5937	2.4674	2.7035	2.7441	2.7485	0.4516	0.4485	0.4219	0.47	0.459	0.4351	0.4632	0.5144
pos_3725	Fistuloside B	metab_3718	-	HMDB0039004	462.236	pos	M+H+Na	C45H72O18	5.4687	0.143487	-	70.3	3.7428	142287-77-2	-	-	-	-	-	-	Lipids and lipid-like molecules	Steroids and steroid derivatives	Steroidal glycosides	0.447	0.8652	0.2556	1.1398	0.882	0.8099	0.9395	1.1518	0.3928	0.2722	1.0435	0.4362	1.2436	1.135	1.159	1.2311	1.4449	1.2608	2.449	2.4033	2.4594	2.4571	2.4736	2.5139	2.2482	2.1409
pos_3751	Eicosapentaenoic Acid	metab_3744	C06428	HMDB0001999	303.231	pos	M+H	C20H30O2	5.693	0.0919179	57.4	-	-1.47142	10417-94-4	Lipids	Fatty acids	map01040	Biosynthesis of unsaturated fatty acids	Metabolism	Lipid metabolism	Lipids and lipid-like molecules	Fatty Acyls	Fatty acids and conjugates	0.0458	0.0598	0.0456	0.0684	0.0415	0.0429	0.0512	0.0506	0.0505	0.0484	0.0453	0.0424	2.1967	2.3082	2.1373	2.7958	2.855	2.4831	0.0433	0.0429	0.0391	0.0461	0.0444	0.041	0.0451	0.0532
pos_3805	Melleolide G	metab_3798	-	HMDB0038793	474.247	pos	M+ACN+H	C24H32O7	6.229	0.297003	-	55.3	-2.92259	117258-75-0	-	-	-	-	-	-	Lipids and lipid-like molecules	Prenol lipids	Sesquiterpenoids	2.2139	2.3552	2.3656	2.447	2.2788	2.3501	2.3224	2.3139	2.0508	2.3816	2.2942	2.0849	2.0297	1.9924	2.0788	2.0574	1.6802	1.9927	2.1653	2.1386	2.0032	2.2618	2.2173	2.2277	2.1778	2.4242
pos_3826	Oleyl alcohol	metab_3819	-	LMFA05000684;HMDB0029632	286.31	pos	M+NH4	C18H36O	6.4301	0.111077	-	55.7	-0.0436273	143-28-2	-	-	-	-	-	-	Lipids and lipid-like molecules	Fatty Acyls	Fatty alcohols	2.0654	2.0886	2.2067	2.14	2.0432	2.1013	1.7738	1.9676	1.8765	1.8268	1.8291	1.9404	1.5477	1.4015	1.3941	1.4244	1.4513	1.4483	1.631	1.4777	2.0101	2.0905	1.9254	1.7133	1.5076	1.7009
pos_3836	5-Hydroxy-p-mentha-6,8-dien-2-one	metab_3829	-	HMDB0037011	199.133	pos	M+CH3OH+H	C10H14O2	6.5696	0.0851227	-	55.5	1.06668	56423-48-4	-	-	-	-	-	-	Lipids and lipid-like molecules	Prenol lipids	Monoterpenoids	0.0497	0.3415	0.3835	1.0699	0.0576	0.0466	0.0555	0.6146	0.0548	0.3992	0.8535	0.8007	2.0015	1.4633	1.4378	2.0934	2.0574	1.824	2.1271	2.2111	2.1489	1.7917	1.9152	2.1446	1.9721	1.651
pos_3849	Sphinganine	metab_3842	C00836	HMDB0000269;LMSP01020001	302.305	pos	M+H	C18H39NO2	6.7103	0.0926689	73.8	-	-1.00353	764-22-7	-	-	map00600;map01100	Sphingolipid metabolism; Metabolic pathways	Metabolism;Metabolism	Lipid metabolism;Global and overview maps	Organic nitrogen compounds	Organonitrogen compounds	Amines	3.4258	3.5046	3.6309	3.3484	3.5303	3.4429	3.2152	3.4219	3.2962	3.2754	3.2612	3.2413	3.3228	3.0902	2.9438	3.0632	2.8682	2.8533	3.1501	3.094	3.1869	3.3351	3.2918	3.0664	2.9887	3.108
pos_3892	LysoPE(0:0/14:0)	metab_3885	-	LMGP02050033;HMDB0011470	448.246	pos	M+Na	C19H40NO7P	7.0474	0.121069	-	53.7	5.52358	-	-	-	-	-	-	-	Lipids and lipid-like molecules	Glycerophospholipids	Glycerophosphoethanolamines	0.8885	2.1307	1.8221	2.0456	1.5303	0.9433	1.5295	1.7378	2.2313	2.0506	1.8114	1.9521	2.8358	3.0436	2.5983	3.0466	3.2218	2.7721	1.5769	1.4376	1.6758	1.601	1.754	1.6613	2.017	1.7362
pos_3895	Penaresidin A	metab_3888	-	LMSP01080045	330.299	pos	M+H	C19H39NO3	7.0758	0.0963558	55.1	-	-2.73402	-	-	-	-	-	-	-	-	-	-	2.9261	2.7404	3.0763	2.6442	3.1056	2.8225	2.146	1.9968	2.6854	2.6343	2.7444	2.4944	1.6655	1.9226	1.9548	1.7127	1.7817	1.9203	2.2625	2.1922	2.5818	2.5095	2.5914	2.5306	2.182	2.4093
pos_3900	Neuroprotectin D1	metab_3893	-	LMFA04040001;HMDB0003689	343.227	pos	M+H-H2O	C22H32O4	7.1043	0.0607943	-	67.1	-0.526712	-	-	-	-	-	-	-	Lipids and lipid-like molecules	Fatty Acyls	Fatty acids and conjugates	3.572	3.6987	3.5456	3.7339	3.3463	3.4729	3.6189	3.5435	3.442	3.4248	3.4388	3.3178	3.5075	3.5223	3.4413	3.6449	3.6521	3.5499	3.3588	3.273	3.2727	3.2175	3.1971	3.2754	3.2799	3.5188
pos_3938	Rutaretin 9-rutinoside	metab_3931	-	HMDB0034611	588.233	pos	M+NH4	C26H34O14	7.4289	0.186134	-	57.4	8.03667	160845-05-6	-	-	-	-	-	-	Phenylpropanoids and polyketides	Coumarins and derivatives	Coumarin glycosides	2.4598	2.5974	2.6097	2.7641	2.5186	2.4478	2.2667	2.3689	2.605	2.6566	2.6826	2.5557	2.3815	2.3728	2.0756	2.2473	2.4284	2.0943	2.0715	2.1869	2.0067	2.0864	2.3343	2.3257	2.4488	2.3009
pos_3940	7-Ketodeoxycholic acid	metab_3933	-	HMDB0000391	439.305	pos	M+CH3OH+H	C24H38O5	7.4386	0.209717	-	55.2	-0.809863	911-40-0	-	-	-	-	-	-	Lipids and lipid-like molecules	Steroids and steroid derivatives	Bile acids, alcohols and derivatives	0.7867	0.9626	0.4679	0.2137	0.1378	0.4699	1.3653	0.1645	1.3166	1.0097	0.1492	0.1405	2.3691	2.7368	2.329	2.8682	2.8765	2.465	0.1434	0.1421	0.1307	0.1515	0.1466	0.1363	0.1485	0.6195
pos_3970	Lyciumoside IX	metab_3963	-	HMDB0033502	761.326	pos	M+2Na-H	C35H56O15	7.7502	0.0610696	-	61.4	-9.64604	212773-48-3	-	-	-	-	-	-	Lipids and lipid-like molecules	Prenol lipids	Terpene glycosides	3.4132	3.2671	3.3258	3.5758	3.4156	3.4638	3.2386	3.2805	3.3197	3.4823	3.3953	3.2962	2.5164	2.5991	2.828	2.217	1.854	2.762	3.3599	3.3057	3.3171	3.3997	3.3746	3.3667	3.4035	3.5135
pos_3989	5a-Cholestane-3a,7a,12a,25-tetrol	metab_3982	-	HMDB0000520	454.389	pos	M+NH4	C27H48O4	7.943	0.243776	-	62.9	0.453757	60257-29-6	-	-	-	-	-	-	Lipids and lipid-like molecules	Glycerophospholipids	Glycerophosphoethanolamines	1.1436	1.8511	1.9396	2.3592	1.9165	1.2537	1.9223	1.811	1.8983	2.003	1.7104	1.7963	2.4214	2.1804	2.1461	2.6364	2.2913	2.0778	2.8065	2.6834	2.5759	2.2379	2.4171	2.7181	3.0102	2.4874
pos_3999	4-Androstenediol	metab_3992	C14210	LMST02020105;HMDB0005849	323.257	pos	M+CH3OH+H	C19H30O2	8.02	0.23495	-	88.6	-4.85663	1156-92-9	Steroids	19-Carbon atoms	-	-	-	-	Lipids and lipid-like molecules	Steroids and steroid derivatives	Androstane steroids	0.0631	0.0817	0.3031	0.7342	0.5461	0.4037	2.2752	1.0415	0.1413	0.0665	0.3254	1.107	1.9607	0.0828	1.6335	3.2301	2.4981	0.0871	0.0597	0.0591	0.0539	0.0634	0.0612	0.0565	0.062	0.0729
pos_4000	LysoPA(16:0/0:0)	metab_3993	C04036	HMDB0007853	452.277	pos	M+ACN+H	C19H39O7P	8.0297	0.098409	-	56.1	0.191076	-	-	-	-	-	-	-	Lipids and lipid-like molecules	Glycerophospholipids	Glycerophosphates	0.0693	1.7885	1.6806	1.0843	1.4803	0.065	1.6556	1.7089	2.1686	1.7627	1.7176	2.1945	2.8948	2.9248	2.9992	2.9186	2.9661	2.6742	1.8937	2.1697	1.5932	1.093	1.7622	2.0879	3.3302	1.8373
pos_4027	3'-Dehydrolutein/ Philosamiaxanthin/ 3-Hydroxy-beta,epsilon-caroten-3'-one	metab_4020	-	LMPR01070198	567.414	pos	M+H	C40H54O2	8.2789	0.256923	61.4	-	-9.9079	-	-	-	-	-	-	-	-	-	-	1.5174	1.8816	1.7997	1.5945	1.6775	1.8484	1.7136	1.7985	1.6242	1.2145	1.3316	1.0824	0.7358	0.7703	0.8539	2.1355	2.1475	1.9773	1.1205	0.6429	1.031	1.3307	1.4823	1.2489	0.6605	1.6795
pos_4030	1-Acetoxy-2-hydroxy-16-heptadecyn-4-one	metab_4023	-	LMFA05000595;HMDB0031007	342.263	pos	M+NH4	C19H32O4	8.308	0.19293	-	76.4	-1.25655	24607-10-1	-	-	-	-	-	-	Lipids and lipid-like molecules	Fatty Acyls	Fatty alcohols	1.7381	1.5955	1.5954	2.1778	1.6852	0.9302	2.4645	1.9646	1.9152	1.8787	1.7828	2.0833	1.7874	1.7357	2.1469	1.5418	1.3344	1.4294	0.3316	0.329	0.5307	0.3468	0.3377	1.1688	0.6563	0.3841
pos_4045	2-Linoleoyl Glycerol	metab_4038	-	-	355.283	pos	M+H	C21H38O4	8.4495	0.0393384	79.1	-	-3.38349	-	-	-	-	-	-	-	-	-	-	2.7614	2.7338	2.8019	3.1006	2.8852	2.6343	2.9243	2.9859	2.8727	2.9691	2.9972	2.8906	2.8628	3.0151	3.2422	2.8799	2.9649	3.085	2.8957	3.1694	2.7051	2.8636	2.8331	2.8822	3.1018	2.99
pos_4060	MG(18:1(9Z)/0:0/0:0)[rac]	metab_4053	-	LMGL01010005	357.3	pos	M+H	C21H40O4	8.556	0.175669	87.6	-	-0.225995	-	-	-	-	-	-	-	-	-	-	1.1143	1.0594	1.3746	1.3912	1.3706	1.3271	1.5993	2.0172	2.1187	2.045	2.2342	2.0651	2.291	2.4109	2.5562	1.9339	2.2398	2.4283	1.32	1.8095	0.9373	1.2513	1.462	1.6716	1.6762	1.5505
pos_4101	Capsanthin 5,6-epoxide	metab_4094	-	HMDB0036588	601.424	pos	M+H	C40H56O4	8.932	0.0096483	61.8	-	-1.42327	29486-21-3	-	-	-	-	-	-	Lipids and lipid-like molecules	Prenol lipids	Tetraterpenoids	4.589	4.8187	4.783	4.6654	4.8507	4.8131	4.7367	4.7802	4.8468	4.8529	4.8113	4.7515	4.5039	4.7866	4.597	4.7212	4.8336	4.8597	4.7453	4.7253	4.3903	4.5098	4.7543	4.7715	4.5315	3.99
pos_4109	PGF2a ethanolamide	metab_4102	C13828	HMDB0013628	380.277	pos	M+H-H2O	C22H39NO5	8.9696	0.0685174	-	53.4	-5.32486	-	-	-	-	-	-	-	Lipids and lipid-like molecules	Fatty Acyls	Eicosanoids	2.7956	2.4865	2.6651	2.4975	2.5204	2.6148	2.4555	1.8453	2.3792	2.4575	2.7333	2.216	0.9894	2.0483	2.0606	1.0488	1.4372	2.0918	1.9254	1.2889	1.799	2.2039	2.1478	2.2397	2.1305	2.3129
pos_4111	Methyl 7,10,13-hexadecatrienoate	metab_4104	-	-	265.216	pos	M+H	C17H28O2	9.0075	0.08286	53.4	-	-2.30807	-	-	-	-	-	-	-	-	-	-	3.2552	2.8869	2.7779	3.0768	3.1474	2.6843	3.018	2.6815	2.7224	2.6426	2.6912	2.7729	2.7194	2.6543	2.8622	2.6092	2.5174	2.4897	2.0541	2.0766	1.8049	1.8966	2.3227	2.4579	2.3749	2.5271
pos_4158	All-trans-13,14-dihydroretinol	metab_4151	C15492	HMDB0011618;LMPR01090047	311.237	pos	M+Na	C20H32O	9.451	0.0807417	-	70	9.36458	115797-14-3	-	-	-	-	-	-	Lipids and lipid-like molecules	Prenol lipids	Retinoids	2.5786	2.8308	2.8736	2.5972	2.2086	2.5398	2.7409	2.5253	2.495	2.3619	2.2589	2.2153	2.7437	2.7031	2.3817	2.9584	2.9008	2.7558	2.3638	2.2261	1.9793	1.8012	2.132	2.1273	1.9576	2.1809
pos_4218	Dipiperamide C	metab_4210	-	HMDB0039457	595.223	pos	M+K	C33H36N2O6	9.8871	0.128276	-	63.5	4.03392	-	-	-	-	-	-	-	Organoheterocyclic compounds	Benzodioxoles	Not Available	3.7977	3.8116	3.8089	4.3092	3.4793	3.6974	3.792	3.6907	3.6364	3.82	3.8054	3.7164	3.1791	3.4684	3.6176	2.8171	2.9068	3.1604	3.4093	3.2745	3.4646	3.4234	3.4869	2.4336	3.5671	3.6792
pos_4244	Metandienone	metab_4236	-	HMDB0041925	639.383	pos	2M+K	C20H28O2	10.1408	0.193963	-	52.8	3.97105	72-63-9	-	-	-	-	-	-	Lipids and lipid-like molecules	Steroids and steroid derivatives	Androstane steroids	2.8028	2.5427	2.6753	2.085	2.3296	2.8639	2.6333	2.6796	2.6601	2.784	2.7942	2.547	2.2084	2.1044	1.7077	1.3682	1.3949	2.2894	2.6147	2.4389	2.5808	2.3826	2.4993	1.8541	2.548	2.3903
pos_4279	9-Oxoasimicinone	metab_4271	-	HMDB0032949	675.42	pos	M+K	C37H64O8	10.4614	0.075067	-	64.6	-4.43344	-	-	-	-	-	-	-	Lipids and lipid-like molecules	Fatty Acyls	Fatty alcohols	4.0076	3.8511	4.001	3.0845	4.1813	3.8508	3.5551	3.5415	3.8345	3.5752	3.6609	3.7394	3.5534	3.6756	3.7152	3.5767	3.5778	3.8198	2.8785	2.8402	3.077	3.285	3.1179	2.9852	2.6194	3.0689
pos_4299	Adlupulone	metab_4291	-	HMDB0030140	867.521	pos	2M+K	C26H38O4	10.5934	0.051618	-	53.4	4.52355	28374-71-2	-	-	-	-	-	-	Organic oxygen compounds	Organooxygen compounds	Carbonyl compounds	2.9492	2.56	2.7573	0.6736	3.2734	3.2491	2.8806	3.1039	2.9781	3.0566	3.1697	3.0132	3.4283	3.0375	2.9652	3.4	3.1092	3.0569	3.4968	3.5335	3.3999	3.376	3.496	3.1643	3.4544	3.4977
pos_4540	Alanyl-Tyrosine	metab_4532	-	HMDB0028699	297.082	pos	M+2Na-H	C12H16N2O4	15.864	0.0930312	-	51.2	-0.138466	-	-	-	-	-	-	-	Organic acids and derivatives	Carboxylic acids and derivatives	Amino acids, peptides, and analogues	2.5482	2.5536	2.5902	2.6327	2.5638	2.5808	2.52	2.5021	2.5348	2.5509	2.5464	2.4703	2.4073	2.4001	2.4155	2.3635	2.3226	2.3796	2.4707	2.4447	2.409	2.4467	2.4452	2.4559	2.4994	2.5566
pos_4551	(2xi,6xi)-7-Methyl-3-methylene-1,2,6,7-octanetetrol	metab_4543	-	HMDB0033217;LMFA05000554	222.17	pos	M+NH4	C10H20O4	14.2932	0.0608772	-	67.1	-2.30277	217449-59-7	-	-	-	-	-	-	Lipids and lipid-like molecules	Fatty Acyls	Fatty alcohols	2.4237	2.4328	2.4516	2.456	2.422	2.4739	2.3556	2.3534	2.3623	2.3983	2.4177	2.3434	2.1876	2.2584	2.2426	2.2552	2.1936	2.1888	2.3035	2.3036	2.1877	2.3304	2.3223	2.32	2.4008	2.4234
pos_4704	Phytolaccoside E	metab_4696	-	HMDB0034637	809.431	pos	M+H-H2O	C42H66O16	13.0642	0.204745	-	57.7	-0.67928	65497-07-6	-	-	-	-	-	-	Lipids and lipid-like molecules	Prenol lipids	Triterpenoids	1.5355	2.6984	2.8228	0.5314	2.7098	1.926	2.5207	2.7045	2.6563	2.2587	2.4577	2.4436	2.5178	2.2572	2.1152	2.5613	2.3403	1.3572	3.282	3.3313	3.0729	2.842	3.0421	3.3677	2.8504	2.3853
pos_4850	Tricosane	metab_4842	C17433	LMFA11000589;HMDB0061866	347.368	pos	M+Na	C23H48	11.1327	0.2147	-	77.9	8.48334	638-67-5	-	-	-	-	-	-	Hydrocarbons	Saturated hydrocarbons	Alkanes	1.9412	0.8985	0.7915	0.9539	0.7555	2.1615	0.8366	0.8317	0.8315	0.8145	0.7893	0.7638	2.1225	1.9652	1.6743	2.6586	2.6815	2.7828	0.7722	0.7683	0.7337	0.7958	0.7818	0.7509	1.1008	0.8515
pos_4923	3-O-Sulfogalactosylceramide (d18:1/18:0)	metab_4915	C06125	HMDB0012314	846.524	pos	M+K	C42H81NO11S	10.6971	0.292551	-	61.1	9.15557	244215-65-4	Lipids	Glycolipids	map00600;map01100	Sphingolipid metabolism; Metabolic pathways	Metabolism;Metabolism	Lipid metabolism;Global and overview maps	Lipids and lipid-like molecules	Sphingolipids	Glycosphingolipids	1.2092	1.3248	1.2068	1.385	1.1662	1.1812	1.2569	1.5555	1.2512	1.2324	1.2042	1.1756	3.6123	3.1593	1.3232	3.6696	3.4247	1.3847	1.5673	1.6512	1.1416	1.2115	1.1958	1.1611	1.2018	1.2733
pos_5062	LysoPE(0:0/24:1(15Z))	metab_5054	-	HMDB0011498;LMGP02050062	564.402	pos	M+H	C29H58NO7P	9.9629	0.0557563	-	50.2	-1.10031	-	-	-	-	-	-	-	Lipids and lipid-like molecules	Glycerophospholipids	Glycerophosphoethanolamines	4.0393	4.0797	3.182	3.8821	2.8105	1.9614	4.5704	3.9458	3.8358	3.4421	3.0905	3.3212	3.893	3.4313	3.4828	4.5034	4.2551	3.1424	3.271	3.2224	2.7641	3.0512	2.9998	3.0694	3.3133	4.0171
pos_5103	Glucosylsphingosine	metab_5095	C03108	HMDB0000596	500.299	pos	M+K	C24H47NO7	9.8211	0.159941	-	51	0.335942	52050-17-6	-	-	-	-	-	-	Lipids and lipid-like molecules	Sphingolipids	Glycosphingolipids	2.4383	2.9719	2.5384	3.1873	1.7498	1.943	2.5134	2.6909	2.8556	2.558	2.5535	2.839	1.6506	2.4118	2.5652	1.4437	1.9432	2.0583	1.9669	1.0018	2.015	1.6452	1.4513	0.9829	2.4013	2.1491
pos_5244	10,20-Dihydroxyeicosanoic acid	metab_5236	-	HMDB0031923	408.308	pos	M+ACN+Na	C20H40O4	9.3848	0.0977565	-	72.4	-0.496205	120727-26-6	-	-	-	-	-	-	Lipids and lipid-like molecules	Fatty Acyls	Fatty acids and conjugates	3.8044	3.4195	3.624	2.9226	3.5031	3.6348	3.4462	3.2933	3.4947	3.5343	3.6121	3.4075	2.972	2.9725	2.762	3.0405	2.6229	3.1355	3.0331	2.7913	2.6189	2.9615	2.906	3.2788	3.1615	3.3905
pos_5307	Pregnanetriol	metab_5298	-	HMDB0006070	337.274	pos	M+H	C21H36O3	9.1212	0.0300826	-	66.9	-0.0356127	27178-64-9	-	-	-	-	-	-	Lipids and lipid-like molecules	Steroids and steroid derivatives	Pregnane steroids	3.6917	4.1076	4.0662	4.2803	3.9282	3.5953	3.9525	4.043	4.0251	4.0584	3.9944	3.9341	3.781	3.8815	4.0851	3.7723	3.7446	3.6306	4.1323	4.2289	4.0275	3.9837	4.0709	4.1469	4.0364	3.8645
pos_5360	(Z)-9-Cycloheptadecen-1-one	metab_5351	-	HMDB0031336	268.263	pos	M+NH4	C17H30O	8.9131	0.0487815	-	62.3	-1.85755	542-46-1	-	-	-	-	-	-	Organic oxygen compounds	Organooxygen compounds	Carbonyl compounds	3.6164	3.6284	3.8029	3.6022	3.7224	3.6975	3.6112	3.5721	3.5176	3.576	3.6898	3.8791	3.5203	3.2427	3.5342	3.4658	3.319	3.3361	3.4625	3.3518	3.8337	3.5668	3.4285	3.4607	3.5424	3.6047
pos_5381	2,6,6-Trimethyl-1-cyclohexen-1-acetaldehyde	metab_5372	-	HMDB0032540	184.169	pos	M+NH4	C11H18O	8.8287	0.225967	-	67.4	-4.83925	472-66-2	-	-	-	-	-	-	Organic oxygen compounds	Organooxygen compounds	Carbonyl compounds	2.7181	2.7745	2.8742	2.4577	2.9439	2.9658	2.5476	2.6116	2.5287	2.704	2.5823	2.853	2.5114	1.2387	2.3167	1.9815	1.6865	1.1752	2.4329	2.1508	2.8708	2.5482	2.314	2.2683	2.4345	2.5868
pos_5393	Tridecanol	metab_5384	C14509	HMDB0013316	242.247	pos	M+ACN+H	C13H28O	8.7817	0.0699493	-	58.5	-3.23501	-	-	-	-	-	-	-	Lipids and lipid-like molecules	Fatty Acyls	Fatty alcohols	3.1234	3.178	3.3254	3.1491	3.3193	3.2142	3.1216	3.1046	3.1811	3.2055	3.1945	3.4351	3.0451	2.8146	2.9761	2.9815	2.7255	2.7996	2.9754	2.9727	3.3277	3.1758	2.961	3.1132	3.0891	3.2768
pos_5396	9-HOTE	metab_5387	-	HMDB0010224	259.205	pos	M+H-2H2O	C18H30O3	8.7628	0.174377	-	69.2	-1.29599	-	-	-	-	-	-	-	Lipids and lipid-like molecules	Fatty Acyls	Lineolic acids and derivatives	2.8231	3.0867	2.911	3.0022	2.448	2.6745	3.0908	2.8122	2.6743	2.5857	2.3736	2.4765	2.9101	3.1479	2.8874	3.2449	3.3673	3.075	2.5858	2.3262	2.3218	2.3974	2.5246	2.4431	2.2155	2.2894
pos_5403	Docosatrienoic acid	metab_5394	-	HMDB0002823	352.321	pos	M+NH4	C22H38O2	8.7438	0.190519	-	62	1.16745	28845-86-5	-	-	-	-	-	-	Lipids and lipid-like molecules	Fatty Acyls	Fatty acids and conjugates	2.6087	2.6172	1.9657	2.6652	2.2749	2.828	2.3851	2.2884	2.3108	2.5693	2.5366	2.2883	2.0715	2.0912	2.1265	1.9903	1.683	1.9176	2.3421	2.3508	2.0885	2.506	2.2353	2.76	2.7715	2.9587
pos_5449	PE(18:1(9Z)/0:0)	metab_5438	-	LMGP02050004	480.309	pos	M+H	C23H46NO7P	8.5658	0.0689577	81.6	-	0.255834	-	-	-	-	-	-	-	-	-	-	1.7228	2.9042	2.8756	2.9088	2.4872	1.9963	2.4115	2.3165	2.7627	2.6162	2.5285	2.7108	3.0443	3.0843	2.976	3.2399	3.2299	2.7442	2.1691	2.0245	2.7122	2.5218	2.6545	2.6753	3.5796	2.9118
pos_5457	MG(0:0/18:3(9Z,12Z,15Z)/0:0)	metab_5446	-	HMDB0011540	370.295	pos	M+NH4	C21H36O4	8.5367	0.0413674	-	57.9	-0.0525453	-	-	-	-	-	-	-	Lipids and lipid-like molecules	Fatty Acyls	Lineolic acids and derivatives	3.5157	3.5632	3.471	3.7794	3.6555	3.3955	3.5727	3.5217	3.4921	3.5129	3.5187	3.4203	2.9489	3.4277	3.6639	3.4962	3.5102	3.6468	3.3879	3.501	3.1952	3.4164	3.2934	3.3205	3.4107	3.4814
pos_5468	Humulol	metab_5457	-	HMDB0038213	240.231	pos	M+NH4	C15H26O	8.4885	0.193602	-	66.8	-3.791	24405-58-1	-	-	-	-	-	-	Lipids and lipid-like molecules	Prenol lipids	Sesquiterpenoids	2.9849	3.0805	3.1542	3.1	3.1702	3.1424	3.0133	3.0795	2.8459	3.0655	3.0714	3.4854	2.9481	2.5826	3.051	2.8823	2.5723	2.3668	2.7971	2.7376	3.4066	3.0181	2.9105	2.8799	3.043	2.9579
pos_5472	Ganoderic acid Mi	metab_5461	-	HMDB0035340	577.409	pos	M+CH3OH+H	C33H52O6	8.4695	0.169262	-	51.2	-1.97125	110024-16-3	-	-	-	-	-	-	Lipids and lipid-like molecules	Prenol lipids	Triterpenoids	0.2889	0.707	0.0354	0.7346	0.0321	0.6974	1.4652	1.7011	0.6488	0.0375	0.0351	0.0328	1.3147	0.9719	0.4334	0.0496	1.1687	1.4488	2.7332	2.6822	2.2559	2.3451	1.9491	2.3863	2.069	2.1137
pos_5474	MG(0:0/18:3(6Z,9Z,12Z)/0:0)	metab_5463	-	HMDB0011539	353.269	pos	M+H	C21H36O4	8.4643	0.082629	69.9	-	-0.277388	-	-	-	-	-	-	-	Lipids and lipid-like molecules	Fatty Acyls	Lineolic acids and derivatives	4.0754	3.9544	3.883	4.2138	3.9398	3.8459	3.7887	3.6091	3.6976	3.7705	3.6487	3.7332	2.8839	3.4061	3.6755	3.3856	3.4306	3.4665	3.5604	3.448	3.5811	3.8396	3.6529	3.5907	3.7417	3.8784
pos_5480	Dodecanol	metab_5469	C02277	LMFA05000001;HMDB0011626	228.232	pos	M+ACN+H	C12H26O	8.4495	0.0929811	-	60.6	-2.49643	112-53-8	-	-	-	-	-	-	Lipids and lipid-like molecules	Fatty Acyls	Fatty alcohols	3.7941	3.7911	3.9337	3.8325	3.9115	3.8932	3.8211	3.8036	3.686	3.8262	3.822	4.1743	3.7037	3.4302	3.7147	3.6407	3.3915	3.4475	3.6349	3.5868	4.1158	3.7511	3.671	3.7999	3.791	3.8178
pos_5511	15d PGD2	metab_5500	-	HMDB0060046	352.246	pos	M+NH4	C20H30O4	8.3709	0.0591307	-	68	-7.62539	-	-	-	-	-	-	-	Lipids and lipid-like molecules	Fatty Acyls	Eicosanoids	2.8115	2.802	2.8389	3.0298	2.6983	2.7928	2.7342	2.2721	2.6623	2.5902	2.7711	2.61	2.0483	2.2243	2.3807	2.0553	1.9625	2.333	2.3607	1.7303	2.0325	2.4257	2.4459	2.4228	2.4348	2.6768
pos_5537	Canesceol	metab_5526	-	HMDB0034084	607.254	pos	M+K	C29H44O11	8.2789	0.084188	-	55.6	4.30959	82228-15-7	-	-	-	-	-	-	Lipids and lipid-like molecules	Steroids and steroid derivatives	Steroid lactones	1.6194	3.193	2.8932	3.3163	3.3437	2.4034	2.906	2.8989	2.9189	2.6563	2.5997	2.7229	2.8169	3.0903	3.1691	3.2545	3.3798	3.2919	2.8353	2.8185	2.7706	2.8096	2.9916	2.9431	2.6926	1.9255
pos_5543	3a,16a-Dihydroxyandrostenone	metab_5532	-	LMST02020090;HMDB0000324	305.211	pos	M+H	C19H28O3	8.2499	0.215272	50.3	-	-2.0246	14167-51-2	-	-	-	-	-	-	Lipids and lipid-like molecules	Steroids and steroid derivatives	Androstane steroids	2.2812	1.9348	1.8844	2.1762	1.541	2.1895	1.3603	0.5924	1.5566	1.6864	1.6203	1.5141	0.3778	0.9299	0.398	0.4172	0.5014	0.6893	0.3162	0.3138	1.6504	2.1198	1.685	0.6981	0.6157	2.5537
pos_5567	Curdione	metab_5556	C17493	HMDB0034714	219.174	pos	M+H-H2O	C15H24O2	8.1824	0.194396	-	89.4	-2.38448	13657-68-6	-	-	-	-	-	-	Lipids and lipid-like molecules	Prenol lipids	Sesquiterpenoids	2.4195	2.4737	2.5332	2.6364	1.8076	2.3224	2.2874	2.131	2.2102	2.0654	1.6044	1.905	2.1672	2.2586	2.1436	2.4706	2.4793	2.2874	1.7371	1.5869	1.6389	1.6013	1.5877	1.8	1.6898	1.8193
pos_5600	MG(18:3(6Z,9Z,12Z)/0:0/0:0)	metab_5589	-	HMDB0011569	353.269	pos	M+H	C21H36O4	8.0582	0.060443	64.2	-	-0.376239	-	-	-	-	-	-	-	Lipids and lipid-like molecules	Fatty Acyls	Lineolic acids and derivatives	3.5266	3.6831	3.6036	3.9957	3.6674	3.612	3.9423	4.1132	3.9462	4.0736	4.0918	4.0134	3.9753	4.2724	4.3587	3.9144	4.0342	4.2634	3.8632	4.1079	3.6613	3.7934	3.7694	3.7995	4.1014	4.0268
pos_5622	12(S)-hydroxy-16-Heptadecynoic Acid	metab_5611	-	-	283.226	pos	M+H	C17H30O3	7.9725	0.257871	62.8	-	-2.45672	-	-	-	-	-	-	-	-	-	-	0.5259	0.6632	0.659	0.6637	1.103	1.3665	0.5621	0.558	0.5577	0.5433	1.1619	0.501	2.4826	2.5244	2.0897	2.7256	2.6709	2.1991	0.508	0.5047	0.4763	0.5276	0.9186	0.4904	0.5204	0.5748
pos_5648	2-Cyclotetradecen-1-one	metab_5637	-	HMDB0039884	226.216	pos	M+NH4	C14H24O	7.9135	0.299598	-	74.5	-1.10145	55395-12-5	-	-	-	-	-	-	Organic oxygen compounds	Organooxygen compounds	Carbonyl compounds	2.41	2.1533	2.3594	2.4656	2.3739	2.3443	2.2278	2.3268	2.3661	2.107	2.3044	2.7209	1.9397	1.5523	1.9739	2.0174	1.4734	2.0033	2.0301	1.9979	2.7071	2.0666	2.1487	1.9986	2.1314	2.2444
pos_5682	Avocadene	metab_5671	-	LMFA05000639;HMDB0031042	251.237	pos	M+H-2H2O	C17H34O3	7.7974	0.237743	-	78	-0.514221	83797-45-9	-	-	-	-	-	-	Lipids and lipid-like molecules	Fatty Acyls	Fatty alcohols	1.5725	1.692	1.5701	1.7537	1.5279	1.5435	1.622	1.6164	1.6161	1.5966	1.5674	1.5377	2.745	2.689	2.0877	2.9567	2.7769	2.4441	1.5476	1.5429	1.5022	1.575	1.5587	1.5225	1.5649	1.6389
pos_5698	Substance P	metab_5687	C16094	HMDB0001897	696.349	pos	M+2Na	C63H98N18O13S	7.7221	0.0233943	-	57.5	-6.54529	33507-63-0	-	-	-	-	-	-	Organic Polymers	Polypeptides	Not Available	2.8734	2.9656	2.7302	3.3345	3.0027	2.8994	3.3552	3.4295	3.2851	3.4353	3.4182	3.2968	2.9328	3.3061	3.4165	2.8412	2.963	3.3457	3.2413	3.4989	2.9648	3.1635	3.1715	3.158	3.3869	3.3218
pos_5716	Drostanolone	metab_5705	C14605	HMDB0014996	327.232	pos	M+Na	C20H32O2	7.6844	0.0734271	-	54.3	7.86042	58-19-5	-	-	-	-	-	-	Lipids and lipid-like molecules	Steroids and steroid derivatives	Androstane steroids	3.1195	3.1953	3.1516	3.3038	2.9012	2.9657	3.0685	3.0159	2.9935	2.8895	2.79	2.8255	3.0874	3.1608	3.0315	3.3001	3.3312	3.2215	3.0199	2.8251	2.738	2.8369	2.8255	2.9405	2.8738	2.9306
pos_5717	Cyclododecanone	metab_5706	-	HMDB0031341	200.2	pos	M+NH4	C12H22O	7.6844	0.121126	-	63.4	-3.49213	830-13-7	-	-	-	-	-	-	Organic oxygen compounds	Organooxygen compounds	Carbonyl compounds	3.2512	3.4213	3.3562	3.4824	3.3924	3.2995	3.2951	3.229	3.2721	3.3818	3.4344	3.5992	3.1841	2.9472	3.2006	3.0076	2.8334	3.1444	3.0921	3.1136	3.4457	3.2447	3.1379	3.5337	3.3145	3.313
pos_5745	12-Hydroxy-8,10-octadecadienoic acid	metab_5734	-	HMDB0029998	261.221	pos	M+H-2H2O	C18H32O3	7.5996	0.253375	-	64.2	-0.312943	170171-31-0	-	-	-	-	-	-	Lipids and lipid-like molecules	Fatty Acyls	Lineolic acids and derivatives	2.7942	2.8584	2.6152	3.1084	2.7555	2.8685	2.3886	2.7171	2.2532	2.7764	2.5658	2.4599	1.3999	2.3144	2.4245	1.8145	1.8286	2.1924	2.5027	2.5754	2.7047	2.7111	2.9196	2.8347	2.6878	2.851
pos_5770	8,11,14-Eicosatrienoic acid	metab_5759	C03242	HMDB0002925	324.289	pos	M+NH4	C20H34O2	7.5236	0.0269937	-	57.1	-1.19607	1783-84-2	-	-	map01100;map00591;map01040	Metabolic pathways; Linoleic acid metabolism; Biosynthesis of unsaturated fatty acids	Metabolism;Metabolism;Metabolism	Global and overview maps;Lipid metabolism;Lipid metabolism	Lipids and lipid-like molecules	Fatty Acyls	Fatty acids and conjugates	2.1496	2.0518	2.1432	2.1665	2.2272	2.1993	1.9464	1.9575	2.0183	2.1161	2.0695	1.962	1.5267	1.6307	1.2756	1.3875	1.2835	1.5396	2.0589	2.025	2.0329	2.0826	2.1017	2.0504	2.0753	2.2129
pos_5802	N-Hexadecanoylpyrrolidine	metab_5791	-	HMDB0032740	327.337	pos	M+NH4	C20H39NO	7.4099	0.157015	-	59.9	-0.53387	70974-48-0	-	-	-	-	-	-	Organoheterocyclic compounds	Pyrrolidines	N-acylpyrrolidines	0.9669	0.4777	0.2622	0.3574	0.2431	1.3121	0.5717	0.6162	0.2842	0.2747	0.8121	0.7616	2.1209	2.3315	1.7077	2.5652	2.6902	2.4068	0.7637	0.2498	0.6953	0.7389	0.2789	1.2478	0.8627	1.2042
pos_5822	Oryzalexin S	metab_5811	-	HMDB0039687	305.247	pos	M+H	C20H32O2	7.3441	0.0362918	58.7	-	-1.74381	143437-61-0	-	-	-	-	-	-	Lipids and lipid-like molecules	Prenol lipids	Diterpenoids	0.2619	1.0304	0.0031	0.0048	0.0028	0.0029	0.0035	0.3458	1.3771	0.3495	0.0169	0.0029	3.0637	3.1397	2.8192	3.6515	3.7122	3.3277	0.0029	0.0029	0.0026	0.0031	0.003	0.0028	0.0031	1.3359
pos_5840	N,N-dimethyl-Safingol	metab_5829	-	LMSP01080056	330.337	pos	M+H	C20H43NO2	7.2869	0.0673377	63.3	-	-0.461601	-	-	-	-	-	-	-	-	-	-	3.6758	3.6495	3.6539	3.1457	3.7177	3.7136	3.1069	3.3391	3.3369	3.276	3.4897	3.3221	3.3323	3.2334	2.9993	3.276	2.8586	2.8671	3.4221	3.3221	3.1353	3.4746	3.5517	3.3004	3.2313	3.3499
pos_5860	3,4,5-trihydroxy-6-[(3-methylbut-2-enoyl)oxy]oxane-2-carboxylic acid	metab_5849	-	HMDB0128920	309.118	pos	M+CH3OH+H	C11H16O8	7.2203	0.163596	-	50.6	-0.876	-	-	-	-	-	-	-	Organic oxygen compounds	Organooxygen compounds	Carbohydrates and carbohydrate conjugates	2.3891	2.5372	2.4227	2.1355	2.6593	2.6505	2.536	2.5693	2.693	2.404	2.366	2.3232	1.4704	1.5023	1.339	1.8875	1.7459	1.7026	2.781	2.6275	2.9452	3.0228	3.0759	2.9434	2.4534	2.4341
pos_5871	Sphingosine	metab_5860	C00319	LMSP01010001;HMDB0000252	300.29	pos	M+H	C18H37NO2	7.2107	0.290293	61.4	-	-0.269548	123-78-4	-	-	map00600;map01100	Sphingolipid metabolism; Metabolic pathways	Metabolism;Metabolism	Lipid metabolism;Global and overview maps	Organic nitrogen compounds	Organonitrogen compounds	Amines	2.7092	2.5599	2.6809	2.2263	2.7312	2.4615	2.0127	2.2045	2.5821	2.5258	2.5592	2.3858	2.0254	2.1111	2.1838	1.9851	1.9993	2.2632	1.629	2.2055	1.7543	1.9183	1.9704	1.7647	1.9309	1.8843
pos_5889	(±)9-HpODE	metab_5878	-	-	295.226	pos	M+H-H2O	C18H32O4	7.1524	0.0181029	73.4	-	-2.74997	-	-	-	-	-	-	-	-	-	-	3.6644	3.8525	3.7269	3.9015	3.7107	3.3557	4.0851	4.0724	3.9765	3.8535	3.8932	3.9351	4.3279	4.3238	4.2811	4.2768	4.3327	4.2653	3.5102	3.4717	3.3239	3.2873	3.347	3.5156	3.6285	3.5742
pos_5892	4-OH-Retinal	metab_5881	-	HMDB0012788	283.205	pos	M+H-H2O	C20H28O2	7.1334	0.0790782	-	75.6	-1.61834	-	-	-	-	-	-	-	Lipids and lipid-like molecules	Prenol lipids	Retinoids	2.2351	2.425	2.3377	2.3694	2.0188	2.1598	2.2973	2.2956	2.088	1.981	1.7538	1.9487	2.1424	2.212	1.8614	2.3633	2.3529	2.281	2.1422	1.9584	2.0241	1.92	1.9307	2.0687	1.8701	2.1799
pos_5937	LysoPA(20:4(8Z,11Z,14Z,17Z)/0:0)	metab_5926	-	HMDB0114742	476.277	pos	M+NH4	C23H39O7P	6.9716	0.224118	-	62.6	0.233702	-	-	-	-	-	-	-	Lipids and lipid-like molecules	Glycerophospholipids	Glycerophosphates	2.839	2.7442	2.5834	3.0134	3.0717	2.4796	2.6914	2.771	2.7354	2.6906	2.865	2.754	1.7117	2.2592	2.256	2.1656	2.3853	2.2953	1.3382	1.9683	1.1027	0.6587	0.6604	1.5555	0.6506	1.0733
pos_5960	Biocytin	metab_5949	C05552	HMDB0003134	395.174	pos	M+Na	C16H28N4O4S	6.9148	0.0896914	-	50.4	4.71049	576-19-2	-	-	map01100;map00780	Metabolic pathways; Biotin metabolism	Metabolism;Metabolism	Global and overview maps;Metabolism of cofactors and vitamins	Organic acids and derivatives	Carboxylic acids and derivatives	Amino acids, peptides, and analogues	1.7282	1.9828	1.7888	1.6484	1.5358	1.7986	1.9159	1.7921	1.7941	1.891	1.9538	1.8549	1.4986	1.3428	1.8943	1.5018	1.1021	1.631	1.0636	1.2239	1.0351	1.2408	0.914	1.2376	1.5554	1.5197
pos_5963	Ganoderic acid Mg	metab_5952	-	HMDB0035999	644.419	pos	M+ACN+H	C35H54O8	6.9049	0.0577751	-	54.8	5.87904	110042-11-0	-	-	-	-	-	-	Lipids and lipid-like molecules	Prenol lipids	Triterpenoids	2.5896	3.0133	2.3665	2.977	2.5156	2.3652	2.9412	2.8069	2.785	2.687	2.612	2.6968	3.0846	3.0365	3.144	3.1559	3.0443	3.2507	1.7639	1.8499	2.2025	2.2108	2.0023	2.0158	1.9813	2.2745
pos_5964	Cadabicine methyl ether	metab_5953	-	HMDB0039857	467.27	pos	M+NH4	C26H31N3O4	6.9049	0.131511	-	66	9.73685	-	-	-	-	-	-	-	Phenylpropanoids and polyketides	Flavonoids	Flavonoid glycosides	1.9343	2.1852	2.1013	2.1569	1.4276	2.1115	2.1763	2.1218	2.1811	2.1227	2.2688	2.0563	1.7079	1.6641	1.9658	1.8396	1.2697	1.7131	1.6424	1.7221	1.5718	1.7031	1.6043	1.6141	1.9074	1.991
pos_5971	6-hydroxysphingosine	metab_5960	-	LMSP01080003	316.285	pos	M+H	C18H37NO3	6.8764	0.0115612	68.7	-	-0.176939	-	-	-	-	-	-	-	-	-	-	4.4687	4.3248	4.5981	4.3425	4.4955	4.3022	3.9145	3.9185	4.1871	4.1973	4.3142	4.1204	3.7109	3.8813	3.8907	3.7766	3.9342	4.0469	3.8346	3.705	4.0913	4.0963	4.1264	4.0513	3.7641	4.0372
pos_5995	(+)-cis-5,6-Dihydro-5-hydroxy-4-methoxy-6-(2-phenylethyl)-2H-pyran-2-one	metab_5984	-	HMDB0029575	281.138	pos	M+CH3OH+H	C14H16O4	6.7778	0.211845	-	55.6	-2.73433	52247-81-1	-	-	-	-	-	-	Phenylpropanoids and polyketides	Kavalactones	Not Available	3.2834	3.1773	3.2643	3.4582	3.238	3.3617	3.1025	3.0819	3.193	3.2733	3.1889	3.0386	3.0272	3.0232	2.893	2.911	2.7923	2.9877	3.158	3.0285	3.0468	3.2013	3.0874	3.0989	2.9804	3.0418
pos_6005	(-)-Carvomenthone	metab_5994	-	HMDB0034969	172.169	pos	M+NH4	C10H18O	6.7686	0.141348	-	56.3	-3.87023	13163-73-0	-	-	-	-	-	-	Lipids and lipid-like molecules	Prenol lipids	Monoterpenoids	3.0723	3.2434	3.4434	3.359	3.2692	3.3518	3.2758	3.0904	2.9425	3.1385	3.2172	3.6224	3.2173	2.9376	3.3396	3.069	2.7479	2.9105	2.9836	2.9695	3.6197	3.3047	3.2303	3.1987	3.335	3.2157
pos_6010	Ganoderic acid eta	metab_5999	-	HMDB0036309	555.295	pos	M+Na	C30H44O8	6.7498	0.299706	-	62.4	4.02659	294674-12-7	-	-	-	-	-	-	Lipids and lipid-like molecules	Prenol lipids	Triterpenoids	2.5081	2.2497	2.8501	2.1243	2.6839	2.324	1.7808	1.8573	2.1118	2.1575	2.3649	1.7479	1.2311	0.9248	1.0516	0.9459	0.9707	1.0446	2.3253	2.4423	2.2644	2.2816	2.4193	2.2285	2.0374	2.184
pos_6020	(5alpha,8beta,9beta)-5,9-Epoxy-3,6-megastigmadien-8-ol	metab_6009	-	HMDB0034672	241.179	pos	M+CH3OH+H	C13H20O2	6.7299	0.1251	-	54.6	-3.35799	69927-26-0	-	-	-	-	-	-	Organoheterocyclic compounds	Benzopyrans	Not Available	0.8141	0.0606	0.9732	0.6798	0.0421	0.0436	1.8741	0.0513	0.0513	0.0491	0.8224	0.043	1.771	0.0614	0.1208	2.98	2.4832	1.2666	0.4575	0.0435	0.0397	0.305	0.0451	0.0433	0.0457	1.0884
pos_6021	Crassostrea Secocarotenoid	metab_6010	-	HMDB0037789	599.409	pos	M+H-H2O	C40H56O5	6.7103	0.0558891	-	59.8	-0.64069	256505-51-8	-	-	-	-	-	-	Lipids and lipid-like molecules	Prenol lipids	Triterpenoids	3.9817	3.8825	3.7846	3.9346	3.7496	3.9201	3.6873	3.7128	3.7747	3.7888	3.7248	3.6686	3.5435	3.796	3.6496	3.7653	3.9055	3.833	3.5395	3.5897	3.5534	3.7802	3.7368	3.6237	3.5132	3.6811
pos_6024	Polyoxyethylene 40 monostearate	metab_6013	-	HMDB0032477	346.331	pos	M+NH4	C20H40O3	6.7003	0.0440454	-	52.5	-0.795985	9004-99-3	-	-	-	-	-	-	Lipids and lipid-like molecules	Fatty Acyls	Fatty acid esters	2.4424	2.7047	2.8509	2.5861	2.6904	2.4799	2.2935	2.6254	2.2519	2.3779	2.2677	2.2249	2.4641	1.8961	1.424	1.7016	1.4732	1.9852	2.2861	1.796	2.5382	2.6713	2.4207	2.356	2.1816	2.2055
pos_6031	(4R,5S,7R,11x)-11,12-Dihydroxy-1(10)-spirovetiven-2-one 12-glucoside	metab_6020	-	HMDB0030895	379.21	pos	M+H-2H2O	C21H34O8	6.6421	0.0857773	-	52.1	-4.5444	62574-29-2	-	-	-	-	-	-	Lipids and lipid-like molecules	Prenol lipids	Terpene glycosides	2.3715	2.3549	2.2659	2.7741	2.4237	1.8531	2.7401	2.1547	2.3418	2.3755	2.3786	2.5893	1.7531	2.0793	2.4949	1.8669	1.2891	1.8594	0.7589	0.5742	0.5178	0.7506	1.0188	1.3681	1.4525	1.4239
pos_6033	2,4-Hexadienyl acetate	metab_6022	-	HMDB0032311	173.117	pos	M+CH3OH+H	C8H12O2	6.6421	0.175034	-	96.1	-4.83002	1516-17-2	-	-	-	-	-	-	Organic acids and derivatives	Carboxylic acids and derivatives	Carboxylic acid derivatives	2.139	1.4109	1.5871	0.6785	0.507	1.6273	1.1336	1.6763	1.6987	1.6028	1.6446	1.632	0.6314	1.2593	1.8117	0.9183	1.52	1.7692	0.5211	0.5178	0.6683	1.118	1.0198	0.5033	1.4549	1.5183
pos_6042	19-Nor-5-androstenediol	metab_6031	-	LMST02010050;HMDB0004590	259.204	pos	M+H-H2O	C18H28O2	6.6226	0.0780752	-	65.5	-5.20224	25975-59-1	-	-	-	-	-	-	Lipids and lipid-like molecules	Steroids and steroid derivatives	Estrane steroids	1.4452	1.6933	1.9371	1.5618	1.7132	1.8078	1.8463	2.0461	1.6838	2.0885	2.0707	1.7767	2.3553	2.2395	2.1172	2.6091	2.6482	2.3306	2.0372	1.9199	1.7657	1.7923	1.8215	1.8644	1.9781	2.2272
pos_6047	(10Z,14E,16E)-10,14,16-Octadecatrien-12-ynoic acid	metab_6036	-	HMDB0035963;LMFA01030919	257.19	pos	M+H-H2O	C18H26O2	6.6034	0.0353254	-	53.3	-1.53263	-	-	-	-	-	-	-	Lipids and lipid-like molecules	Fatty Acyls	Fatty acids and conjugates	2.7376	2.5269	2.4126	2.8116	2.2683	2.3805	2.6377	2.5992	2.424	2.314	2.2533	2.5143	2.7389	2.7479	2.6711	2.8393	2.9077	2.6637	1.9557	1.9043	1.9958	1.9545	1.9524	2.1829	2.0427	2.1919
pos_6064	Dehydroabietadienol	metab_6053	-	LMPR0104050010	287.236	pos	M+H	C20H30O	6.5599	0.0588193	58.4	-	-2.67776	-	-	-	-	-	-	-	-	-	-	0.3626	0.0237	0.1571	0.5888	0.0162	0.0168	0.2502	0.1629	0.0199	0.204	0.0556	0.0166	2.2419	2.2996	2.0541	2.6837	2.7457	2.5068	0.0397	0.0168	0.0153	0.0181	0.0174	0.016	0.0177	0.021
pos_6145	Clausarinol	metab_6134	-	HMDB0041407	432.238	pos	M+NH4	C24H30O6	6.2195	0.0754909	-	63.9	-0.344083	-	-	-	-	-	-	-	Phenylpropanoids and polyketides	Coumarins and derivatives	Pyranocoumarins	3.3864	3.3427	3.3989	3.6248	3.3982	3.4436	3.2731	3.2321	3.206	3.3877	3.3442	3.1888	3.1214	2.971	3.1149	3.0157	2.8394	3.0725	3.2877	3.2494	3.2356	3.3544	3.2923	3.2882	3.337	3.403
pos_6148	Trans-4-Nonenal	metab_6137	-	HMDB0032535	158.153	pos	M+NH4	C9H16O	6.2195	0.290751	-	94.1	-3.85143	2277-16-9	-	-	-	-	-	-	Organic oxygen compounds	Organooxygen compounds	Carbonyl compounds	1.9713	2.2106	2.3817	2.1642	2.4462	2.3944	2.249	2.1054	1.3506	2.1817	2.3277	2.4335	2.1957	1.529	2.4204	2.1369	1.3423	1.6524	1.5759	2.111	2.6176	2.2874	1.896	2.3052	1.9581	2.2289
pos_6177	Xestoaminol C	metab_6166	-	LMSP01080033	230.247	pos	M+H	C14H31NO	6.1293	0.0322214	60.7	-	-2.05597	-	-	-	-	-	-	-	-	-	-	3.0665	3.3081	3.4191	3.2689	3.2318	3.1571	2.9911	3.426	3.2283	3.0177	2.9838	3.0533	3.1681	2.7183	2.7837	2.7428	2.5204	2.8338	2.9418	2.6869	3.324	3.3293	3.0462	3.0205	2.8883	2.9443
pos_6183	C16 Sphingosine	metab_6172	-	LMSP01040008	272.258	pos	M+H	C16H33NO2	6.0805	0.0561738	69.9	-	-0.797262	-	-	-	-	-	-	-	-	-	-	2.4589	2.4939	2.607	2.7252	2.4882	2.4908	2.2163	2.3879	2.3833	2.331	2.357	2.2298	2.077	1.7409	1.941	1.4837	1.377	1.851	2.0753	2.0211	2.2567	2.3107	2.3112	2.3401	2.0698	2.0425
pos_6228	Hv-NCC-1	metab_6217	-	HMDB0039005	643.276	pos	M+H-2H2O	C35H42N4O10	5.8841	0.153619	-	67.2	-0.981225	135972-64-4	-	-	-	-	-	-	Organoheterocyclic compounds	Tetrapyrroles and derivatives	Not Available	0.3332	1.0951	0.3318	1.3339	0.3092	0.3174	0.7668	1.2335	0.3577	0.6359	0.3304	0.5033	2.9059	3.2749	2.9151	3.2407	3.5221	3.5885	0.3196	0.571	0.2959	0.3345	1.3619	0.3064	0.4045	0.6552
pos_6306	Soyasapogenol B 24-O-b-D-glucoside	metab_6295	-	HMDB0039520	621.436	pos	M+H	C36H60O8	5.6017	0.0521137	64	-	-0.573755	115334-08-2	-	-	-	-	-	-	Lipids and lipid-like molecules	Prenol lipids	Terpene glycosides	3.4042	3.402	3.5124	3.5591	3.0757	2.9216	3.3594	3.4649	3.5223	3.3088	3.3483	3.4033	3.9778	3.8986	3.7864	3.7525	3.8208	3.6649	2.6427	2.695	2.7199	2.6759	2.7227	2.7885	3.0857	2.9047
pos_6313	Rishitin	metab_6302	C09715	HMDB0035593	255.195	pos	M+CH3OH+H	C14H22O2	5.6017	0.087726	-	62.7	-2.70926	18178-54-6	-	-	-	-	-	-	Organic oxygen compounds	Organooxygen compounds	Alcohols and polyols	2.9406	3.1736	3.2573	3.2396	2.8461	2.7582	2.9857	2.9995	3.1623	2.8958	2.9764	2.9895	3.2845	3.1727	3.1434	3.0792	3.0954	3.0413	2.7385	2.6321	2.5993	2.6933	2.7355	2.7024	2.8452	2.5485
pos_6317	2,4,4-Trimethylcyclopentanone	metab_6306	-	HMDB0031197	144.138	pos	M+NH4	C8H14O	5.5922	0.26051	-	88.5	-5.26375	4694-12-6	-	-	-	-	-	-	Organic oxygen compounds	Organooxygen compounds	Carbonyl compounds	1.999	2.2601	2.2993	2.2178	2.191	2.1534	1.7867	2.4186	1.7121	2.0158	1.9828	2.4484	2.206	0.1117	1.6347	0.1172	0.124	0.4219	1.9292	1.8314	2.8056	2.2656	2.127	1.8922	2.2141	2.1304
pos_6327	Shyobunyl acetate	metab_6316	-	HMDB0036153	282.242	pos	M+NH4	C17H28O2	5.5607	0.156903	-	55.7	-1.82824	-	-	-	-	-	-	-	Lipids and lipid-like molecules	Prenol lipids	Sesquiterpenoids	1.5428	1.9763	1.7627	1.9265	1.5264	1.4791	1.636	1.5992	1.411	1.2965	1.0786	1.2836	1.2326	1.5074	1.3331	1.4186	1.7103	1.6133	1.2847	1.0668	1.1722	0.9668	1.0838	1.2451	1.0482	1.0026
pos_6331	Parthenolide	metab_6320	C07609	LMPR0103090002	249.148	pos	M+H	C15H20O3	5.5508	0.0303105	53	-	-1.41509	-	-	-	-	-	-	-	-	-	-	0.9095	0.0012	0.0009	0.0014	0.0008	0.0009	1.2951	1.6157	1.1088	1.2706	1.2566	1.1854	2.2608	2.2641	2.1856	2.468	2.5966	2.5951	0.3035	0.8554	0.0008	0.0009	0.0009	0.0008	0.0009	0.0011
pos_6341	3-Phenylpropyl isovalerate	metab_6330	-	HMDB0036389	221.153	pos	M+H	C14H20O2	5.5004	0.0891553	65.4	-	-2.12185	5452-07-3	-	-	-	-	-	-	Lipids and lipid-like molecules	Fatty Acyls	Fatty acid esters	1.5942	1.8713	1.5734	1.9022	1.5149	1.5526	1.7726	1.7804	1.7255	1.8247	1.7746	1.6948	2.186	2.305	2.1216	2.2072	2.3074	2.1287	0.4406	0.4375	0.4113	0.4587	0.4479	0.4243	0.452	0.7683
pos_6347	Neogitogenin 3-[glucosyl-(1->2)-glucosyl-(1->4)-galactoside]	metab_6336	-	HMDB0041134	883.468	pos	M+H-2H2O	C45H74O19	5.4687	0.0271364	-	54	-0.256212	-	-	-	-	-	-	-	Lipids and lipid-like molecules	Steroids and steroid derivatives	Steroidal glycosides	3.0029	3.3087	2.8701	3.3881	3.1996	2.9235	3.2818	3.3882	3.3635	3.5188	3.4011	3.3919	3.4086	3.626	3.483	3.3728	3.5961	3.4357	4.3481	4.4527	4.4093	4.4328	4.4347	4.4144	4.3152	3.9301
pos_6395	Polypodoside C	metab_6384	-	HMDB0040745	753.438	pos	M+H	C40H64O13	5.3177	0.24819	-	55.9	-5.65774	120015-17-0	-	-	-	-	-	-	Lipids and lipid-like molecules	Steroids and steroid derivatives	Steroidal glycosides	0.3109	0.5788	0.1398	1.0179	0.1282	0.5179	0.9633	0.7798	0.9413	0.1474	0.139	0.3013	0.2718	0.787	0.9449	0.9001	0.7201	0.1883	1.8838	2.1079	2.0408	2.0149	2.0885	2.054	1.8936	1.1942
pos_6411	Macrophorin B	metab_6400	-	HMDB0030456	375.215	pos	M+H	C22H30O5	5.2755	0.163602	76.6	-	-5.61263	85764-12-1	-	-	-	-	-	-	Organic oxygen compounds	Organooxygen compounds	Carbonyl compounds	1.8699	1.8139	1.1253	1.6687	0.9989	1.9647	1.651	1.6609	1.576	1.5509	1.4669	1.3035	2.2134	2.4299	2.444	2.4129	2.4038	2.4734	0.3761	1.1725	0.2284	0.2606	0.2531	0.249	0.4359	0.7298
pos_6412	Absindiol	metab_6401	-	HMDB0033229	299.185	pos	M+CH3OH+H	C15H22O4	5.2755	0.135277	-	61.6	0.150697	213198-34-6	-	-	-	-	-	-	Lipids and lipid-like molecules	Prenol lipids	Terpene lactones	2.0086	1.8097	1.8406	1.9203	1.5468	1.8724	2.0633	1.9475	1.9279	1.8105	1.9132	1.8799	1.7587	2.0181	1.8758	1.9605	1.8932	2.0417	1.0233	1.4156	0.4389	0.8188	0.4768	0.6673	1.4053	1.5651
pos_6413	Verbenone	metab_6402	C09913	-	151.111	pos	M+H	C10H14O	5.2755	0.154291	65.4	-	-3.49448	-	-	-	-	-	-	-	-	-	-	1.111	1.1256	0.7387	1.2023	0.9065	0.3964	1.0375	0.7518	0.7818	0.619	0.2748	0.2607	2.1536	2.2181	2.0017	2.4924	2.6007	2.4824	0.2653	0.2631	0.2446	0.2784	0.2706	0.2537	0.2736	0.3107
pos_6429	Prostaglandin C1	metab_6418	C04686	HMDB0060104;LMFA03010160	354.264	pos	M+NH4	C20H32O4	5.2135	0.0724232	-	60.1	-0.894646	-	Lipids	Eicosanoids	-	-	-	-	Lipids and lipid-like molecules	Fatty Acyls	Eicosanoids	1.7918	1.6781	1.5698	1.9368	2.0645	1.2877	1.9751	2.0933	2.123	1.9832	2.0114	2.1468	2.6745	2.6761	2.4045	2.5235	2.509	2.166	0.4225	0.5888	0.2753	0.3121	0.3036	0.7398	0.7495	0.347
pos_6454	(S,E)-Zearalenone	metab_6443	C09981	HMDB0031752	319.154	pos	M+H	C18H22O5	5.131	0.0869267	-	88.7	-1.2548	17924-92-4	-	-	-	-	-	-	Phenylpropanoids and polyketides	Macrolides and analogues	Zearalenones	1.4864	1.9284	0.4282	1.5425	0.3464	1.011	2.3888	2.1805	1.4947	1.0578	0.3693	0.7612	1.0644	1.1644	1.3723	0.5798	0.7101	1.3415	2.2905	2.1287	1.4897	1.2888	1.5075	1.9327	0.3678	1.2133
pos_6470	4-Hydroxy-3-methoxy-2,10-bisaboladien-9-one	metab_6459	-	HMDB0033917	289.179	pos	M+Na	C16H26O3	5.0875	0.0329544	-	55.7	7.4104	-	-	-	-	-	-	-	Lipids and lipid-like molecules	Prenol lipids	Sesquiterpenoids	2.1401	2.2991	2.1299	2.3327	1.8432	1.9094	2.4026	2.4496	2.3168	2.2554	2.1808	2.2033	2.3399	2.3216	2.415	2.3638	2.3971	2.4188	1.928	2.1198	1.9691	1.8827	1.8984	1.9874	1.8967	1.8549
pos_6479	Zanthodioline	metab_6468	-	HMDB0031929	347.16	pos	M+ACN+H	C16H19NO5	5.0757	0.0991835	-	55.3	0.248922	198336-59-3	-	-	-	-	-	-	Organoheterocyclic compounds	Quinolines and derivatives	Quinolones and derivatives	1.6677	1.5777	1.378	1.2379	0.8898	1.2881	1.3071	1.3204	1.3108	1.1347	0.7718	1.2078	1.3214	1.1648	1.1882	1.3208	1.5443	1.1417	1.791	2.2224	1.8861	1.7667	1.9649	2.0171	1.936	1.4697
pos_6487	Neoacrimarine G	metab_6476	-	HMDB0031135	533.195	pos	M+NH4	C29H25NO8	5.043	0.0632463	-	51	6.47325	195057-37-5	-	-	-	-	-	-	Benzenoids	Benzene and substituted derivatives	Phenylpropanes	2.0613	2.6464	2.3187	2.5606	2.4134	2.0589	2.8852	2.782	2.3868	2.4891	2.4348	2.3794	1.5032	1.7496	1.9563	1.298	0.9334	1.2796	2.7985	2.6926	2.3769	2.1008	2.3292	2.6391	2.4925	1.7757
pos_6490	Miraxanthin-III	metab_6479	C08556	-	331.129	pos	M+H	C17H18N2O5	5.043	0.0979318	51.2	-	0.666164	-	-	-	-	-	-	-	-	-	-	1.526	1.8648	1.5052	1.9322	1.6019	1.5194	1.9399	1.9372	1.7848	1.8009	1.6448	1.6887	1.2043	1.5507	1.6467	0.9005	1.2203	1.6606	1.5052	1.5721	1.3661	1.4434	1.4281	1.5019	1.558	1.6593
pos_6507	Sarmentine	metab_6496	-	HMDB0038840	239.212	pos	M+NH4	C14H23NO	5.009	0.221167	-	75.3	-0.0373169	78910-33-5	-	-	-	-	-	-	Organoheterocyclic compounds	Pyrrolidines	N-acylpyrrolidines	1.8161	1.8873	1.7589	1.7214	1.8814	1.8645	1.6846	1.8847	1.7423	1.8133	1.7243	1.6016	1.6139	1.5468	1.4021	1.8012	1.6817	1.5492	1.656	1.4253	1.6165	1.7257	1.4944	1.5477	1.4691	1.6277
pos_6513	(20R,22R)-20,22-dihydroxycholesterol	metab_6502	C05501	LMST01010200	401.342	pos	M+H-H2O	C27H46O3	4.9987	0.1085	64.4	-	0.649538	-	-	-	map01100	Metabolic pathways	Metabolism	Global and overview maps	-	-	-	0.9573	0.8742	0.0166	0.9596	1.3335	0.796	1.3011	1.3121	0.9185	1.0783	0.425	0.5095	0.1351	0.0223	0.1969	0.3481	0.1197	0.0236	2.4417	2.5115	2.5904	2.628	2.6248	2.6115	2.5222	2.1303
pos_6526	5-(2-Methylpropyl)tetrahydro-2-oxo-3-furancarboxylic acid	metab_6515	-	HMDB0030988	187.096	pos	M+H	C9H14O4	4.9764	0.0853204	-	57.1	-3.0156	-	-	-	-	-	-	-	Organoheterocyclic compounds	Lactones	Gamma butyrolactones	1.0473	1.5022	1.5243	1.6943	1.4321	0.7169	1.2156	1.2938	1.3033	1.3485	1.3382	1.3346	0.772	0.0531	0.8731	0.0559	0.4205	0.0559	1.7847	1.8715	1.6251	1.6832	1.7071	1.7677	1.5207	1.4541
pos_6539	Physagulin B	metab_6528	-	HMDB0041048	511.222	pos	M+H-2H2O	C30H39ClO7	4.9427	0.0692683	-	55.1	-4.63804	146713-97-5	-	-	-	-	-	-	Lipids and lipid-like molecules	Steroids and steroid derivatives	Steroid lactones	2.9164	3.3409	2.6155	3.145	2.6336	2.9137	3.6472	3.5258	3.0032	2.9293	2.5953	2.6774	3.5218	3.6683	3.4697	3.7573	3.5913	3.4456	3.7367	3.5552	3.2419	3.1124	3.1586	3.4993	2.8267	3.1145
pos_6545	2-Methyl-3-hydroxyvaleric acid	metab_6534	-	HMDB0029166	115.075	pos	M+H-H2O	C6H12O3	4.9324	0.0883009	-	71.9	-1.11746	-	-	-	-	-	-	-	Lipids and lipid-like molecules	Fatty Acyls	Fatty acids and conjugates	2.3041	2.5148	2.4084	2.5422	2.335	2.2434	2.1958	2.2802	2.2057	2.1756	2.0349	1.9938	0.9971	1.5183	1.6025	1.0566	1.0821	1.5231	2.306	2.2557	1.9534	2.0419	1.9714	2.1118	1.9847	2.0303
pos_6556	Nandrolone	metab_6545	C07254	LMST02010044;HMDB0002725	257.189	pos	M+H-H2O	C18H26O2	4.8987	0.147302	-	61.1	-2.92307	434-22-0	-	-	-	-	-	-	Lipids and lipid-like molecules	Steroids and steroid derivatives	Estrane steroids	1.3761	1.3501	1.2501	1.2933	1.4561	1.4728	1.3224	1.603	0.9792	1.4987	1.6751	1.4376	1.8444	2.0749	2.0543	2.0719	2.2919	1.9863	1.2197	1.376	1.1934	1.3287	1.2695	1.2666	1.443	1.5498
pos_6559	6-Epi-7-isocucurbic acid glucoside	metab_6548	-	HMDB0029782	357.191	pos	M+H-H2O	C18H30O8	4.8887	0.0469465	-	68.1	0.188749	176486-13-8	-	-	-	-	-	-	Lipids and lipid-like molecules	Fatty Acyls	Fatty acyl glycosides	2.1939	2.3827	2.1535	2.3267	1.912	1.4374	2.2895	2.3438	2.2238	2.1938	2.1381	2.1826	2.3152	2.4638	2.4944	2.4291	2.4503	2.3921	1.6021	1.6737	1.3821	1.4577	1.3249	1.673	1.8581	1.8106
pos_6612	(3S,5R,6R,7E)-3,5,6-Trihydroxy-7-megastigmen-9-one	metab_6601	-	HMDB0038736	260.186	pos	M+NH4	C13H22O4	4.7526	0.131504	-	71.1	-0.466014	-	-	-	-	-	-	-	Lipids and lipid-like molecules	Prenol lipids	Sesquiterpenoids	1.2844	1.8537	1.0488	1.6617	1.2405	1.8514	2.6817	2.1233	1.521	1.002	0.5038	0.9143	1.0023	0.5997	0.7637	1.3386	1.0595	0.9313	1.735	0.4866	0.8587	0.8112	0.8922	0.526	1.3526	1.6218
pos_6631	5-Butyl-2-furanoctanoic acid	metab_6620	-	HMDB0112097	289.18	pos	M+Na	C16H26O3	4.7197	0.122262	-	75	7.87707	-	-	-	-	-	-	-	Lipids and lipid-like molecules	Fatty Acyls	Fatty acids and conjugates	2.5611	2.0588	2.0385	2.3312	1.705	2.2356	1.8841	1.9128	1.7775	1.759	1.8052	1.8017	2.3242	2.354	2.0243	2.3777	2.4574	2.2844	1.1974	1.1044	1.846	2.2962	1.5863	1.2543	1.4227	2.3651
pos_6647	3-Hydroxytetradecanedioic acid	metab_6636	-	HMDB0000394	239.163	pos	M+H-2H2O	C14H26O5	4.6862	0.0659422	-	70.2	-2.50146	73179-89-2	-	-	-	-	-	-	Lipids and lipid-like molecules	Fatty Acyls	Fatty acids and conjugates	0.9496	0.7521	0.5337	1.2663	0.4905	1.0537	0.1377	1.0137	0.9723	1.1538	1.2108	0.7105	2.4192	2.4756	2.2719	2.5589	2.5985	2.2323	0.1182	0.4113	0.3625	0.1251	0.121	0.1122	0.1225	1.0356
pos_6693	25-Hydroxyvitamin D3-26,23-lactol	metab_6682	-	HMDB0060127	395.294	pos	M+H-2H2O	C27H42O4	4.5786	0.14756	-	67.9	-0.910617	-	-	-	-	-	-	-	Lipids and lipid-like molecules	Steroids and steroid derivatives	Vitamin D and derivatives	0.7711	0.875	0.769	0.93	0.7333	0.7464	0.8136	0.8088	0.8085	0.7917	0.7667	0.7415	0.8441	0.8802	0.8735	1.0146	0.9254	0.9014	2.6205	2.7495	2.6517	2.6245	2.5818	2.7322	2.515	2.0667
pos_6702	7-oxo-11E,13-Tetradecadienoic acid	metab_6691	-	LMFA01060185	239.163	pos	M+H	C14H22O3	4.5672	0.106273	51.8	-	-5.43269	-	-	-	-	-	-	-	-	-	-	0.0198	0.0261	0.432	0.03	0.0179	0.0185	0.0222	0.0219	0.4839	0.4756	0.0196	0.0183	2.6031	2.576	2.3223	2.6845	2.5365	2.2073	0.0187	0.0185	0.4999	0.0199	0.0192	0.0177	0.0195	0.0231
pos_6713	Acacetin 7-[apiosyl(1->6)-glucoside]	metab_6702	C01470	HMDB0035023	561.16	pos	M+H-H2O	C27H30O14	4.5457	0.0868257	-	55.4	-0.762154	239106-94-6	-	-	map00944	Flavone and flavonol biosynthesis	Metabolism	Biosynthesis of other secondary metabolites	Phenylpropanoids and polyketides	Flavonoids	Flavonoid glycosides	0.7413	0.7663	1.3939	1.0258	1.3549	0.9134	0.8284	1.6859	0.703	0.687	1.3022	0.6884	1.994	1.8185	2.0865	1.9675	1.9689	2.2383	2.332	2.71	1.0864	0.6695	0.7889	1.3117	0.6614	0.7218
pos_6715	N(6)-(Octanoyl)lysine	metab_6704	-	HMDB0011684	237.194	pos	M+H-2H2O	C14H28N2O3	4.5457	0.159425	-	57.1	-6.86845	-	-	-	-	-	-	-	Organic acids and derivatives	Carboxylic acids and derivatives	Amino acids, peptides, and analogues	0.2423	0.2989	0.31	0.5102	0.2233	0.2298	0.2647	0.4742	0.262	0.253	0.2401	0.2273	1.6165	1.7148	0.9154	2.2975	2.3191	1.893	0.2315	0.2296	0.2128	0.2434	0.2363	0.2211	0.239	0.2728
pos_6723	Pteroside B	metab_6712	-	HMDB0030760	398.217	pos	M+NH4	C20H28O7	4.5246	0.0716514	-	52.2	-0.656591	29774-74-1	-	-	-	-	-	-	Organic oxygen compounds	Organooxygen compounds	Carbohydrates and carbohydrate conjugates	2.1273	2.2302	2.111	2.4131	1.7357	1.8238	1.5446	1.7156	1.8095	1.752	1.8109	1.6513	3.0668	3.1481	2.965	3.5796	3.5014	2.9656	1.4437	2.0453	0.677	0.5111	0.0473	1.2553	1.5701	2.1947
pos_6753	Vinaginsenoside R6	metab_6742	-	HMDB0040420	486.266	pos	M+H+Na	C47H80O19	4.4711	0.163844	-	85.8	6.64254	156009-82-4	-	-	-	-	-	-	Lipids and lipid-like molecules	Prenol lipids	Terpene glycosides	1.0293	0.9392	0.6506	1.0113	0.9642	1.2017	0.5758	0.8624	0.7934	0.8474	1.2086	0.6823	1.9899	2.4073	2.1045	2.1547	2.188	2.2991	2.2705	2.4322	2.2165	2.117	2.2925	2.6949	2.1487	2.4252
pos_6770	Valerenic acid	metab_6759	C09743	HMDB0030016;LMPR0103460001	235.169	pos	M+H	C15H22O2	4.4491	0.0314195	52.4	-	-2.77786	3569-10-6	-	-	-	-	-	-	Lipids and lipid-like molecules	Prenol lipids	Sesquiterpenoids	0.3205	0.0813	1.0216	0.769	0.3196	0.5979	0.0699	0.0691	0.069	0.0661	0.7897	0.6096	2.616	2.4945	2.2894	2.94	2.8808	2.4236	0.616	0.0588	0.6634	0.653	0.3973	0.0562	0.9986	1.2285
pos_6789	2-O-Caffeoylarbutin	metab_6778	-	HMDB0031347	399.107	pos	M+H-2H2O	C21H22O10	4.3872	0.197653	-	55.1	-0.757756	230955-36-9	-	-	-	-	-	-	Organic oxygen compounds	Organooxygen compounds	Carbohydrates and carbohydrate conjugates	1.8692	2.1289	1.5047	2.2241	2.1639	1.2318	2.3248	2.2566	2.1175	2.0205	1.8282	2.0598	0.9852	1.0229	1.0159	1.0445	1.0699	1.0449	2.36	2.414	1.5776	1.4591	1.8288	2.1328	1.442	1.0264
pos_6802	Ichangic acid 17-beta-D-glucopyranoside	metab_6791	-	HMDB0037590	691.262	pos	M+Na	C32H44O15	4.3676	0.132919	-	59.3	7.38235	-	-	-	-	-	-	-	Lipids and lipid-like molecules	Prenol lipids	Terpene glycosides	2.3523	2.2914	1.9279	2.294	1.5272	2.6247	1.8381	1.7509	2.0092	2.1103	2.149	1.976	2.4289	2.5181	2.6465	2.9779	3.2038	3.0238	1.4523	1.3127	1.4467	1.5733	1.2078	0.8902	2.2579	2.7931
pos_6806	Avocadyne	metab_6795	-	HMDB0035473;LMFA05000643	302.269	pos	M+NH4	C17H32O3	4.3676	0.0956559	-	74	-1.21069	129099-96-3	-	-	-	-	-	-	Lipids and lipid-like molecules	Fatty Acyls	Fatty alcohols	0.9794	1.0904	0.9771	1.1485	0.9385	0.9528	1.5137	1.626	1.0725	1.0016	1.1075	0.9474	3.1273	3.2348	2.7439	3.3063	3.0707	2.708	0.9565	0.9523	0.9152	0.9816	0.9667	0.9337	0.9724	1.0408
pos_6818	Crocin 3	metab_6807	-	HMDB0039121	675.265	pos	M+Na	C32H44O14	4.3194	0.190425	-	56.7	4.2102	55750-85-1	-	-	-	-	-	-	Lipids and lipid-like molecules	Prenol lipids	Diterpenoids	2.5394	2.2901	1.6143	2.1092	1.3938	2.8453	0.7634	1.8884	1.3849	2.0394	1.9965	1.8755	1.8335	2.1843	2.1491	2.5171	2.8673	3.0852	0.7011	0.6973	1.3113	1.7324	0.7103	0.6806	1.707	2.5279
pos_6912	3-Hydroxy-2-(4-methylbenzoyl)-4H-1-benzopyran-4-one	metab_6901	-	HMDB0031969	298.107	pos	M+NH4	C17H12O4	4.0634	0.12996	-	67	-1.80787	173866-78-9	-	-	-	-	-	-	Organic oxygen compounds	Organooxygen compounds	Carbonyl compounds	0.0003	0.2206	1.1607	0.0005	0.9226	1.692	0.974	0.5466	1.3688	1.2307	0.9244	1.0671	3.0413	3.1321	2.7067	3.1891	3.1792	2.9687	0.007	1.3386	0.0003	0.0627	0.0005	0.0011	1.7526	1.3362
pos_6924	Nb-trans-Feruloylserotonin glucoside	metab_6913	-	HMDB0032761	556.229	pos	M+ACN+H	C26H30N2O9	4.0416	0.0214313	-	74.9	0.880407	-	-	-	-	-	-	-	Organic oxygen compounds	Organooxygen compounds	Carbohydrates and carbohydrate conjugates	3.2696	3.0922	2.8501	3.1525	2.7843	3.3189	3.0604	2.9056	3.035	3.0067	2.9802	2.9552	3.2265	3.3029	3.3144	3.4621	3.7665	3.8252	2.6808	2.5349	2.6161	2.6585	2.6398	2.6099	3.5676	3.5649
pos_6932	Trypanothione disulfide	metab_6921	C03170	HMDB0060521	739.318	pos	M+NH4	C27H47N9O10S2	4.0304	0.135289	-	55	-6.95781	-	-	-	map01100;map00480	Metabolic pathways; Glutathione metabolism	Metabolism;Metabolism	Global and overview maps;Metabolism of other amino acids	Organic acids and derivatives	Carboxylic acids and derivatives	Amino acids, peptides, and analogues	1.3397	1.4006	0.9856	1.0851	0.8012	1.7545	1.306	0.6968	0.6874	1.0109	1.1819	0.7585	0.6752	0.6594	0.6534	1.5782	1.8085	2.1983	0.5441	0.5407	2.0863	2.4564	2.2631	0.8721	2.399	2.9546
pos_6936	Schidigeragenin B	metab_6925	-	HMDB0035506	411.289	pos	M+H-H2O	C27H40O4	4.0304	0.1907	-	65	-0.0746593	267003-21-4	-	-	-	-	-	-	Lipids and lipid-like molecules	Prenol lipids	Triterpenoids	1.0417	1.1542	1.0394	1.213	1.0001	1.0146	1.088	1.0828	1.0825	1.0642	1.0369	1.0092	1.121	1.1598	1.1526	1.182	1.2081	1.1825	2.3052	2.4821	2.4299	2.3334	2.4503	2.4753	2.0957	1.631
pos_6940	Ponasteroside A	metab_6929	-	HMDB0034091	591.352	pos	M+H-2H2O	C33H54O11	4.0204	0.0496418	-	51	-1.03162	20117-33-3	-	-	-	-	-	-	Lipids and lipid-like molecules	Steroids and steroid derivatives	Steroidal glycosides	2.2043	2.26	2.0115	2.2737	2.3364	2.093	2.41	2.539	2.43	2.3811	2.2451	2.3432	1.898	1.7759	1.9882	1.7763	1.9221	1.7008	3.6468	3.7464	3.6476	3.6437	3.7166	3.7201	3.5193	3.303
pos_6972	Musabalbisiane C	metab_6961	-	HMDB0038682	613.22	pos	M+2Na-H	C28H40O12	3.9453	0.0686257	-	52.5	-5.76082	143183-60-2	-	-	-	-	-	-	Lipids and lipid-like molecules	Prenol lipids	Diterpenoids	2.6519	2.7705	2.351	2.802	2.5554	2.5641	2.7273	2.4582	2.321	2.4925	2.3108	2.137	1.9247	2.6191	2.4434	2.6283	2.9958	2.7028	2.6738	2.3047	2.2871	2.5768	2.3244	2.554	1.9352	2.5467
pos_6995	N-Acetyl-DL-tryptophan	metab_6984	-	-	247.107	pos	M+H	C13H14N2O3	3.9131	0.026542	76.4	-	-2.55551	-	-	-	-	-	-	-	-	-	-	0.3912	0.76	0.8552	0.5256	0.3645	0.3737	0.422	0.4492	0.4182	0.7919	0.6002	0.6037	2.5604	2.5679	2.2976	2.8645	2.7775	2.4392	1.8632	1.6594	1.9609	1.8053	1.9314	2.0039	1.5748	1.6761
pos_7006	Beta-Ionone	metab_6995	C12287	HMDB0036565	193.158	pos	M+H	C13H20O	3.9013	0.0801803	53.7	-	-2.62766	79-77-6	-	-	-	-	-	-	Lipids and lipid-like molecules	Prenol lipids	Sesquiterpenoids	2.4385	2.6006	2.241	2.6633	2.2979	2.5833	2.3768	2.4629	2.3448	2.3769	2.3839	2.2007	2.1884	2.3999	2.4062	2.1385	2.3807	2.3557	2.6379	2.4391	2.2648	2.5226	2.3168	2.3341	2.5905	2.7727
pos_7029	Glyceryl 5-hydroxydecanoate	metab_7018	-	HMDB0032297	285.169	pos	M+Na	C13H26O5	3.8469	0.0885604	-	61.9	6.29197	26446-31-1	-	-	-	-	-	-	Lipids and lipid-like molecules	Fatty Acyls	Fatty alcohols	1.1583	2.1598	0.713	1.4707	0.9054	2.2289	3.0691	2.6286	2.0164	1.6211	0.9294	1.3601	1.7806	1.8727	1.7936	2.1915	1.6938	1.777	2.2251	0.8997	1.5363	1.064	0.6443	1.2779	1.9742	2.5563
pos_7043	(R,S)-Norlaudanosoline	metab_7032	C06350	HMDB0012486	305.149	pos	M+NH4	C16H17NO4	3.8354	0.0324237	-	63.2	-0.636705	10139-29-4	-	-	-	-	-	-	Organoheterocyclic compounds	Isoquinolines and derivatives	Benzylisoquinolines	2.012	2.1997	1.7845	2.1879	1.5053	2.1532	1.406	1.2642	1.5918	1.7184	1.47	1.399	2.1491	2.3874	2.2247	2.6485	2.8808	2.8344	1.4698	1.5058	1.6224	1.5364	1.5863	1.4236	1.7742	2.0273
pos_7047	6,11-Dihydroxy-2,2-dimethylpyrano[3,2-c]xanthen-7(2H)-one	metab_7036	-	HMDB0040357	328.117	pos	M+NH4	C18H14O5	3.8253	0.0879278	-	58	-1.88435	136364-53-9	-	-	-	-	-	-	Organoheterocyclic compounds	Benzopyrans	1-benzopyrans	0.7942	0.899	0.792	0.9545	0.7559	0.7692	1.5162	1.4149	1.1941	1.1852	1.4764	0.9828	2.6539	2.5842	1.9942	2.9244	2.7596	2.6166	0.7727	0.7687	0.7342	0.7962	0.7822	0.7514	1.4141	0.852
pos_7059	Rheochrysin	metab_7048	-	HMDB0035931	488.156	pos	M+ACN+H	C22H22O10	3.8038	0.197015	-	78.9	1.12331	29013-18-1	-	-	-	-	-	-	Benzenoids	Anthracenes	Anthraquinones	2.2899	2.0893	2.1509	2.2742	2.2094	2.2348	1.9549	1.8945	1.7988	1.7933	1.6369	1.6062	0.0847	0.1309	0.091	0.2251	0.1028	0.0972	1.946	1.7408	1.824	1.3466	1.5596	1.8599	1.3774	1.1011
pos_7061	Cynaratriol	metab_7050	-	HMDB0034983	321.108	pos	M+K	C15H22O5	3.8038	0.190556	-	76.1	-7.31675	70894-20-1	-	-	-	-	-	-	Lipids and lipid-like molecules	Prenol lipids	Terpene lactones	0.8827	1.3825	1.3169	1.6161	1.4844	1.6943	1.6889	1.6015	1.3304	1.3747	1.4028	1.1211	1.7773	1.5716	1.7801	1.4603	0.7257	1.7012	1.3512	1.302	0.7418	1.2288	1.0119	1.0134	1.9152	1.9269
pos_7066	Homostypolhydroperoxide	metab_7055	-	-	429.299	pos	M+H	C27H40O4	3.7923	0.237152	55.8	-	-1.53246	-	-	-	-	-	-	-	-	-	-	1.2638	0.9817	0.7365	1.3698	1.2547	0.9127	1.0065	1.1153	1.2506	1.4556	1.3029	1.4561	0.646	0.6787	0.6726	0.6977	0.7201	0.698	2.2086	2.256	2.2851	2.2018	2.2133	2.1464	2.1738	1.7786
pos_7069	Ferulic acid	metab_7058	C01494	-	195.064	pos	M+H	C10H10O4	3.7923	0.176293	80	-	-4.2302	-	-	-	map01100;map00940;map01110	Metabolic pathways; Phenylpropanoid biosynthesis; Biosynthesis of secondary metabolites	Metabolism;Metabolism;Metabolism	Global and overview maps;Biosynthesis of other secondary metabolites;Global and overview maps	-	-	-	0.4515	0.5343	0.7648	0.5798	0.4223	0.4324	1.3251	1.4655	1.1573	1.548	1.7725	1.3967	1.6726	1.9077	1.9974	1.457	1.46	1.7344	2.6735	2.8215	1.88	2.0534	2.4113	2.2195	2.1283	0.4966
pos_7106	4-O-Methyl-a-D-glucosyl-(1->2)-b-D-xylosyl-(1->4)-D-xylose	metab_7095	-	HMDB0039742	490.173	pos	M+NH4	C17H28O15	3.7383	0.148824	-	85	-7.93974	10365-86-3	-	-	-	-	-	-	Organic oxygen compounds	Organooxygen compounds	Carbohydrates and carbohydrate conjugates	1.6488	1.2307	1.4917	1.5595	0.6235	1.9144	0.8778	0.7207	0.6601	0.989	0.2086	0.8003	2.2639	2.0084	0.8442	2.5915	2.3071	1.827	0.0017	0.0017	0.0118	0.0717	0.0617	0.0016	0.0018	1.3284
pos_7111	Tanacetin	metab_7100	-	HMDB0035715	297.169	pos	M+CH3OH+H	C15H20O4	3.7383	0.0415194	-	90.1	-1.88262	1401-54-3	-	-	-	-	-	-	Lipids and lipid-like molecules	Prenol lipids	Terpene lactones	1.6841	1.7828	1.6293	1.6934	1.1342	1.4674	2.0993	2.1158	2.0485	1.8723	1.7458	1.869	2.311	2.3492	2.1743	2.3002	2.3794	2.0572	1.0592	0.7515	0.0501	0.4121	0.0568	0.0524	1.229	1.6255
pos_7140	Nepetaside	metab_7129	-	HMDB0038149	364.197	pos	M+NH4	C16H26O8	3.6734	0.0316619	-	55.4	0.691153	114076-56-1	-	-	-	-	-	-	Lipids and lipid-like molecules	Prenol lipids	Terpene glycosides	2.4976	2.6829	2.6379	2.8237	2.6178	2.6113	2.8039	2.7762	2.6991	2.7623	2.6983	2.6411	3.2042	3.2704	3.1736	3.2608	3.206	3.1968	2.2142	2.302	2.2822	2.3271	2.3164	2.3151	2.5588	2.5029
pos_7152	Imidacloprid	metab_7141	C11110	HMDB0040292	256.059	pos	M+H	C9H10ClN5O2	3.6526	0.114049	87.3	-	-3.13269	105827-78-9	-	-	-	-	-	-	Organic nitrogen compounds	Organonitrogen compounds	Guanidines	3.8535	2.9298	2.58	2.7666	2.5757	3.6938	2.4296	1.983	2.0288	2.0231	1.9792	1.8944	1.5486	1.957	1.6472	1.2862	1.1148	1.8611	2.8397	2.282	3.4304	3.7988	3.4062	3.1525	3.1964	3.258
pos_7181	Kinetin-7-N-glucoside	metab_7170	-	HMDB0012243	419.171	pos	M+ACN+H	C16H19N5O6	3.612	0.0259249	-	67.7	8.62883	-	-	-	-	-	-	-	Organic oxygen compounds	Organooxygen compounds	Carbohydrates and carbohydrate conjugates	2.2059	2.6435	2.2378	2.7099	2.262	2.2816	2.6887	2.63	2.5196	2.5109	2.416	2.3895	1.6317	2.1295	2.2008	1.6754	2.0884	2.1905	2.7211	2.5997	2.7722	3.0253	2.786	2.7218	2.3976	2.0623
pos_7188	4-Megastigmene-6a,9R-diol 9-[apiosyl-(1->6)-glucoside]	metab_7177	-	HMDB0041580	507.281	pos	M+H	C24H42O11	3.5918	0.0432339	-	51.4	1.62732	177261-74-4	-	-	-	-	-	-	Lipids and lipid-like molecules	Fatty Acyls	Fatty acyl glycosides	2.6174	2.7295	2.932	2.7918	2.922	2.745	2.6702	2.6475	2.6661	2.5766	2.6177	2.4797	2.7378	2.2732	2.4938	2.6549	2.6716	2.658	1.4653	1.61	1.3989	0.8599	1.3498	1.8857	1.9355	1.4799
pos_7211	3-Isopropylmalate	metab_7200	C04411	HMDB0012156	218.102	pos	M+ACN+H	C7H12O5	3.5378	0.270607	-	60.9	-4.20659	921-28-8	-	-	map01100;map01210;map01110;map01230;map00290	Metabolic pathways; 2-Oxocarboxylic acid metabolism; Biosynthesis of secondary metabolites; Biosynthesis of amino acids; Valine, leucine and isoleucine biosynthesis	Metabolism;Metabolism;Metabolism;Metabolism;Metabolism	Global and overview maps;Global and overview maps;Global and overview maps;Global and overview maps;Amino acid metabolism	Lipids and lipid-like molecules	Fatty Acyls	Fatty acids and conjugates	0.2581	0.3172	0.257	0.351	0.2381	0.245	0.2816	0.6416	0.2787	0.2693	0.2558	0.2424	2.9054	2.6148	2.4091	2.8887	2.7356	2.588	0.3473	1.3659	1.0026	0.2592	1.0876	0.8979	0.7837	0.8221
pos_7214	Didymin	metab_7203	-	LMPK12140337;HMDB0029482	658.213	pos	M+ACN+Na	C28H34O14	3.5278	0.0455362	-	68	3.82966	14259-47-3	-	-	-	-	-	-	Phenylpropanoids and polyketides	Flavonoids	Flavonoid glycosides	3.194	3.3898	3.2604	3.5666	3.1392	3.1338	3.2107	3.1231	3.1009	3.0656	3.0446	2.9966	2.6952	2.8494	2.7618	2.8661	3.0359	3.0484	0.4523	0.4492	0.4226	0.4708	0.4598	0.6661	0.4639	0.5152
pos_7216	Theaflagallin	metab_7205	-	HMDB0033287	418.113	pos	M+NH4	C20H16O9	3.5278	0.10861	-	51.3	0.0431443	102208-15-1	-	-	-	-	-	-	Organoheterocyclic compounds	Benzopyrans	1-benzopyrans	0.0002	0.6979	0.0167	1.3147	0.0002	0.0002	0.7798	0.3246	0.006	0.0002	0.0002	0.0002	2.6874	2.7231	2.3944	3.1274	2.9187	2.3503	0.0002	0.0002	0.0002	0.0002	1.7395	0.0002	0.0002	0.0003
pos_7231	6-{[(3,4,5-trihydroxy-6-methyloxan-2-yl)oxy]methyl}oxane-2,3,4,5-tetrol	metab_7220	-	HMDB0124733	309.118	pos	M+H-H2O	C12H22O10	3.5074	0.0310452	-	62.3	-1.24703	-	-	-	-	-	-	-	Organic oxygen compounds	Organooxygen compounds	Carbohydrates and carbohydrate conjugates	1.626	1.2723	1.3682	1.663	1.5665	1.4088	1.7406	2.0003	1.9234	1.6493	1.5903	1.6247	2.118	2.1207	1.5323	2.1906	2.1818	1.8736	2.6696	2.7991	2.8384	2.7828	2.8109	2.8896	2.5844	2.1431
pos_7250	Galactose-beta-1,4-xylose	metab_7239	-	HMDB0011677	295.102	pos	M+H-H2O	C11H20O10	3.4773	0.0640891	-	62	-2.0283	-	-	-	-	-	-	-	Organic oxygen compounds	Organooxygen compounds	Carbohydrates and carbohydrate conjugates	1.212	1.4559	1.5194	1.8592	1.4946	1.1582	1.6838	1.5507	1.3868	1.4812	1.6128	1.6441	1.4484	1.5213	1.5416	0.9349	1.2946	1.1267	2.2894	2.1898	2.1426	2.1156	2.1267	2.2875	2.3305	2.0719
pos_7255	Citreoviridinol A1	metab_7244	-	HMDB0035369	385.161	pos	M+H-2H2O	C22H28O8	3.4668	0.0905748	-	54.4	-7.85697	94161-12-3	-	-	-	-	-	-	Organoheterocyclic compounds	Dioxepanes	1,4-dioxepanes	1.9843	1.7775	1.6476	1.7483	1.5046	2.0194	1.9853	1.8314	1.7127	1.6974	1.7153	1.5316	3.395	3.4456	3.2184	3.5353	3.5548	3.2314	1.6649	0.9986	0.9952	1.6624	1.2004	1.2121	1.4627	2.133
pos_7261	N-(1-Deoxy-1-fructosyl)tryptophan	metab_7250	-	HMDB0037847	381.166	pos	M+H	C18H24N2O7	3.4522	0.102166	-	60.5	-0.225425	25020-15-9	-	-	-	-	-	-	Organoheterocyclic compounds	Indoles and derivatives	Tryptamines and derivatives	1.6939	1.8244	1.3955	1.8682	1.3972	1.9171	1.0494	1.4151	1.4644	1.6198	1.689	1.6337	2.1512	2.1176	1.9292	2.4238	2.4802	2.3459	2.6028	2.6904	2.6264	2.4906	2.5161	2.5807	2.7116	2.5325
pos_7286	Vestitone 7-glucoside	metab_7275	-	HMDB0033012	473.122	pos	M+K	C22H26O9	3.4058	0.0675082	-	56.5	3.37764	-	-	-	-	-	-	-	Phenylpropanoids and polyketides	Isoflavonoids	Isoflavonoid O-glycosides	2.0318	2.2992	2.107	2.2872	1.5077	2.2317	2.7625	2.8532	2.6059	2.7573	2.7517	2.5935	2.0488	2.3399	2.4459	1.8363	2.0158	2.6071	2.6937	2.632	2.6988	2.6034	2.7266	2.4665	2.9151	2.8148
pos_7298	6-[(1,3-diphenylbut-3-en-2-yl)oxy]-3,4,5-trihydroxyoxane-2-carboxylic acid	metab_7287	-	HMDB0135563	365.135	pos	M+H-2H2O	C22H24O7	3.3831	0.246042	-	61.5	-9.54957	-	-	-	-	-	-	-	Phenylpropanoids and polyketides	Linear 1,3-diarylpropanoids	Not Available	2.0441	2.4245	2.0949	2.4325	1.8137	2.2384	1.9819	1.9338	1.8656	1.9383	1.8006	1.6778	1.1858	1.1948	1.5526	0.9663	1.1935	1.8461	1.3602	0.5161	1.2521	1.5643	1.2594	1.0697	1.6381	1.8465
pos_7322	1-Hydroxyacorenone	metab_7311	-	HMDB0030917	233.153	pos	M+H-H2O	C15H22O3	3.3288	0.141855	-	85.7	-2.71843	185154-98-7	-	-	-	-	-	-	Organic oxygen compounds	Organooxygen compounds	Carbonyl compounds	0.0665	0.0861	0.0661	0.0981	0.0602	0.0624	0.074	0.0731	0.0731	0.0701	0.0657	0.0616	2.3086	2.3799	2.0186	2.5693	2.5897	2.3134	0.8689	0.0623	0.0569	0.0668	0.0645	0.0595	0.0654	0.0768
pos_7335	3,11,12-Trihydroxy-1(10)-spirovetiven-2-one	metab_7324	-	HMDB0038154	251.163	pos	M+H-H2O	C15H24O4	3.3176	0.0417129	-	58.3	-2.84473	84321-96-0	-	-	-	-	-	-	Lipids and lipid-like molecules	Prenol lipids	Sesquiterpenoids	0.215	0.2669	0.214	0.2969	0.1976	0.2741	0.2355	0.2331	0.233	0.2248	0.4281	0.2013	2.9927	3.1312	2.7606	3.1632	3.2029	2.933	0.6766	0.2034	0.5779	0.3414	0.2095	0.1956	0.7946	1.5419
pos_7356	Phe-Nap-OH	metab_7345	-	-	471.154	pos	M+H	C27H22N2O6	3.2683	0.293576	55.5	-	-1.70253	-	-	-	-	-	-	-	-	-	-	2.4424	2.2276	2.1116	2.1481	2.2717	2.4686	2.1872	2.1105	2.1619	2.1051	2.0349	1.9875	1.5472	0.0001	0.0001	1.5477	0.8856	1.4332	1.4987	1.3249	1.752	1.6394	1.6218	1.8566	2.2028	2.4522
pos_7378	N-Ethyl trans-2-cis-6-nonadienamide	metab_7367	C06551	HMDB0032273;LMFA08020193	199.18	pos	M+NH4	C11H19NO	3.2173	0.220062	-	85.5	-3.33403	608514-56-3	-	-	map01100	Metabolic pathways	Metabolism	Global and overview maps	Lipids and lipid-like molecules	Fatty Acyls	Fatty amides	0.8173	0.9231	0.8151	0.9789	0.7787	0.7921	0.8607	0.8558	0.8555	0.8383	0.8128	0.7871	2.1581	1.7717	1.0292	2.164	2.1852	1.8751	0.7957	0.7916	0.7567	0.8194	0.8053	0.7741	0.8107	0.8757
pos_7401	Morphiceptin	metab_7390	-	HMDB0005777	486.254	pos	M+H-2H2O	C28H35N5O5	3.1732	0.192456	-	51.4	7.96324	74135-04-9	-	-	-	-	-	-	Organic acids and derivatives	Carboxylic acids and derivatives	Amino acids, peptides, and analogues	0.8627	2.336	0.7984	1.9468	1.4822	1.2347	3.2675	2.9496	2.2746	1.8336	1.5226	1.6796	1.3072	1.928	2.1301	0.1224	0.1522	2.1704	2.4742	1.661	1.0529	1.0875	0.9044	1.7282	2.0377	2.0221
pos_7403	Avicularin	metab_7392	-	LMPK12112167;HMDB0030860	452.12	pos	M+NH4	C20H18O11	3.1732	0.213083	-	57.9	2.0782	572-30-5	-	-	-	-	-	-	Phenylpropanoids and polyketides	Flavonoids	Flavonoid glycosides	1.1509	1.373	1.6474	1.3774	1.7067	0.9238	1.2269	1.6063	1.7336	1.9774	2.0565	1.8518	2.2676	1.9839	1.8148	2.3943	2.2666	1.8341	2.5705	2.5653	2.2639	2.1979	2.1943	2.2455	1.8097	2.1525
pos_7454	NH-DVal(NMe)-Val-OMe	metab_7443	-	-	245.186	pos	M+H	C12H24N2O3	3.0838	0.263101	61.6	-	-1.69038	-	-	-	-	-	-	-	-	-	-	3.3489	3.4849	3.4058	3.6092	3.3015	3.2651	3.213	3.2657	3.2531	3.2734	3.2607	3.2262	2.8552	2.9657	3.2569	2.5543	2.8472	3.2577	2.9314	2.9798	2.9804	3.163	2.9975	2.8622	3.0694	3.1963
pos_7474	1,2-Anhydridoniveusin	metab_7463	-	HMDB0032105	341.138	pos	M+H-2H2O	C20H24O7	3.0498	0.0482268	-	70.6	-0.093295	121519-08-2	-	-	-	-	-	-	Lipids and lipid-like molecules	Fatty Acyls	Fatty acid esters	1.8684	2.0629	2.0287	2.2512	1.9008	2.0808	2.1535	1.9879	1.9941	2.0253	2.1221	1.9527	2.3594	2.2016	2.1725	2.5193	2.3959	1.949	2.9033	2.9358	2.7026	2.8123	2.7512	2.7511	2.67	2.7832
pos_7496	Phenylpyruvic acid	metab_7485	C00166	HMDB0000205	206.08	pos	M+ACN+H	C9H8O3	3.0173	0.12698	-	65	-5.77083	156-06-9	-	-	map01100;map01110;map01210;map00960;map01230;map00360;map00400	Metabolic pathways; Biosynthesis of secondary metabolites; 2-Oxocarboxylic acid metabolism; Tropane, piperidine and pyridine alkaloid biosynthesis; Biosynthesis of amino acids; Phenylalanine metabolism; Phenylalanine, tyrosine and tryptophan biosynthesis	Metabolism;Metabolism;Metabolism;Metabolism;Metabolism;Metabolism;Metabolism	Global and overview maps;Global and overview maps;Global and overview maps;Biosynthesis of other secondary metabolites;Global and overview maps;Amino acid metabolism;Amino acid metabolism	Benzenoids	Benzene and substituted derivatives	Phenylpyruvic acid derivatives	1.037	1.7685	1.6262	1.9466	1.7397	1.1989	1.9996	2.2801	2.0061	2.1142	2.1129	2.0443	2.5304	2.8092	2.3599	2.6766	2.7052	2.5044	1.0365	0.8986	0.9599	0.8552	0.799	0.9728	0.5427	1.2045
pos_7501	1,8-Diazacyclotetradecane-2,9-dione	metab_7490	C04277	-	227.175	pos	M+H	C12H22N2O2	3.0057	0.0360654	55.2	-	-2.59517	-	-	-	-	-	-	-	-	-	-	1.4464	0.4787	1.041	0.5218	0.3739	0.3832	3.8617	3.8421	3.6405	3.5368	3.3976	3.3392	1.2016	0.4828	0.4776	1.9467	2.2784	2.6141	0.3857	0.3829	0.3588	0.4025	0.3925	0.3707	1.0976	1.2842
pos_7508	Chlorogenic Acid	metab_7497	C00852	HMDB0003164	355.103	pos	M+H	C16H18O9	2.9953	0.0675594	57.4	-	1.8876	327-97-9	-	-	map00940;map00941;map01110;map00945	Phenylpropanoid biosynthesis; Flavonoid biosynthesis; Biosynthesis of secondary metabolites; Stilbenoid, diarylheptanoid and gingerol biosynthesis	Metabolism;Metabolism;Metabolism;Metabolism	Biosynthesis of other secondary metabolites;Biosynthesis of other secondary metabolites;Global and overview maps;Biosynthesis of other secondary metabolites	Organic oxygen compounds	Organooxygen compounds	Alcohols and polyols	2.5662	2.8996	2.6204	3.048	2.7791	2.4957	2.886	2.9134	2.7305	2.7524	2.7149	2.6624	2.9544	3.4512	3.5216	3.2503	3.5999	3.7358	3.1777	3.3469	2.736	2.7086	2.8417	3.0316	2.8441	2.6666
pos_7509	3-Hydroxy-4,6-heptadiyne-1-yl 1-glucoside	metab_7498	-	HMDB0038964	304.139	pos	M+NH4	C13H18O7	2.9953	0.27773	-	63.4	-1.18009	-	-	-	-	-	-	-	Lipids and lipid-like molecules	Fatty Acyls	Fatty acyl glycosides	2.8636	2.993	2.6398	2.9159	2.5469	2.9491	2.6913	2.5667	2.7184	2.6952	2.565	2.5764	2.3588	2.396	2.5098	2.3048	2.4924	2.5712	2.7575	2.492	2.683	2.8131	2.6851	2.7094	2.7974	3.0377
pos_7588	Simmondsin	metab_7576	-	HMDB0030394	340.138	pos	M+H-2H2O	C16H25NO9	2.873	0.297181	-	60.4	-1.58486	51771-52-9	-	-	-	-	-	-	Organic oxygen compounds	Organooxygen compounds	Carbohydrates and carbohydrate conjugates	0.148	1.1371	0.1472	1.4741	0.1352	0.1395	0.5335	0.6357	0.5686	0.1552	0.1464	0.6314	2.6042	2.842	2.4195	2.9619	2.971	2.5884	1.6646	1.9813	1.3519	0.9308	1.1414	1.7732	0.1457	0.1687
pos_7636	5'-Deoxy-5'-(methylthio)adenosine	metab_7622	C00170	-	298.096	pos	M+H	C11H15N5O3S	2.7958	0.254168	84.7	-	-1.48544	-	-	-	map01100;map00270;map00908	Metabolic pathways; Cysteine and methionine metabolism; Zeatin biosynthesis	Metabolism;Metabolism;Metabolism	Global and overview maps;Amino acid metabolism;Metabolism of terpenoids and polyketides	-	-	-	2.8951	3.1075	2.9825	3.1006	2.9648	2.9231	3.1569	3.3729	3.2309	3.1851	3.1942	3.1036	3.4883	3.3812	3.2519	3.4283	3.379	3.2778	3.2819	3.271	3.0837	3.1114	3.0234	3.0863	3.2275	2.8884
pos_7675	Caryoptosidic acid	metab_7661	-	HMDB0034249	456.144	pos	M+ACN+Na	C16H24O11	2.7623	0.25339	-	65.9	-9.77215	220271-92-1	-	-	-	-	-	-	Lipids and lipid-like molecules	Prenol lipids	Terpene glycosides	2.2167	2.3903	1.9029	2.4794	1.8932	2.4031	2.1266	2.08	2.0405	2.0518	1.8929	1.7614	1.7263	1.8262	1.7052	2.0208	2.0021	1.9507	1.8291	1.7723	1.7934	1.987	1.8869	1.8589	1.9147	2.2653
pos_7738	Vanillic acid	metab_7719	C06672	HMDB0000484	169.049	pos	M+H	C8H8O4	2.6653	0.134294	67.4	-	-3.67651	121-34-6	-	-	-	-	-	-	Benzenoids	Benzene and substituted derivatives	Benzoic acids and derivatives	1.1036	1.1439	1.2869	1.5152	1.1852	1.1801	1.5454	1.6717	1.4782	1.5918	1.6449	1.5346	2.4959	2.405	2.1781	2.6354	2.5505	2.3972	2.2579	2.3591	2.0816	2.17	2.1386	2.1725	2.1238	2.2717
pos_7766	Niazinin A	metab_7746	-	HMDB0031942	361.14	pos	M+NH4	C15H21NO6S	2.408	0.0382419	-	52	-7.72466	148152-07-2	-	-	-	-	-	-	Organic oxygen compounds	Organooxygen compounds	Carbohydrates and carbohydrate conjugates	2.1168	2.3372	2.0356	2.4037	1.7948	2.2511	2.0665	1.9597	1.7996	1.8865	1.6714	1.6508	0.5754	1.1745	1.1942	1.4509	1.6874	1.8406	2.1283	2.0442	2.1013	2.3427	2.2438	2.1268	2.2024	2.4409
pos_7768	L-Isoleucine	metab_7748	C00407	HMDB0000172	132.102	pos	M+H	C6H13NO2	2.358	0.127742	95.2	-	-3.03348	73-32-5	Peptides	Amino acids	map01100;map01110;map00280;map00290;map01210;map00960;map02010;map01230;map00966;map00460;map00970	Metabolic pathways; Biosynthesis of secondary metabolites; Valine, leucine and isoleucine degradation; Valine, leucine and isoleucine biosynthesis; 2-Oxocarboxylic acid metabolism; Tropane, piperidine and pyridine alkaloid biosynthesis; ABC transporters; Biosynthesis of amino acids; Glucosinolate biosynthesis; Cyanoamino acid metabolism; Aminoacyl-tRNA biosynthesis	Metabolism;Metabolism;Metabolism;Metabolism;Metabolism;Metabolism;Environmental Information Processing;Metabolism;Metabolism;Metabolism;Genetic Information Processing	Global and overview maps;Global and overview maps;Amino acid metabolism;Amino acid metabolism;Global and overview maps;Biosynthesis of other secondary metabolites;Membrane transport;Global and overview maps;Biosynthesis of other secondary metabolites;Metabolism of other amino acids;Translation	Organic acids and derivatives	Carboxylic acids and derivatives	Amino acids, peptides, and analogues	2.0725	2.2143	2.2061	2.3678	2.2123	2.072	1.9642	1.9318	2.058	2.0801	2.0033	2.0528	1.6178	1.7721	1.9562	1.6403	1.6737	1.8998	1.7859	1.9193	1.8181	1.8794	1.9411	1.8337	1.8647	1.9776
pos_7769	L-Pyridosine	metab_7749	-	HMDB0029443	272.16	pos	M+NH4	C12H18N2O4	2.3474	0.10564	-	77.7	-0.985918	31489-08-4	-	-	-	-	-	-	Organic acids and derivatives	Carboxylic acids and derivatives	Amino acids, peptides, and analogues	1.8508	2.0353	1.9586	2.1478	2.0081	1.8961	1.8533	1.8274	1.8922	1.8777	1.7497	1.833	1.9228	1.8899	2.0113	1.9273	1.9669	2.013	2.0448	2.0241	2.0772	2.1825	2.1504	2.0663	1.9335	2.2311
pos_7772	Gamma-Glutamylleucine	metab_7752	-	HMDB0011171	243.133	pos	M+H-H2O	C11H20N2O5	2.2574	0.0530382	-	53.6	-2.48307	2566-39-4	-	-	-	-	-	-	Organic acids and derivatives	Carboxylic acids and derivatives	Amino acids, peptides, and analogues	2.0875	2.1738	2.1968	2.2466	2.1653	2.0125	1.9958	1.9815	2.0494	2.0726	1.9679	2.0103	1.8838	1.9659	2.1136	1.8556	2.0413	2.0208	1.9907	2.0001	2	2.035	2.0927	2.0617	1.9624	2.0442
pos_7781	2,3-Butanediol glucoside	metab_7761	-	HMDB0040822	217.106	pos	M+H-2H2O	C10H20O7	2.1204	0.094776	-	85.7	-2.7292	146763-54-4	-	-	-	-	-	-	Organic oxygen compounds	Organooxygen compounds	Carbohydrates and carbohydrate conjugates	2.8279	2.8034	2.8729	2.7518	2.8723	2.9176	2.7704	2.7811	2.8027	2.7969	2.7953	2.7474	2.5674	2.5054	2.5346	2.5599	2.459	2.44	2.6636	2.626	2.6166	2.6647	2.702	2.6785	2.7275	2.8266
pos_7787	Nepsilon,Nepsilon,Nepsilon-Trimethyllysine	metab_7767	-	-	171.148	pos	M+H-H2O	C9H20N2O2	2.0594	0.0655398	53	-	-4.51026	-	-	-	-	-	-	-	-	-	-	1.303	0.7446	1.3102	0.9616	1.2952	1.3858	0.8886	0.992	0.9268	1.1874	1.092	1.1388	1.9741	1.9515	1.5723	2.3655	2.2594	2.0211	0.347	0.7119	0.6402	0.796	0.9722	0.828	0.9613	1.1167
pos_7790	4-Carboxyphenylglycine	metab_7770	-	HMDB0002016	237.086	pos	M+ACN+H	C9H9NO4	2.0192	0.103758	-	54.9	-2.82101	7292-81-1	-	-	-	-	-	-	Organic acids and derivatives	Carboxylic acids and derivatives	Amino acids, peptides, and analogues	2.2881	2.4973	2.217	2.5639	2.0791	2.1575	2.0759	2.0281	2.1236	2.1637	2.1111	2.0043	2.3098	2.355	2.3026	2.4412	2.414	2.3216	1.8415	1.6792	1.9194	2.1073	1.9847	1.9059	2.15	2.2684
pos_7794	2-Hydroxymethylclavam	metab_7774	C17357	-	144.065	pos	M+H	C6H9NO3	1.9236	0.12923	66.3	-	-3.36278	-	-	-	-	-	-	-	-	-	-	0.9308	0.843	1.0218	0.7709	0.9808	1.0247	0.9577	1.0932	0.8011	1.0416	1.1197	0.9129	2.5015	2.5226	2.2381	2.8714	2.8622	2.6041	1.2834	1.2812	1.116	1.2166	1.1373	1.0654	0.907	1.3536
pos_7796	Phenylacetaldehyde	metab_7776	C00601	HMDB0006236	103.054	pos	M+H-H2O	C8H8O	1.9041	0.10861	51.9	-	0.819626	122-78-1	-	-	map01100;map00360	Metabolic pathways; Phenylalanine metabolism	Metabolism;Metabolism	Global and overview maps;Amino acid metabolism	Benzenoids	Benzene and substituted derivatives	Phenylacetaldehydes	2.1016	2.1222	2.0621	2.2626	2.1549	2.1012	2.0424	2.034	2.0888	2.0345	2.0628	1.9449	1.9249	1.9591	2.1262	1.8272	1.931	2.1628	2.2381	2.2823	2.1137	2.1783	2.1746	2.2068	2.1453	2.125
pos_7817	Tetrahydrobiopterin	metab_7797	C00272	HMDB0000027	500.272	pos	2M+NH4	C9H15N5O3	1.5841	0.0935495	-	52.9	5.60892	17528-72-2	Vitamins and Cofactors	Cofactors	map01100;map00790	Metabolic pathways; Folate biosynthesis	Metabolism;Metabolism	Global and overview maps;Metabolism of cofactors and vitamins	Organoheterocyclic compounds	Pteridines and derivatives	Pterins and derivatives	0.1497	1.231	0.1489	1.5969	0.1368	0.1412	0.1651	0.5103	0.2872	0.5	0.1482	0.1667	2.3287	2.342	2.3043	2.2477	2.4102	2.4051	1.0077	1.1938	0.86	1.1304	1.0688	1.1268	0.1534	0.1707
pos_7822	2'-O-Methyladenosine	metab_7802	C04779	HMDB0004326	282.119	pos	M+H	C11H15N5O4	1.5304	0.0453742	80.5	-	-1.33047	2140-79-6	-	-	-	-	-	-	Nucleosides, nucleotides, and analogues	Purine nucleosides	Not Available	2.2487	2.5753	2.6031	2.6892	2.5338	2.215	2.2814	2.3454	2.3968	2.4639	2.4074	2.3793	3.0362	3.0302	2.9143	3.2327	3.2155	3.0275	2.5934	2.6603	2.5657	2.575	2.6054	2.6008	2.4772	2.3756
pos_7831	3-O-Methylgallate	metab_7811	C05616	-	185.044	pos	M+H	C8H8O5	1.4499	0.0891824	55	-	-4.36891	-	-	-	-	-	-	-	-	-	-	0.1549	0.1953	0.1541	0.2191	0.1416	0.1461	0.1707	0.1688	0.1687	0.1624	0.1533	0.1444	1.9762	2.1215	1.8382	2.355	2.2778	1.548	0.2109	0.1459	1.3263	0.1556	0.8569	0.8128	0.4525	1.1407
pos_7842	2-Aminomuconic acid semialdehyde	metab_7822	C03824	HMDB0001280;LMFA01060191	124.039	pos	M+H-H2O	C6H7NO3	1.3549	0.047112	-	65.2	-0.61537	245128-91-0	-	-	map01100;map00380	Metabolic pathways; Tryptophan metabolism	Metabolism;Metabolism	Global and overview maps;Amino acid metabolism	Organic acids and derivatives	Carboxylic acids and derivatives	Amino acids, peptides, and analogues	1.3747	1.5335	1.2984	1.7766	1.2645	1.6934	1.3067	1.0915	1.154	1.1428	1.1336	1.0415	1.5933	1.8542	1.7398	1.6946	1.8584	1.8487	1.297	1.1831	1.4189	1.8882	1.465	1.2917	1.7682	2.1169
pos_7843	Amylopectin	metab_7823	C00317	HMDB0003255	811.271	pos	M+H-H2O	C30H52O26	1.3436	0.0676097	-	81.6	-0.980807	9037-22-3	-	-	-	-	-	-	Organic oxygen compounds	Organooxygen compounds	Carbohydrates and carbohydrate conjugates	1.5011	1.62	1.4986	1.6815	1.4567	1.4722	1.5503	1.5448	1.5444	1.525	1.496	1.4664	3.0272	3.1639	3.0239	2.9067	2.9705	3.0526	1.4763	1.4716	1.4311	1.5035	1.4873	1.4514	1.4935	1.5672
pos_7845	Propinol adenylate	metab_7825	C05983	HMDB0006806	421.127	pos	M+NH4	C13H18N5O8P	1.3334	0.131217	-	92.1	8.74812	-	-	-	map00640	Propanoate metabolism	Metabolism	Carbohydrate metabolism	Organic acids and derivatives	Carboxylic acids and derivatives	Amino acids, peptides, and analogues	1.5547	1.7895	1.1349	1.9276	1.0634	1.7564	1.6718	1.529	1.5104	1.3854	1.0365	1.1424	0.9736	1.1695	1.0876	1.6069	1.3728	1.2785	1.2618	1.2817	1.3158	1.4641	1.2785	1.436	1.4475	1.664
pos_7847	3-Hydroxypicolinic acid	metab_7827	C18620	HMDB0013188	140.034	pos	M+H	C6H5NO3	1.3334	0.154631	77.6	-	-3.18093	874-24-8	-	-	-	-	-	-	Organoheterocyclic compounds	Pyridines and derivatives	Pyridinecarboxylic acids and derivatives	0.3577	1.4031	1.1506	1.4338	1.0962	0.5423	1.606	1.6214	1.4809	1.4643	1.4355	1.3596	1.4532	1.3741	1.3195	1.5726	1.4106	1.0927	1.8373	1.9435	1.7992	1.8049	1.8136	1.849	1.8916	1.6776
pos_7850	9-Hydroxy-10-O-D-glucuronoside-12Z-octadecenoate	metab_7830	-	HMDB0060121	455.259	pos	M+H-2H2O	C24H42O10	1.3011	0.0775188	-	81.4	-9.56057	-	-	-	-	-	-	-	Lipids and lipid-like molecules	Saccharolipids	Not Available	1.7092	2.015	1.6623	2.2684	0.7748	1.7897	1.2761	1.038	1.5721	1.5835	1.5104	1.4003	0.4387	0.9328	1.584	0.1052	0.6126	1.8566	0.0726	0.0719	1.1726	1.8222	1.2223	0.2489	1.4205	1.9757
pos_7859	Xi-2,3-Dihydro-2-oxo-1H-indole-3-acetic acid	metab_7839	-	HMDB0035514	400.147	pos	2M+NH4	C10H9NO3	1.2396	0.036954	-	60.8	-9.84298	2971-31-5	-	-	-	-	-	-	Organoheterocyclic compounds	Indoles and derivatives	Indolyl carboxylic acids and derivatives	3.093	3.4358	3.035	3.4032	2.9517	3.111	3.143	2.9904	2.8646	2.7702	2.6063	2.5525	3.829	3.8936	3.6998	4.2659	4.0906	3.8483	2.9929	2.835	2.8718	2.8221	2.8101	2.9231	2.5202	2.6492
pos_7862	3-Hydroxyadipic acid 3,6-lactone	metab_7842	-	HMDB0029171	186.075	pos	M+ACN+H	C6H8O4	1.2299	0.14345	-	59.2	-5.50807	60551-20-4	-	-	-	-	-	-	Organoheterocyclic compounds	Lactones	Gamma butyrolactones	0.7501	1.4274	1.4277	1.5657	1.2041	0.6487	1.6243	1.6286	1.5777	1.6475	1.5965	1.5696	1.8073	1.8866	1.775	2.0097	1.7555	1.2811	1.987	2.014	2.0725	2.0465	2.109	2.0484	2.3872	1.9964
pos_7873	2-Aminomuconate 6-semialdehyde	metab_7853	C03824	-	142.049	pos	M+H	C6H7NO3	1.1308	0.155983	53.7	-	-3.26042	-	-	-	map01100;map00380	Metabolic pathways; Tryptophan metabolism	Metabolism;Metabolism	Global and overview maps;Amino acid metabolism	-	-	-	0.2415	0.3706	0.9975	0.3304	0.2225	0.2291	1.2824	1.5913	1.5438	1.7766	1.7229	1.6559	2.5293	2.4894	2.2388	2.5482	2.3795	2.3583	1.2823	1.1721	1.0895	1.1856	0.8954	0.4726	1.3203	1.1227
pos_7904	CGMP	metab_7884	C00942	-	346.054	pos	M+H	C10H12N5O7P	1.0164	0.0504532	82.7	-	-0.739564	-	Nucleic acids	Cyclic nucleotides	map01100;map00230	Metabolic pathways; Purine metabolism	Metabolism;Metabolism	Global and overview maps;Nucleotide metabolism	-	-	-	2.3404	2.9877	2.6899	3.051	2.3432	2.4168	2.7678	2.6437	2.7105	2.8279	2.8389	2.7629	0.4801	0.0069	0.8317	0.0073	0.0078	0.0073	2.8341	2.8543	2.8564	2.8562	2.9001	2.9787	3.1194	2.9567
pos_7908	Tetramethylquercetin 3-rutinoside	metab_7888	-	HMDB0039337	649.218	pos	M+H-H2O	C31H38O16	1.0031	0.138672	-	84.9	7.49737	58528-03-3	-	-	-	-	-	-	Phenylpropanoids and polyketides	Flavonoids	Flavonoid glycosides	1.4629	1.6054	1.0295	1.4231	1.1285	1.5269	1.5318	1.1298	1.2338	1.259	0.7802	1.0649	2.9995	3.0049	2.8777	2.7799	2.7501	2.826	0.3317	0.3291	0.4385	0.3469	0.3378	0.3181	0.3413	0.3842
pos_7912	Guanidylic acid (guanosine monophosphate)	metab_7892	-	-	364.065	pos	M+H	C10H14N5O8P	1.0031	0.12552	93	-	-0.906622	-	-	-	-	-	-	-	-	-	-	1.9718	2.2729	2.0579	2.3763	2.0385	2.1491	2.2284	2.3176	2.3215	2.3033	2.3795	2.3258	2.5375	2.3709	2.3194	2.4185	1.9938	1.83	2.3885	2.5301	2.3383	2.2349	2.3375	2.4242	2.7243	2.5197
pos_7915	(S,S)-Nt-Histidinylalanine	metab_7895	-	HMDB0040248	284.133	pos	M+ACN+H	C9H14N4O4	1.0031	0.0448573	-	53.7	-7.76192	65428-77-5	-	-	-	-	-	-	Organic acids and derivatives	Carboxylic acids and derivatives	Amino acids, peptides, and analogues	3.5004	3.5059	3.5325	3.499	3.4896	3.6262	3.3274	3.3086	3.3755	3.4072	3.4333	3.3188	1.8272	1.6515	2.4222	1.7111	1.5798	1.816	3.059	3.0217	3.1158	3.2404	3.1835	3.1191	3.2452	3.3641
pos_7924	Cinnatriacetin A	metab_7904	-	HMDB0033932	418.168	pos	M+ACN+H	C23H20O5	0.9924	0.114003	-	54.9	9.0254	-	-	-	-	-	-	-	Phenylpropanoids and polyketides	Cinnamic acids and derivatives	Hydroxycinnamic acids and derivatives	1.9039	1.7956	1.6524	2.0339	1.5917	1.8395	1.9335	1.9596	1.9585	1.8443	1.8248	1.6884	1.8068	1.9347	1.9708	1.9253	1.9849	2.0474	2.1754	2.3901	1.8434	2.1952	1.8652	1.9667	2.0754	2.1783
pos_7929	Adenine	metab_7909	C00147	HMDB0000034	136.062	pos	M+H	C5H5N5	0.9924	0.0131143	90.2	-	0.039513	73-24-5	Nucleic acids	Bases	map01100;map00230;map00908	Metabolic pathways; Purine metabolism; Zeatin biosynthesis	Metabolism;Metabolism;Metabolism	Global and overview maps;Nucleotide metabolism;Metabolism of terpenoids and polyketides	Organoheterocyclic compounds	Imidazopyrimidines	Purines and purine derivatives	3.0799	3.2719	3.139	3.4341	3.0402	3.1008	3.1957	3.2814	3.223	3.2513	3.2323	3.152	3.3647	3.4878	3.4836	3.3531	3.4625	3.4675	3.0658	3.1039	2.9653	3.0179	3.0139	2.9943	3.2429	3.2306
pos_7930	L-Methionine	metab_7910	C00073	HMDB0000696	150.058	pos	M+H	C5H11NO2S	0.9924	0.067567	51.8	-	-3.21506	63-68-3	Peptides	Amino acids	map01100;map01110;map01210;map00270;map01230;map00966;map00970	Metabolic pathways; Biosynthesis of secondary metabolites; 2-Oxocarboxylic acid metabolism; Cysteine and methionine metabolism; Biosynthesis of amino acids; Glucosinolate biosynthesis; Aminoacyl-tRNA biosynthesis	Metabolism;Metabolism;Metabolism;Metabolism;Metabolism;Metabolism;Genetic Information Processing	Global and overview maps;Global and overview maps;Global and overview maps;Amino acid metabolism;Global and overview maps;Biosynthesis of other secondary metabolites;Translation	Organic acids and derivatives	Carboxylic acids and derivatives	Amino acids, peptides, and analogues	2.6962	2.8258	2.7401	3.0069	2.79	2.6874	2.5653	2.6114	2.6572	2.6734	2.6468	2.6258	3.0043	3.03	3.0264	2.9108	3.0033	3.0103	2.6711	2.7309	2.5841	2.6682	2.6312	2.6119	2.6532	2.7069
pos_7957	Sumiki's acid	metab_7937	C20448	HMDB0002432	143.033	pos	M+H	C6H6O4	0.9289	0.148418	-	53.1	-3.48448	6338-41-6	-	-	-	-	-	-	Organoheterocyclic compounds	Furans	Furoic acid and derivatives	1.9665	2.1254	1.9697	2.1766	1.9325	2.031	1.9703	1.9169	1.9544	1.9945	1.9547	1.9139	0.9888	1.0393	1.4385	1.1224	1.0554	1.181	1.9077	1.8985	1.8556	1.9151	1.8533	1.8849	2.0712	2.0437
pos_7964	6-(2-carboxy-2-methylethoxy)-3,4,5-trihydroxyoxane-2-carboxylic acid	metab_7944	-	HMDB0126115	319.043	pos	M+K	C10H16O9	0.7933	0.0606777	-	78	1.86194	-	-	-	-	-	-	-	Organic oxygen compounds	Organooxygen compounds	Carbohydrates and carbohydrate conjugates	1.8442	2.198	1.846	2.3009	1.8954	1.7007	2.4503	2.2304	2.0812	2.127	2.0016	2.0599	1.0197	1.011	0.9653	0.883	0.9378	0.9831	1.9151	2.0525	1.8574	2.0004	1.9354	1.9912	2.0865	2.0183
pos_7965	3-oxo-3-[(3,4,5,6-tetrahydroxyoxan-2-yl)methoxy]propanoic acid	metab_7945	-	HMDB0125085	305.026	pos	M+K	C9H14O9	0.7933	0.081714	-	69.6	-1.89268	-	-	-	-	-	-	-	Organic oxygen compounds	Organooxygen compounds	Carbohydrates and carbohydrate conjugates	2.6527	3.4109	2.9697	3.3554	2.8903	2.7062	3.2398	3.1585	3.1328	3.1857	3.0869	3.0853	1.5862	1.7187	2.3076	1.879	1.5891	1.0771	3.2468	3.2963	3.1437	3.0809	3.1804	3.2675	3.2164	3.0322
pos_7971	Galactosylglycerol	metab_7951	C05401	HMDB0006790	272.133	pos	M+NH4	C9H18O8	0.7728	0.071141	-	56.1	-2.72428	-	-	-	map00561;map00052	Glycerolipid metabolism; Galactose metabolism	Metabolism;Metabolism	Lipid metabolism;Carbohydrate metabolism	Lipids and lipid-like molecules	Glycerolipids	Glycosylglycerols	2.6794	2.7214	2.5775	2.8048	2.5413	2.6715	2.6277	2.5499	2.6009	2.5008	2.5183	2.4313	1.8575	1.8169	2.0955	1.8091	1.5456	1.5016	1.9549	1.9547	1.9627	2.2447	2.1154	2.0279	2.2871	2.4262
pos_7972	Allantoic acid	metab_7952	C00499	HMDB0001209	177.061	pos	M+H	C4H8N4O4	0.7728	0.113579	-	67.7	-3.34101	99-16-1	-	-	map01100;map00230	Metabolic pathways; Purine metabolism	Metabolism;Metabolism	Global and overview maps;Nucleotide metabolism	Organic acids and derivatives	Carboxylic acids and derivatives	Amino acids, peptides, and analogues	1.8299	1.6811	1.459	1.7052	1.6011	1.7018	0.9303	0.5196	0.8278	1.0367	0.8136	0.5974	2.3969	2.1249	1.9519	2.1556	2.0135	2.0456	2.3609	2.5376	1.908	1.9862	1.9049	1.8436	2.1252	2.1931
pos_7984	D-Glucose 6-phosphate	metab_7964	C00092	-	261.037	pos	M+H	C6H13O9P	0.7229	0.0459129	55.9	-	-0.800508	-	-	-	map01100;map00998;map00500;map01110;map00562	Metabolic pathways; Biosynthesis of various secondary metabolites - part 2; Starch and sucrose metabolism; Biosynthesis of secondary metabolites; Inositol phosphate metabolism	Metabolism;Metabolism;Metabolism;Metabolism;Metabolism	Global and overview maps;Biosynthesis of other secondary metabolites;Carbohydrate metabolism;Global and overview maps;Carbohydrate metabolism	-	-	-	2.9963	3.1677	2.8787	3.1154	2.998	3.1561	3.4311	3.3226	3.2663	3.2952	3.2916	3.2604	2.7281	2.8648	3.133	2.709	2.5787	2.2542	3.4076	3.4271	3.1558	3.1441	3.2955	3.4632	3.2715	3.2894
pos_7989	L-4-Hydroxyglutamine	metab_7969	-	HMDB0029424	388.145	pos	2M+ACN+Na	C5H10N2O4	0.7129	0.0786232	-	56	2.19769	-	-	-	-	-	-	-	Organic acids and derivatives	Carboxylic acids and derivatives	Amino acids, peptides, and analogues	3.2017	3.3382	3.0466	3.4154	2.8885	3.1791	3.2998	3.2221	3.2827	3.1908	3.1155	3.0515	2.0822	1.8982	2.3718	1.5935	1.2364	1.0734	3.1285	3.2289	2.7965	3.0065	3.0301	3.0377	2.9862	3.0033
pos_7990	D-Xylono-1,5-lactone	metab_7970	C02266	HMDB0011676	314.108	pos	2M+NH4	C5H8O5	0.7129	0.027112	-	60.4	-0.510628	-	-	-	map01100;map00040	Metabolic pathways; Pentose and glucuronate interconversions	Metabolism;Metabolism	Global and overview maps;Carbohydrate metabolism	Organoheterocyclic compounds	Lactones	Delta valerolactones	2.3061	2.6083	2.3095	2.7133	2.5888	2.5738	2.7197	2.7102	2.7381	2.7619	2.7427	2.7364	1.5119	1.6334	2.2984	1.5278	1.2671	1.4203	2.6655	2.7579	2.3887	2.4499	2.5108	2.6103	2.634	2.6685
pos_7992	O-Phosphotyrosine	metab_7972	C06501	HMDB0006049	561.046	pos	2M+K	C9H12NO6P	0.6839	0.192533	-	53.9	3.96999	-	-	-	-	-	-	-	Organic acids and derivatives	Carboxylic acids and derivatives	Amino acids, peptides, and analogues	0.1017	0.1302	0.1011	0.1474	0.0925	0.0956	2.0816	1.7796	1.1141	0.1069	0.1006	0.6346	0.1212	1.0678	1.8521	0.1381	0.1459	0.1382	1.3801	1.3434	1.4735	1.7745	1.6096	1.6177	1.9048	1.8945
pos_7999	Mahaleboside	metab_7979	-	HMDB0032984	369.058	pos	M+2Na-H	C15H16O8	0.6738	0.0934423	-	65	6.9149	-	-	-	-	-	-	-	Phenylpropanoids and polyketides	Coumarins and derivatives	Coumarin glycosides	0.7052	0.0971	0.0748	0.1105	0.0682	0.0706	1.2584	1.3944	0.5116	0.6987	0.8439	1.2106	2.0087	2.0391	1.5116	2.3305	2.2939	1.6528	1.9601	2.1126	1.9623	1.9937	1.9078	1.9005	1.9295	2.2253
pos_8003	Phosphocholine	metab_7983	C00588	-	184.073	pos	M+H	C5H14NO4P	0.6738	0.175793	86.2	-	-2.89266	-	-	-	map01100;map00564	Metabolic pathways; Glycerophospholipid metabolism	Metabolism;Metabolism	Global and overview maps;Lipid metabolism	-	-	-	2.6863	2.4199	2.4498	2.4908	2.4664	2.7127	2.9331	2.8391	2.6794	2.533	2.3114	2.3669	2.6377	2.4975	1.9454	2.5219	2.4579	2.1751	2.9117	3.0832	2.7008	2.7244	2.8388	2.7608	2.5484	2.795
pos_8032	6-ethoxy-3,4,5-trihydroxyoxane-2-carboxylic acid	metab_8012	-	HMDB0131286	286.092	pos	M+ACN+Na	C8H14O7	0.6538	0.0398682	-	63.2	9.80532	-	-	-	-	-	-	-	Organic oxygen compounds	Organooxygen compounds	Carbohydrates and carbohydrate conjugates	2.9979	2.8018	2.4316	2.6703	2.5955	3.2043	3.0261	2.8553	2.7038	2.7316	2.6908	2.6155	3.2179	3.2583	3.2464	3.3055	3.3499	3.3032	3.0885	3.168	3.0595	3.215	3.0261	2.9434	3.0824	3.3233
pos_8037	Nalpha-Acetyl-L-arginine	metab_8017	-	-	217.129	pos	M+H	C8H16N4O3	0.6538	0.156129	57.8	-	-3.69294	-	-	-	-	-	-	-	-	-	-	2.0008	2.3412	2.1403	2.4164	2.1962	2.0835	2.0898	2.091	2.1307	2.1385	2.2598	2.0761	2.7785	2.6248	2.5826	2.6178	2.5147	2.535	2.045	2.1926	1.9636	2.1035	2.132	2.0966	1.9271	2.0218
pos_8038	D-Pipecolic acid	metab_8018	-	HMDB0005960	130.086	pos	M+H	C6H11NO2	0.6538	0.0322666	84.5	-	-2.89705	1723-00-8	-	-	-	-	-	-	Organic acids and derivatives	Carboxylic acids and derivatives	Amino acids, peptides, and analogues	2.1989	2.2077	2.4473	2.4352	2.813	2.0806	2.6235	2.7823	2.4416	2.4282	2.4216	2.3047	3.4898	3.4709	3.3999	3.4363	3.5844	3.7123	3.1433	3.1872	3.0797	2.9776	3.0873	3.1845	3.1933	2.9277
pos_8045	L-Proline	metab_8025	C00148	HMDB0000162	116.07	pos	M+H	C5H9NO2	0.6443	0.0202675	93.8	-	-1.88645	147-85-3	Peptides	Amino acids	map01100;map01110;map02010;map00330;map01230;map00970	Metabolic pathways; Biosynthesis of secondary metabolites; ABC transporters; Arginine and proline metabolism; Biosynthesis of amino acids; Aminoacyl-tRNA biosynthesis	Metabolism;Metabolism;Environmental Information Processing;Metabolism;Metabolism;Genetic Information Processing	Global and overview maps;Global and overview maps;Membrane transport;Amino acid metabolism;Global and overview maps;Translation	Organic acids and derivatives	Carboxylic acids and derivatives	Amino acids, peptides, and analogues	2.7392	2.6761	2.524	2.7682	2.7709	2.7479	2.5927	2.5805	2.4713	2.4542	2.4161	2.3719	3.769	3.8564	3.6704	3.9248	3.8957	3.776	3.3288	3.4579	3.1942	3.1392	3.1601	3.0881	2.667	2.6939
pos_8146	L-Histidine	metab_8126	C00135	HMDB0000177	156.076	pos	M+H	C6H9N3O2	0.5446	0.174625	88.3	-	-2.6918	71-00-1	Peptides	Amino acids	map01100;map01110;map00340;map02010;map01230;map00970;map00410	Metabolic pathways; Biosynthesis of secondary metabolites; Histidine metabolism; ABC transporters; Biosynthesis of amino acids; Aminoacyl-tRNA biosynthesis; beta-Alanine metabolism	Metabolism;Metabolism;Metabolism;Environmental Information Processing;Metabolism;Genetic Information Processing;Metabolism	Global and overview maps;Global and overview maps;Amino acid metabolism;Membrane transport;Global and overview maps;Translation;Metabolism of other amino acids	Organic acids and derivatives	Carboxylic acids and derivatives	Amino acids, peptides, and analogues	1.2073	0.6587	0.6964	0.9899	1.0969	0.5448	1.3135	1.3907	1.3783	1.4912	1.6469	1.5913	1.9657	1.8558	1.744	1.9729	1.8887	2.0669	1.9763	2.0694	1.6061	1.6454	1.7482	1.7866	1.8469	1.698
pos_8150	L-cis-3-Amino-2-pyrrolidinecarboxylic acid	metab_8130	-	HMDB0029396	95.0607	pos	M+H-2H2O	C5H10N2O2	0.5348	0.118181	-	51.2	2.35793	25876-88-4	-	-	-	-	-	-	Organic acids and derivatives	Carboxylic acids and derivatives	Amino acids, peptides, and analogues	0.114	0.5946	0.3088	0.1643	1.1713	0.1073	0.1263	0.1248	0.1728	0.1198	0.8203	0.1479	0.4604	0.4074	0.3775	0.1542	0.1627	0.1543	2.0543	2.1099	2.491	2.3117	2.275	2.5005	2.7452	2.2885
pos_8187	(±)-2-Dodecylcyclobutanone	metab_8167	-	HMDB0037544	271.263	pos	M+CH3OH+H	C16H30O	0.4376	0.115465	-	94.8	-2.27099	-	-	-	-	-	-	-	Organic oxygen compounds	Organooxygen compounds	Carbonyl compounds	2.2771	2.2684	2.2749	2.3684	2.2713	2.3239	2.2162	2.1827	2.2226	2.2461	2.2489	2.1952	2.1246	2.1224	2.1251	2.0897	2.0373	2.1204	2.2151	2.1735	2.1227	2.1943	2.182	2.2095	2.2016	2.2655
pos_8195	1-(2-Furyl)butan-3-one	metab_8175	-	HMDB0032290	121.065	pos	M+H-H2O	C8H10O2	0.3113	0.216191	-	62	-2.10788	699-17-2	-	-	-	-	-	-	Organoheterocyclic compounds	Heteroaromatic compounds	Not Available	2.6217	2.6329	2.676	2.7149	2.6463	2.6663	2.5759	2.5568	2.5877	2.6525	2.6311	2.5675	2.495	2.4568	2.5107	2.4674	2.407	2.4727	2.5937	2.5807	2.4855	2.5601	2.562	2.5961	2.6029	2.6641
neg_1	9(S)-HOTrE	metab_8184	C16326	-	293.212	neg	M-H, 2M-H, M+K-2H, M+FA-H, M+Cl, M-H2O-H	C18H30O3	7.626	0.0370658	52.1	-	0.14359	-	-	-	map00592	alpha-Linolenic acid metabolism	Metabolism	Lipid metabolism	-	-	-	4.6692	4.6544	4.6069	4.5935	4.4806	4.4407	4.7495	4.6871	4.6298	4.5526	4.5895	4.6427	4.7129	4.8073	4.7826	4.8337	4.8634	4.8827	3.9122	3.9767	4.0573	4.1564	4.1295	4.1222	4.2996	4.3357
neg_10	L-Tryptophan	metab_8193	C00078	HMDB0000929	203.083	neg	M-H, 3M-H, M+Cl, M+FA-H, 2M-H	C11H12N2O2	2.8114	0.0451505	84.7	-	0.43763	73-22-3	Peptides	Amino acids	map01100;map01110;map00260;map01210;map00998;map01230;map00966;map00970;map00400;map00380	Metabolic pathways; Biosynthesis of secondary metabolites; Glycine, serine and threonine metabolism; 2-Oxocarboxylic acid metabolism; Biosynthesis of various secondary metabolites - part 2; Biosynthesis of amino acids; Glucosinolate biosynthesis; Aminoacyl-tRNA biosynthesis; Phenylalanine, tyrosine and tryptophan biosynthesis; Tryptophan metabolism	Metabolism;Metabolism;Metabolism;Metabolism;Metabolism;Metabolism;Metabolism;Genetic Information Processing;Metabolism;Metabolism	Global and overview maps;Global and overview maps;Amino acid metabolism;Global and overview maps;Biosynthesis of other secondary metabolites;Global and overview maps;Biosynthesis of other secondary metabolites;Translation;Amino acid metabolism;Amino acid metabolism	Organoheterocyclic compounds	Indoles and derivatives	Indolyl carboxylic acids and derivatives	4.059	3.7106	3.6196	3.7257	3.602	4.0095	3.6088	3.6169	3.6386	3.7539	3.7993	3.7495	3.7534	3.748	3.7301	3.7693	3.7303	3.8604	3.3605	3.3721	3.3364	3.4304	3.3596	3.252	3.8748	3.8974
neg_28	Corchorifatty acid F	metab_8211	-	HMDB0035919	327.218	neg	M-H, 2M-H, M+Cl, M+K-2H	C18H32O5	5.9686	0.0350844	-	60.9	-0.492293	95341-44-9	-	-	-	-	-	-	Lipids and lipid-like molecules	Fatty Acyls	Lineolic acids and derivatives	5.7348	5.7184	5.7364	5.5964	5.5418	5.6684	5.6788	5.7539	5.7004	5.6306	5.7173	5.7244	5.5263	5.5907	5.5923	5.5426	5.5717	5.5434	5.508	5.4711	5.4278	5.4274	5.5073	5.431	5.5301	5.5362
neg_37	9(S)-HODE	metab_8220	C14767	-	295.228	neg	M-H, 2M-H, M+FA-H, M+Cl	C18H32O3	7.9968	0.0181836	69.8	-	0.0192473	-	-	-	map00591	Linoleic acid metabolism	Metabolism	Lipid metabolism	-	-	-	4.1114	4.0976	4.0918	4.026	4.1349	3.8838	4.3144	4.2277	4.173	4.035	4.114	4.1541	4.0247	4.2189	4.2346	4.2562	4.2604	4.1371	3.6095	3.5895	3.6488	3.6182	3.5933	3.73	3.7827	3.722
neg_83	Sucrose	metab_8266	C00089	HMDB0000258	387.114	neg	M+FA-H, 2M-H, M-H	C12H22O11	0.6164	0.0241324	50.1	-	-1.07503	57-50-1	Carbohydrates	Oligosaccharides	map01100;map00500;map01110;map02010;map00052	Metabolic pathways; Starch and sucrose metabolism; Biosynthesis of secondary metabolites; ABC transporters; Galactose metabolism	Metabolism;Metabolism;Metabolism;Environmental Information Processing;Metabolism	Global and overview maps;Carbohydrate metabolism;Global and overview maps;Membrane transport;Carbohydrate metabolism	Organic oxygen compounds	Organooxygen compounds	Carbohydrates and carbohydrate conjugates	2.9486	2.4606	2.0475	2.4286	2.7695	3.079	2.9368	2.848	2.5058	2.2609	2.28	2.1023	3.1167	3.3494	3.5154	3.2304	3.5284	3.7408	3.0486	3.2053	3.0552	3.0982	3.0473	3.1513	3.1094	3.0367
neg_94	(1R*,2R*,4R*,8S*)-p-Menthane-1,2,8,9-tetrol 9-glucoside	metab_8277	-	HMDB0039976	411.187	neg	M+FA-H, 2M+FA-H, M-H	C16H30O9	2.7599	0.0237422	-	62.2	-0.286326	402593-84-4	-	-	-	-	-	-	Lipids and lipid-like molecules	Prenol lipids	Terpene glycosides	2.8252	3.2104	2.873	2.9535	2.6695	2.8876	3.0784	2.8328	3.0676	3.0174	2.9311	2.9559	2.8163	2.779	2.752	2.3601	2.6715	2.5946	3.488	3.2499	3.7026	3.4663	3.4293	3.6803	3.755	3.9163
neg_106	(3,4,5,6-tetrahydroxyoxan-2-yl)methyl 3-(4-hydroxy-3-methoxyphenyl)prop-2-enoate	metab_8289	-	HMDB0125101	355.103	neg	M-H, M+K-2H, M+Cl	C16H20O9	3.0754	0.0355976	-	59.9	-1.0287	-	-	-	-	-	-	-	Phenylpropanoids and polyketides	Cinnamic acids and derivatives	Hydroxycinnamic acids and derivatives	2.8676	2.922	2.9082	2.9587	2.796	2.8969	2.8096	3.1202	2.8435	2.9321	3.1637	2.867	3.3873	3.5575	3.6694	3.4527	3.6742	4.0245	3.7837	3.9174	3.4635	3.7205	3.6085	3.3913	3.9007	3.8877
neg_115	5'-((Z)-Feruloyl) 3-(2'-methylarabinosylxylose)	metab_8298	-	HMDB0030231	471.152	neg	M-H, M+Cl, M+FA-H	C21H28O12	3.278	0.0541131	-	62	1.72769	-	-	-	-	-	-	-	Phenylpropanoids and polyketides	Cinnamic acids and derivatives	Hydroxycinnamic acids and derivatives	2.5066	1.9311	2.8338	2.4877	3.1389	2.3178	3.311	3.2242	2.9289	2.6919	2.8205	2.5613	2.7482	2.7832	2.5262	3.0208	2.9278	2.544	4.079	4.1902	4.1453	4.0812	4.1116	4.1176	3.5804	3.188
neg_200	Solanine	metab_8383	C10820	-	912.503	neg	M-H, M+FA-H, M+Cl	C45H73NO15	4.1907	0.0999507	58.9	-	7.31284	-	-	-	-	-	-	-	-	-	-	5.5108	5.4502	5.4063	5.4632	5.5545	5.4307	5.4503	5.4472	5.4529	5.5528	5.5155	5.4916	5.3148	5.2487	5.2455	5.1098	5.0635	5.0947	5.6954	5.6966	5.8621	5.7875	5.8016	5.8076	5.6965	5.5369
neg_206	3,5,6-trihydroxy-1-methyl-4,5-diphenylpiperidin-2-one	metab_8389	-	HMDB0134791	312.124	neg	M-H, M+FA-H, M+Cl	C18H19NO4	4.4055	0.0349551	-	52.2	-1.35169	-	-	-	-	-	-	-	Phenylpropanoids and polyketides	Stilbenes	Not Available	1.7623	1.4247	2.0384	1.8847	2.2162	1.9345	1.3977	2.2813	1.8356	2.3564	3.0056	2.4286	3.5389	3.4828	3.3748	3.3985	3.5402	3.715	1.1664	0.9589	0.1681	0.5916	0.1574	0.16	1.3989	0.1633
neg_266	Uridine monophosphate (UMP)	metab_8449	-	-	323.028	neg	M-H, 2M-H, M-H2O-H	C9H13N2O9P	0.982	0.0690732	50.6	-	-1.62139	-	-	-	-	-	-	-	-	-	-	2.7609	2.891	2.8411	2.7724	2.9267	2.7766	2.8808	2.9038	2.8754	2.854	3.0378	3.0175	2.8755	2.8487	2.7665	2.7687	2.4626	2.4911	2.9078	2.9531	2.8798	2.8276	2.8498	2.9698	2.7758	2.8168
neg_267	Uridine	metab_8450	C00299	HMDB0000296	243.062	neg	M-H, M+Cl, M+FA-H	C9H12N2O6	1.0104	0.0525275	78.3	-	-0.467248	58-96-8	Nucleic acids	Nucleosides	map00240;map01100;map02010	Pyrimidine metabolism; Metabolic pathways; ABC transporters	Metabolism;Metabolism;Environmental Information Processing	Nucleotide metabolism;Global and overview maps;Membrane transport	Nucleosides, nucleotides, and analogues	Pyrimidine nucleosides	Not Available	3.1335	2.8723	2.9676	2.8503	3.1071	3.1123	3.0829	3.0477	3.0552	3.0566	3.1609	3.1345	2.8114	2.8812	2.874	3.0274	2.988	2.9743	3.0005	2.9546	3.021	2.9627	2.9687	3.0878	3.0939	3.1418
neg_272	2,3-dinor Prostaglandin E1	metab_8455	-	-	325.202	neg	M-H, 2M-H, M+Cl	C18H30O5	6.441	0.02791	50.7	-	-0.723273	-	-	-	-	-	-	-	-	-	-	3.5868	3.3788	3.39	3.1964	2.9899	3.2035	3.8375	4.1522	4.6172	4.4137	4.4064	4.349	4.9406	4.7009	4.3121	4.4715	4.8247	4.8698	2.7484	2.6757	3.0719	3.112	3.1658	2.8364	3.881	3.7912
neg_331	2-hydroxyhexadecanoic acid	metab_8514	-	HMDB0031057	271.228	neg	M-H, 2M-H, M+FA-H	C16H32O3	9.1009	0.101092	71.5	-	0.580454	16452-51-0	-	-	-	-	-	-	Lipids and lipid-like molecules	Fatty Acyls	Fatty acids and conjugates	2.9697	3.408	3.3224	3.5173	3.3017	2.8462	3.3779	3.4411	3.3818	3.3411	3.4267	3.4287	4.756	4.6552	4.4264	4.9661	4.8706	4.7526	3.5887	3.6294	3.3657	3.1933	3.3034	3.3053	3.3167	3.4317
neg_335	Amylose	metab_8518	C00718	HMDB0003403	407.094	neg	M+K-2H, M+FA-H, M+Cl	C2H6.[C12H20O11]n	1.2675	0.0329369	-	56.1	-6.75457	9005-82-7	-	-	map01100;map00500;map01110	Metabolic pathways; Starch and sucrose metabolism; Biosynthesis of secondary metabolites	Metabolism;Metabolism;Metabolism	Global and overview maps;Carbohydrate metabolism;Global and overview maps	Organic oxygen compounds	Organooxygen compounds	Carbohydrates and carbohydrate conjugates	2.6516	2.9634	2.688	2.9294	2.7694	2.5867	2.9416	2.9268	2.8997	2.8762	2.9116	2.8785	2.2824	2.3622	2.5222	2.5649	2.6133	2.4757	3.1681	3.2553	3.019	3.051	3.07	3.184	2.8663	3.0342
neg_621	6'-Sialyllactosamine	metab_8804	C04886	HMDB0041621	677.283	neg	M+K-2H, M+FA-H	C23H40N2O18	3.926	0.239176	-	61	-6.4899	191667-37-5	-	-	-	-	-	-	Organic oxygen compounds	Organooxygen compounds	Carbohydrates and carbohydrate conjugates	1.7522	1.9741	1.3454	1.731	0.4961	2.0426	1.9955	1.8938	1.7148	1.9821	1.8424	1.7766	1.4781	1.3548	1.7049	1.4486	1.6083	1.9448	1.6197	1.7183	1.9529	2.1852	1.3507	1.8877	1.0842	1.7187
neg_628	Trans-isoeugenol-O-glucuronide	metab_8811	-	HMDB0060021	385.115	neg	M+Cl, M+FA-H	C16H20O8	3.9792	0.0466091	-	61	-4.30554	-	-	-	-	-	-	-	Organic oxygen compounds	Organooxygen compounds	Carbohydrates and carbohydrate conjugates	1.2639	1.7143	1.4133	1.7398	1.2554	1.3818	2.355	2.2188	2.0733	1.9924	1.8489	1.7825	2.2194	2.3778	2.2157	2.1055	2.1386	2.1617	0.1059	0.0325	0.0006	0.0006	0.0006	0.0006	0.0005	1.1662
neg_630	Blumenol C O-[apiosyl-(1->6)-glucoside]	metab_8813	-	HMDB0031936	549.256	neg	M+Cl, M+FA-H	C24H40O11	3.9902	0.0287445	-	59.9	7.30112	177261-68-6	-	-	-	-	-	-	Lipids and lipid-like molecules	Fatty Acyls	Fatty acyl glycosides	2.6322	2.6185	2.87	2.7431	2.9266	2.7751	2.7311	2.7589	2.6822	2.7396	2.7425	2.7304	2.8926	2.7481	2.5946	2.8311	2.7836	2.589	2.9632	2.8818	2.917	2.6686	2.7495	2.9647	2.6878	2.7018
neg_652	N-trans-Feruloyloctopamine	metab_8835	-	HMDB0032805	328.119	neg	M-H, M+Cl	C18H19NO5	4.0865	0.0523731	-	56.8	-1.41524	66648-44-0	-	-	-	-	-	-	Phenylpropanoids and polyketides	Cinnamic acids and derivatives	Hydroxycinnamic acids and derivatives	1.21	1.5279	1.1584	1.2047	1.0664	1.4272	1.1448	1.5578	1.5824	1.5388	1.5953	1.3809	2.7753	2.8558	2.467	2.9339	2.9049	2.8588	0.4217	0.4062	0.7077	0.4725	0.4457	0.4512	1.2026	1.4759
neg_672	Phyllanthusol B	metab_8855	-	HMDB0035904	770.292	neg	M-H, M+Na-2H	C35H49NO18	4.1807	0.194208	-	50.1	5.49496	294864-89-4	-	-	-	-	-	-	Organoheterocyclic compounds	Benzopyrans	1-benzopyrans	3.061	2.7221	2.2646	2.4028	2.164	3.5551	2.7646	2.4895	2.7232	2.5369	2.7373	2.5574	2.3435	2.7263	2.7884	2.4414	2.9516	3.6501	2.1564	1.924	1.2142	1.2207	1.1887	1.7011	1.5671	2.8351
neg_697	Beta1-Tomatidine	metab_8880	-	HMDB0029343	882.492	neg	M-H2O-H, M-H	C45H75NO17	4.4155	0.0997678	-	52.5	7.31497	17406-46-1	-	-	-	-	-	-	Lipids and lipid-like molecules	Steroids and steroid derivatives	Steroidal glycosides	1.7712	1.7085	1.5431	1.8115	2.1193	1.9251	2.0621	2.2043	2.0469	2.204	2.183	2.1802	1.7652	1.7871	1.5128	1.1721	0.7208	0.6904	2.9118	3.0482	3.2606	3.1479	3.2111	3.1391	2.9684	2.4765
neg_774	Ethyl 3-hydroxytridecanoate	metab_8957	-	HMDB0059866	295.155	neg	M+Cl, M+K-2H	C15H30O3	4.9853	0.1796	-	59.3	-7.95579	-	-	-	-	-	-	-	Lipids and lipid-like molecules	Fatty Acyls	Fatty alcohols	2.1987	1.7748	1.5704	1.46	1.1629	1.6366	2.0298	2.0895	1.8161	1.6806	1.5876	1.728	1.9664	2.2266	2.2511	2.2958	2.3973	2.3695	0.5549	0.5369	0.8353	0.6134	0.5827	0.8068	1.9583	1.4283
neg_777	3-hydroxyheptanoic acid	metab_8960	-	HMDB0061653	145.087	neg	M-H2O-H, M-H	C7H14O3	5.0258	0.0885157	-	56.5	2.8277	-	-	-	-	-	-	-	Organic acids and derivatives	Hydroxy acids and derivatives	Medium-chain hydroxy acids and derivatives	1.9412	2.4757	2.3212	2.5765	2.3328	1.9628	2.2485	2.2918	2.1742	2.3073	2.3263	2.3078	2.1358	2.1444	2.1063	2.1836	2.3344	2.246	2.9108	2.9679	2.784	2.7778	2.7643	2.8317	2.5083	2.4617
neg_785	Alliosterol 1-(4''-galactosylrhamnoside) 16-galactoside	metab_8968	-	HMDB0038346	949.509	neg	M+Cl, M+FA-H	C45H76O18	5.0671	0.0399006	-	57.3	6.81455	289690-79-5	-	-	-	-	-	-	Lipids and lipid-like molecules	Steroids and steroid derivatives	Steroidal glycosides	2.6089	2.6436	2.3206	2.6558	2.9553	2.5367	2.8355	2.7878	2.5344	2.3506	2.2244	2.1475	0.3473	0.751	1.4141	0.7798	0.6857	1.3444	3.664	3.6565	3.7458	3.606	3.6573	3.8245	3.3037	2.9313
neg_824	2,2'-(3-methylcyclohexane-1,1-diyl)diacetic acid	metab_9007	-	-	213.113	neg	M-H, M+Na-2H	C11H18O4	5.4304	0.025705	70.5	-	-0.897292	-	-	-	-	-	-	-	-	-	-	2.4774	2.5213	2.2549	2.5522	2.3477	2.2261	2.5778	2.3597	2.3117	1.9495	1.8197	2.1285	1.7503	2.0143	2.1621	1.9792	1.9928	1.9721	2.0322	1.8177	1.6083	1.5469	1.4194	1.7595	1.6039	1.6784
neg_831	2-Hydroxydecanedioic acid	metab_9014	-	HMDB0000424	481.231	neg	2M+FA-H, 3M-H	C10H18O5	5.4721	0.0525159	-	52.2	4.58448	103963-71-9	-	-	-	-	-	-	Organic acids and derivatives	Hydroxy acids and derivatives	Medium-chain hydroxy acids and derivatives	2.2852	2.5513	2.3346	2.504	2.2851	2.3667	2.5368	2.6002	2.4843	2.5429	2.6165	2.4875	2.5225	2.7222	2.7406	2.7081	2.6061	2.5476	2.3888	2.3963	2.3059	2.4186	2.2546	2.3624	2.3532	2.5093
neg_844	26-Desglucoavenacoside A	metab_9027	-	HMDB0033799	945.477	neg	M+Cl, M+FA-H	C45H72O18	5.5564	0.0356295	-	56.7	8.29074	59795-21-0	-	-	-	-	-	-	Lipids and lipid-like molecules	Steroids and steroid derivatives	Steroidal glycosides	3.1755	3.3408	3.0458	3.2839	3.3843	3.1832	3.3583	3.4067	3.4025	3.504	3.4339	3.4354	2.9997	3.1897	3.1435	2.8055	2.8741	2.9415	4.1213	4.2089	4.3369	4.2522	4.2363	4.1744	4.1313	3.6971
neg_940	Kanokoside A	metab_9123	C17428	HMDB0035635	457.174	neg	M-H2O-H, M+K-2H	C21H32O12	6.8635	0.281609	-	52	5.75961	64703-85-1	-	-	-	-	-	-	Organic acids and derivatives	Carboxylic acids and derivatives	Amino acids, peptides, and analogues	2.1517	1.8257	2.0922	1.7491	1.6598	2.042	1.564	1.8609	2.0754	1.9993	1.9804	1.9293	1.4433	1.4451	1.4643	0.8178	0.8158	1.3083	1.1545	1.0754	1.5487	1.6843	1.7463	1.3958	1.9864	1.8642
neg_960	13(S)-HpODE	metab_9143	C04717	-	311.222	neg	M-H, M+Na-2H	C18H32O4	7.2388	0.0484387	56.1	-	-1.44797	-	-	-	map01100;map00591	Metabolic pathways; Linoleic acid metabolism	Metabolism;Metabolism	Global and overview maps;Lipid metabolism	-	-	-	3.7051	3.8948	3.7312	3.7081	3.6968	3.5135	4.1351	4.1498	3.9635	3.9252	3.9837	4.0311	4.2466	4.2819	4.2878	4.3231	4.2977	4.259	3.5455	3.4887	3.5313	3.4409	3.4307	3.6207	3.6302	3.5251
neg_963	4-oxo-Retinoic acid	metab_9146	C16678	HMDB0006285	359.184	neg	M+FA-H, 2M+FA-H	C20H26O3	7.2765	0.0861576	-	54	-7.99758	38030-57-8	-	-	map01100	Metabolic pathways	Metabolism	Global and overview maps	Lipids and lipid-like molecules	Prenol lipids	Retinoids	2.4419	2.5223	2.5293	2.6709	2.6902	2.1899	2.948	2.6101	2.5623	2.2327	2.1397	2.3214	2.4388	2.6301	2.5725	3.1299	3.1877	2.8584	2.5324	2.5037	2.1793	2.0124	1.9873	2.1727	2.5267	2.3322
neg_967	19-Hydroxyandrost-4-ene-3,17-dione	metab_9150	C05290	LMST02020067;HMDB0003955	347.185	neg	M+FA-H, 2M+FA-H	C19H26O3	7.3437	0.105634	-	55.1	-4.58354	510-64-5	-	-	map01100	Metabolic pathways	Metabolism	Global and overview maps	Lipids and lipid-like molecules	Steroids and steroid derivatives	Androstane steroids	1.814	1.8524	1.7887	1.6751	1.6869	1.506	2.1185	2.0829	2.0687	1.9225	1.9574	2.0358	2.9451	2.8901	2.874	3.175	3.0119	3.0444	1.5137	1.5248	1.5706	1.3818	1.4295	1.5105	1.654	1.6494
neg_992	Gingerglycolipid A	metab_9175	-	HMDB0041093	721.369	neg	M-H, M+FA-H	C33H56O14	7.6818	0.0529227	-	77.1	4.38423	145937-22-0	-	-	-	-	-	-	Lipids and lipid-like molecules	Glycerolipids	Glycosylglycerols	5.3551	5.1376	5.1507	5.3341	5.2116	5.3927	5.0726	5.0347	4.9719	5.1459	5.1574	5.1319	4.4557	4.7732	4.8904	4.5247	4.6358	4.7262	5.1007	5.1292	5.2183	5.3102	5.2674	5.2124	5.2839	5.3261
neg_1019	Phytocassane B	metab_9202	-	HMDB0041055	379.21	neg	M-H2O-H, M+FA-H	C20H30O4	8.0063	0.143658	-	59.1	0.137953	166547-22-4	-	-	-	-	-	-	Lipids and lipid-like molecules	Prenol lipids	Diterpenoids	2.9628	2.6385	2.9889	2.7607	2.9149	2.5532	2.965	2.4778	2.6247	2.6142	2.7781	2.829	1.9927	1.9463	2.2121	1.7942	1.2905	1.5947	1.5887	1.3655	1.5219	1.8216	1.5703	1.8089	1.8401	2.1063
neg_1032	Agavoside B	metab_9215	-	HMDB0034211	791.373	neg	M-H, M+K-2H	C39H62O14	8.1999	0.037919	-	52.1	3.44792	56857-66-0	-	-	-	-	-	-	Lipids and lipid-like molecules	Steroids and steroid derivatives	Steroidal glycosides	3.0415	2.7034	2.8001	2.9991	3.0729	3.0412	3.124	3.1775	3.0122	3.109	3.2419	3.0575	2.6629	2.6771	2.8494	2.399	2.4805	2.9732	3.0866	3.2848	2.9697	3.1289	3.0787	3.051	3.1095	3.2709
neg_1045	2a-Hydroxygypsogenin 3-O-b-D-glucoside	metab_9228	-	HMDB0041132	693.417	neg	M-H, M+FA-H	C36H56O10	8.3343	0.107657	-	57.6	9.25211	-	-	-	-	-	-	-	Lipids and lipid-like molecules	Prenol lipids	Terpene glycosides	2.1584	2.4772	2.2859	2.3467	1.8785	2.4209	2.0292	1.9816	1.922	1.865	2.0233	2.1162	1.8649	1.7253	1.5614	1.987	2.0249	1.9565	2.0468	1.5727	1.9179	1.9183	2.0081	2.0602	1.4881	2.2166
neg_1122	LysoPC(18:0)	metab_9305	C04230	HMDB0010384	568.363	neg	M+Cl, M+FA-H	C26H54NO7P	9.0816	0.0853292	-	73.7	-0.917307	-	Lipids	Phospholipids	map00564	Glycerophospholipid metabolism	Metabolism	Lipid metabolism	Lipids and lipid-like molecules	Glycerophospholipids	Glycerophosphocholines	2.5273	2.7775	2.8833	2.6805	3.8164	2.8918	2.7219	2.9839	2.9955	2.9354	3.1048	3.0183	3.9543	3.7804	3.5954	3.9311	3.9579	3.7971	2.859	2.8582	3.0768	2.9739	3.0352	2.9885	3.3267	3.1128
neg_1170	Lucidenic acid F	metab_9353	-	HMDB0036436	477.224	neg	M-H, M+Na-2H	C27H36O6	9.6227	0.133872	-	63.8	-4.34855	98665-18-0	-	-	-	-	-	-	Lipids and lipid-like molecules	Prenol lipids	Triterpenoids	1.282	2.3638	2.0565	2.3445	2.512	1.8738	2.322	2.5586	2.4672	2.5566	2.699	2.5315	1.8773	1.572	1.9505	1.7831	1.4723	0.7522	2.9686	3.3656	3.0782	2.9706	3.1061	3.2538	2.7186	2.5032
neg_1184	Ginsenoside Re	metab_9367	C08944	-	927.541	neg	M-H2O-H, M-H	C48H82O18	9.7099	0.190801	52.7	-	9.27472	-	-	-	-	-	-	-	-	-	-	3.5777	3.37	3.606	3.5603	3.8121	3.4563	3.3501	3.2659	3.1902	3.0253	3.2433	3.233	3.0502	2.6564	2.6422	2.9926	2.731	3.116	2.6414	2.4893	2.9531	2.8191	2.8197	3.0105	2.6651	2.6825
neg_1235	PS(15:0/20:1(11Z))	metab_9418	-	HMDB0112285;LMGP03010151	812.52	neg	M-H, M+K-2H	C41H78NO10P	10.5923	0.0730687	-	56.7	3.24621	-	-	-	-	-	-	-	Lipids and lipid-like molecules	Glycerophospholipids	Glycerophosphoserines	2.6149	2.6198	2.8861	2.3943	3.0947	3.049	2.7545	2.879	2.8866	3.0443	3.199	3.0532	2.9956	2.8354	2.9222	3.0649	2.9327	3.2062	3.5851	3.188	3.3202	3.1498	3.2987	3.2688	3.1776	3.0629
neg_1249	Cer(d18:1/14:0)	metab_9432	C13916	LMSP02010001;HMDB0011773	554.479	neg	M+Cl, M+FA-H	C32H63NO3	11.22	0.0771217	-	68	-1.49654	-	-	-	-	-	-	-	Lipids and lipid-like molecules	Sphingolipids	Ceramides	0.2699	0.3022	0.5172	1.2964	0.26	0.2716	0.2802	0.8753	1.08	0.2635	0.7979	0.2669	3.3719	3.199	2.9629	3.6424	3.4442	3.2749	0.2601	0.2489	0.2941	1.3466	0.2776	0.2817	0.2667	0.2868
neg_1257	Cer(t18:0/16:0)	metab_9440	-	HMDB0010697;LMSP02030001	600.521	neg	M+Cl, M+FA-H	C34H69NO4	11.5201	0.102495	-	62.8	-0.913204	-	-	-	-	-	-	-	Lipids and lipid-like molecules	Sphingolipids	Ceramides	2.1721	1.1244	1.9353	1.0918	1.7188	1.6285	2.0012	2.3479	2.4842	2.4736	2.7538	2.4319	2.7744	2.7822	2.4484	3.079	3.1304	2.8463	2.342	1.9126	2.2321	2.0995	2.215	2.1524	2.0858	2.3156
neg_1386	(R)-2-Hydroxysterculic acid	metab_9569	-	HMDB0031060	345.205	neg	M-H, M+Cl	C19H34O3	9.0039	0.138308	-	56.1	-3.26267	14602-38-1	-	-	-	-	-	-	Lipids and lipid-like molecules	Fatty Acyls	Fatty alcohols	3.5704	3.391	3.5563	3.4748	3.5381	3.3805	3.1868	3.1055	3.1321	3.1878	3.349	3.1308	2.5169	2.8479	3.1749	2.4556	2.5482	2.9922	2.8606	2.855	3.0995	3.2513	3.0507	3.0161	2.9397	2.8047
neg_1468	Palmitoyl glucuronide	metab_9651	C03033	HMDB0010331	439.267	neg	M-H, M+Na-2H	C22H42O7	7.3628	0.219697	-	66.8	-1.74213	-	-	-	map01100;map00040	Metabolic pathways; Pentose and glucuronate interconversions	Metabolism;Metabolism	Global and overview maps;Carbohydrate metabolism	Lipids and lipid-like molecules	Fatty Acyls	Fatty acyl glycosides	1.6122	1.3306	1.6939	1.1091	1.0929	1.3891	1.957	2.5565	2.3869	2.109	2.155	2.4395	2.4167	2.519	2.3565	1.373	1.8416	2.2273	0.726	0.6204	1.1171	1.0992	1.8228	0.6792	2.2114	2.1415
neg_1529	Traumatic Acid	metab_9712	C16308	LMFA01170002;HMDB0000933	227.129	neg	M-H, 2M-H	C12H20O4	5.9302	0.0665423	83.9	-	-0.451958	6402-36-4	-	-	map00592;map01110	alpha-Linolenic acid metabolism; Biosynthesis of secondary metabolites	Metabolism;Metabolism	Lipid metabolism;Global and overview maps	Lipids and lipid-like molecules	Fatty Acyls	Fatty acids and conjugates	4.0097	3.9507	3.8968	4.134	4.2346	3.5224	3.9599	3.7	3.7579	3.4978	3.4144	3.6386	2.7436	3.0856	3.4969	2.8908	2.9704	3.1318	3.3246	3.2576	3.3359	3.1955	3.1595	3.3872	3.3469	3.3041
neg_1593	(+/-)-Ethyl 3-acetoxy-2-methylbutyrate	metab_9776	-	LMFA07010695;HMDB0032258	187.098	neg	M-H, M+Na-2H	C9H16O4	5.0258	0.0496026	-	61.8	0.583452	139564-43-5	-	-	-	-	-	-	Lipids and lipid-like molecules	Fatty Acyls	Fatty acid esters	2.3163	2.805	2.6564	2.9697	2.6527	2.3667	2.5352	2.6301	2.6055	2.6203	2.6753	2.6259	2.6913	2.6609	2.586	2.6602	2.7052	2.8601	3.222	3.2624	3.1134	3.0948	3.0347	3.1161	2.8151	2.7629
neg_1623	Physagulin G	metab_9806	-	HMDB0039694	767.321	neg	M-H, M+FA-H	C36H50O15	4.6095	0.229442	-	50.3	7.68091	148076-22-6	-	-	-	-	-	-	Lipids and lipid-like molecules	Steroids and steroid derivatives	Steroid lactones	1.3956	1.0979	1.114	1.102	0.4683	1.1651	0.6424	0.8505	0.7357	0.384	0.6802	0.5777	1.7287	1.6209	1.3238	2.0732	1.9519	2.0337	1.3445	0.365	2.0212	2.288	2.6051	2.0775	2.658	2.9276
neg_1660	D-1,5-Anhydrofructose	metab_9843	-	HMDB0041561	369.12	neg	M-H, 2M+FA-H	C6H10O5	4.0435	0.163999	-	57.1	2.24841	75414-43-6	-	-	-	-	-	-	Organoheterocyclic compounds	Oxanes	Not Available	1.8533	2.0202	1.6658	1.9584	1.8895	1.7694	1.9939	2.1198	2.0611	2.096	1.9945	2.0453	1.802	1.7037	1.9621	1.2196	1.1278	1.4775	1.6485	1.3644	2.0378	1.623	1.7399	1.8721	2.0803	1.888
neg_1667	6-O-Oleuropeoylsucrose	metab_9850	-	HMDB0038117	545.177	neg	M-H, M+K-2H	C22H36O13	3.9147	0.0970529	-	62.4	-1.32091	17651-05-7	-	-	-	-	-	-	Lipids and lipid-like molecules	Saccharolipids	Not Available	2.5817	2.7533	2.4007	2.6121	2.4174	2.6299	2.7421	2.5939	2.5438	2.4683	2.3679	2.511	2.4568	2.4119	2.3774	2.4016	2.2158	2.2602	2.4278	2.313	2.2979	2.3367	2.2064	2.506	2.092	2.3976
neg_1703	2-(1-Ethoxyethoxy)propanoic acid	metab_9886	-	HMDB0059918	161.082	neg	M-H2O-H, M-H	C7H14O4	3.6922	0.0584434	-	69.1	0.665385	-	-	-	-	-	-	-	Organic acids and derivatives	Carboxylic acids and derivatives	Carboxylic acids	2.8334	3.1786	2.8953	3.0654	2.8119	2.8541	2.9793	2.8672	2.9679	2.9758	2.9409	2.9126	2.7073	2.7639	2.7713	2.7812	2.77	2.8054	2.8099	2.6685	2.8411	2.8673	2.8476	2.7518	2.7098	2.782
neg_1723	Torachrysone 8-(2-apiosylglucoside)	metab_9906	-	HMDB0034612	561.198	neg	M-H, M+Na-2H	C25H32O13	3.4749	0.0742166	-	73.7	5.77633	245724-11-2	-	-	-	-	-	-	Organic oxygen compounds	Organooxygen compounds	Carbohydrates and carbohydrate conjugates	2.156	2.3528	1.9922	2.2982	2.2179	2.3179	2.4332	2.3784	2.1846	2.1935	2.1952	2.1442	2.5199	2.5424	2.3579	2.7248	2.796	2.6397	2.0029	1.8854	1.9616	1.6626	1.9725	1.9578	2.1446	2.2827
neg_1758	3-O-p-Coumaroylquinic acid	metab_9941	-	HMDB0029681	337.093	neg	M-H, 2M-H	C16H18O8	3.2679	0.0476147	-	74.9	-0.069098	-	-	-	-	-	-	-	Organic oxygen compounds	Organooxygen compounds	Alcohols and polyols	1.7692	1.3771	1.8179	2.1327	2.5913	1.4711	2.4336	2.6477	3.031	2.8057	3.1452	2.9436	1.7998	2.7884	3.1252	2.1387	2.8655	2.9988	2.9891	3.0382	3.5812	3.5119	3.3854	3.84	3.1662	2.9516
neg_1839	Quinic acid	metab_10022	C06746;C00296	HMDB0003072	191.056	neg	M-H, 2M-H	C7H12O6	0.6264	0.0144815	51	-	-1.92682	77-95-2	-	-	map01100;map00400	Metabolic pathways; Phenylalanine, tyrosine and tryptophan biosynthesis	Metabolism;Metabolism	Global and overview maps;Amino acid metabolism	Organic oxygen compounds	Organooxygen compounds	Alcohols and polyols	3.1242	3.4126	3.4235	3.4264	3.5316	3.138	3.2099	3.2841	3.1613	3.2791	3.3554	3.3475	3.2701	3.5558	3.5284	3.6492	3.5879	3.3907	3.0701	3.1798	3.425	3.2444	3.2621	3.3258	3.2641	2.7556
neg_1904	CAMP	metab_10087	C00575	-	328.045	neg	M-H, 2M-H	C10H12N5O6P	0.9915	0.0720128	80.5	-	-1.43844	-	Nucleic acids	Cyclic nucleotides	map01100;map00230	Metabolic pathways; Purine metabolism	Metabolism;Metabolism	Global and overview maps;Nucleotide metabolism	-	-	-	2.0364	2.6197	2.4186	2.263	2.1151	2.2584	2.3907	2.3096	2.477	2.457	2.5685	2.5775	1.684	1.7591	1.9443	1.3216	1.0379	1.4397	2.3571	2.3818	2.4043	2.5788	2.4766	2.5448	2.5468	2.4595
neg_1910	Citric acid	metab_10093	C00158	HMDB0000094	191.02	neg	M-H, M-H2O-H	C6H8O7	0.9915	0.0561517	67.1	-	0.307073	77-92-9	Organic acids	Carboxylic acids	map01100;map00630;map01110;map01210;map01200;map01230;map00250;map00020	Metabolic pathways; Glyoxylate and dicarboxylate metabolism; Biosynthesis of secondary metabolites; 2-Oxocarboxylic acid metabolism; Carbon metabolism; Biosynthesis of amino acids; Alanine, aspartate and glutamate metabolism; Citrate cycle (TCA cycle)	Metabolism;Metabolism;Metabolism;Metabolism;Metabolism;Metabolism;Metabolism;Metabolism	Global and overview maps;Carbohydrate metabolism;Global and overview maps;Global and overview maps;Global and overview maps;Global and overview maps;Amino acid metabolism;Carbohydrate metabolism	Organic acids and derivatives	Carboxylic acids and derivatives	Tricarboxylic acids and derivatives	3.7727	4.3325	4.3508	4.4285	4.2925	3.8217	4.0842	4.1804	4.0879	4.1328	4.1651	4.0944	4.2922	4.3072	4.2199	4.2385	4.1324	4.2154	4.226	4.1469	4.4491	4.3827	4.3731	4.3187	4.3869	4.1618
neg_1914	Adenosine 3'-monophosphate	metab_10097	C01367	-	346.055	neg	M-H, 2M-H	C10H14N5O7P	1.0205	0.0791285	91.5	-	-1.07762	-	-	-	map01100;map00230	Metabolic pathways; Purine metabolism	Metabolism;Metabolism	Global and overview maps;Nucleotide metabolism	-	-	-	2.4784	2.3737	2.1702	2.3366	2.2585	2.632	2.5162	2.6861	2.5977	2.6069	2.7692	2.7006	2.7605	2.7612	2.9648	2.6418	2.6831	2.8832	2.2185	2.3408	2.1744	2.2069	2.0892	2.1914	2.6395	2.5574
neg_1924	Succinic acid	metab_10107	C00042	HMDB0000254;LMFA01170043	117.02	neg	M-H2O-H, M-H	C4H6O4	1.1254	0.0547303	56.7	-	9.82501	110-15-6	Organic acids	Carboxylic acids	map01100;map00630;map00310;map01110;map00640;map00920;map00650;map01200;map00620;map00760;map00250;map00360;map00350;map00020;map00190	Metabolic pathways; Glyoxylate and dicarboxylate metabolism; Lysine degradation; Biosynthesis of secondary metabolites; Propanoate metabolism; Sulfur metabolism; Butanoate metabolism; Carbon metabolism; Pyruvate metabolism; Nicotinate and nicotinamide metabolism; Alanine, aspartate and glutamate metabolism; Phenylalanine metabolism; Tyrosine metabolism; Citrate cycle (TCA cycle); Oxidative phosph…	Metabolism;Metabolism;Metabolism;Metabolism;Metabolism;Metabolism;Metabolism;Metabolism;Metabolism;Metabolism;Metabolism;Metabolism;Metabolism;Metabolism;Metabolism	Global and overview maps;Carbohydrate metabolism;Amino acid metabolism;Global and overview maps;Carbohydrate metabolism;Energy metabolism;Carbohydrate metabolism;Global and overview maps;Carbohydrate metabolism;Metabolism of cofactors and vitamins;Amino acid metabolism;Amino acid metabolism;Amino acid metabolism;Carbohydrate metabolism;Energy metabolism	Organic acids and derivatives	Carboxylic acids and derivatives	Dicarboxylic acids and derivatives	2.6866	2.4257	2.6186	2.4033	2.5595	2.3718	2.2368	2.4671	2.2521	2.2581	2.3992	2.2505	3.1922	3.0542	2.9344	3.2189	3.0898	3.0131	2.2621	2.2807	2.5262	2.5827	2.5326	2.5701	2.8873	2.4376
neg_1930	Inosine	metab_10113	C00294	HMDB0000195	267.073	neg	M-H, M+Cl	C10H12N4O5	1.173	0.0618013	72.9	-	-2.66705	58-63-9	-	-	map01100;map02010;map00230	Metabolic pathways; ABC transporters; Purine metabolism	Metabolism;Environmental Information Processing;Metabolism	Global and overview maps;Membrane transport;Nucleotide metabolism	Nucleosides, nucleotides, and analogues	Purine nucleosides	Not Available	1.4185	1.0253	0.3122	1.4333	1.4546	0.9028	1.5454	1.5132	1.2487	1.1629	1.3765	1.2723	2.2985	2.3168	2.285	2.5245	2.6369	2.5142	1.6449	1.6954	1.2037	1.2691	1.1934	1.5302	1.6666	0.9207
neg_1938	N-Desmethyl-o-O-sulfate rosiglitazone	metab_10121	-	HMDB0060837	460.023	neg	M-H, M+Na-2H	C17H17N3O7S2	0.982	0.277214	-	77.2	1.51941	-	-	-	-	-	-	-	Organic acids and derivatives	Organic sulfuric acids and derivatives	Arylsulfates	0.3671	1.5545	1.2605	1.7254	1.4982	0.605	0.877	1.57	1.5018	1.6373	1.6299	1.4614	1.227	0.372	1.1445	0.3946	0.7173	0.371	1.9249	2.0928	1.8909	1.8166	1.7563	1.8415	2.1089	1.7043
neg_2018	2-[(6-carboxy-3,4,5-trihydroxyoxan-2-yl)oxy]-3-hydroxybutanedioic acid	metab_10201	-	HMDB0127956	325.042	neg	M-H	C10H14O12	0.6452	0.118794	-	66.3	1.80012	-	-	-	-	-	-	-	Organic oxygen compounds	Organooxygen compounds	Carbohydrates and carbohydrate conjugates	2.4111	2.4291	2.3707	2.4688	2.4602	2.5542	2.4494	2.3558	2.3176	2.2751	2.2793	2.2509	1.1178	0.9219	1.5982	0.1721	0.6794	1.0825	2.0599	2.1818	2.3382	2.3845	2.1938	1.9506	2.5128	2.4626
neg_2026	Glyceric acid	metab_10209	C00258	HMDB0000139	105.02	neg	M-H	C3H6O4	0.6834	0.19332	-	80.9	4.80887	473-81-4	-	-	map01100;map00630;map01110;map00561;map01200;map00260;map00030	Metabolic pathways; Glyoxylate and dicarboxylate metabolism; Biosynthesis of secondary metabolites; Glycerolipid metabolism; Carbon metabolism; Glycine, serine and threonine metabolism; Pentose phosphate pathway	Metabolism;Metabolism;Metabolism;Metabolism;Metabolism;Metabolism;Metabolism	Global and overview maps;Carbohydrate metabolism;Global and overview maps;Lipid metabolism;Global and overview maps;Amino acid metabolism;Carbohydrate metabolism	Organic oxygen compounds	Organooxygen compounds	Carbohydrates and carbohydrate conjugates	0.4716	1.4492	1.3341	1.8217	0.4573	0.4741	2.5942	2.5792	2.7087	2.6941	2.8333	2.823	2.598	2.893	2.8416	2.7361	2.7489	2.5738	2.2796	2.2235	1.4733	2.4307	2.0356	2.1399	2.3978	2.651
neg_2031	D-glycero-L-galacto-Octulose	metab_10214	-	HMDB0029954	277.032	neg	M+K-2H	C8H16O8	0.6929	0.0452795	-	55.7	-2.65555	-	-	-	-	-	-	-	Organic oxygen compounds	Organooxygen compounds	Carbohydrates and carbohydrate conjugates	2.6728	2.5067	2.3063	2.2918	2.6633	2.7274	3.0328	2.9278	2.8701	2.9984	2.9738	2.9961	2.2871	2.4631	2.6591	2.4329	2.1151	1.2264	3.1639	3.261	2.8685	2.6364	2.8881	3.2686	2.8813	2.7796
neg_2074	8-Acetoxy-4'-methoxypinoresinol	metab_10257	-	HMDB0033277	467.114	neg	M+K-2H	C23H26O8	1.0298	0.179733	-	60.3	6.14477	-	-	-	-	-	-	-	Lignans, neolignans and related compounds	Furanoid lignans	Not Available	1.3678	1.7067	0.4438	1.2632	0.9224	1.2088	1.6793	1.3549	1.2691	1.2936	1.3341	1.3444	1.567	1.554	1.4692	2.0505	1.9159	1.3617	1.8855	1.8224	1.7773	2.0203	1.9426	1.9638	1.4439	1.9233
neg_2080	Malonic semialdehyde	metab_10263	C00222	HMDB0011111	221.03	neg	2M+FA-H	C3H4O3	1.116	0.167346	-	63	-3.03517	926-61-4	Organic acids	Carboxylic acids	map01100;map00640;map00562;map01200;map00240;map00410	Metabolic pathways; Propanoate metabolism; Inositol phosphate metabolism; Carbon metabolism; Pyrimidine metabolism; beta-Alanine metabolism	Metabolism;Metabolism;Metabolism;Metabolism;Metabolism;Metabolism	Global and overview maps;Carbohydrate metabolism;Carbohydrate metabolism;Global and overview maps;Nucleotide metabolism;Metabolism of other amino acids	Organic oxygen compounds	Organooxygen compounds	Carbonyl compounds	1.7387	2.4125	2.1247	2.4543	2.4203	1.4973	2.3268	2.2997	2.2878	2.3236	2.4729	2.4227	0.1855	0.9911	1.9197	0.1998	0.4518	0.1854	2.451	2.5838	2.1471	1.8881	2.1559	2.1741	2.3277	1.5838
neg_2081	Acetoacetic acid	metab_10264	C00164	HMDB0000060;LMFA01060003	147.03	neg	M+FA-H	C4H6O3	1.1254	0.0410926	-	55.9	0.181385	541-50-4	Organic acids	Carboxylic acids	map01100;map00310;map00640;map00650;map00072;map00350;map00280	Metabolic pathways; Lysine degradation; Propanoate metabolism; Butanoate metabolism; Synthesis and degradation of ketone bodies; Tyrosine metabolism; Valine, leucine and isoleucine degradation	Metabolism;Metabolism;Metabolism;Metabolism;Metabolism;Metabolism;Metabolism	Global and overview maps;Amino acid metabolism;Carbohydrate metabolism;Carbohydrate metabolism;Lipid metabolism;Amino acid metabolism;Amino acid metabolism	Organic acids and derivatives	Keto acids and derivatives	Short-chain keto acids and derivatives	1.9417	2.7189	2.6113	2.7022	2.459	2.2964	2.69	2.6654	2.6513	2.6599	2.6916	2.5966	2.6835	2.7801	2.8078	2.6833	2.6708	2.6512	2.6127	2.6049	2.685	2.6827	2.607	2.6529	2.4895	2.3046
neg_2082	6-(acetyloxy)-3,4,5-trihydroxyoxane-2-carboxylic acid	metab_10265	-	HMDB0124934	217.035	neg	M-H2O-H	C8H12O8	1.135	0.128135	-	77.8	-2.09954	-	-	-	-	-	-	-	Organic oxygen compounds	Organooxygen compounds	Carbohydrates and carbohydrate conjugates	1.2602	1.2785	0.2895	0.6743	0.4937	0.2425	1.0955	1.5299	1.2837	1.3234	1.2931	1.4565	1.8505	1.8621	1.7777	2.1768	2.0716	1.7437	1.5272	1.7222	1.0673	1.1971	1.1154	1.4687	0.9232	1.0075
neg_2085	Aldehydo-N-acetyl-D-glucosamine	metab_10268	-	HMDB0062641	202.072	neg	M-H2O-H	C8H15NO6	1.192	0.245351	-	81.2	-1.32914	-	-	-	-	-	-	-	Organic oxygen compounds	Organooxygen compounds	Carbohydrates and carbohydrate conjugates	0.3148	0.266	0.2365	0.2501	0.2276	0.2382	0.246	0.5629	0.23	0.2308	0.5286	0.9005	1.0706	0.898	0.7748	1.0857	0.6258	0.2395	1.6853	1.7509	1.71	1.7407	1.78	1.7006	1.9294	1.3915
neg_2090	N-acetyl-O-acetylneuraminate	metab_10273	C03708	HMDB0060492	372.093	neg	M+Na-2H	C13H21NO10	1.2675	0.0521245	-	59	5.3152	-	-	-	-	-	-	-	Organic oxygen compounds	Organooxygen compounds	Carbohydrates and carbohydrate conjugates	2.245	2.3863	2.1869	2.2841	2.0875	2.0069	1.9569	1.9376	1.9748	1.9026	1.8838	1.817	2.0182	1.7798	1.6508	2.3514	2.0137	1.9525	2.2471	2.1474	2.4893	2.6128	2.4231	2.203	2.1242	2.3282
neg_2095	D-Vacciniin	metab_10278	-	HMDB0038492	329.088	neg	M+FA-H	C13H16O7	1.3768	0.0526708	-	67.5	-0.884169	14200-76-1	-	-	-	-	-	-	Benzenoids	Benzene and substituted derivatives	Benzoic acids and derivatives	1.8157	1.847	1.5232	1.9171	1.6965	2.0298	2.1814	2.1777	2.1147	2.1471	1.9818	2.0248	1.8441	2.0343	1.9774	2.0171	2.0863	1.9513	2.7695	2.7719	2.68	2.8045	2.6808	2.6919	2.6621	2.8573
neg_2097	Maltopentaose	metab_10280	-	HMDB0012254	827.27	neg	M-H	C30H52O26	1.3862	0.170677	57.5	-	3.70858	34620-76-3	-	-	-	-	-	-	Organic oxygen compounds	Organooxygen compounds	Carbohydrates and carbohydrate conjugates	0.4049	0.4466	0.4047	0.4243	0.3918	0.4071	0.4183	0.4049	0.3953	0.3965	0.417	0.4009	2.7007	2.7314	2.5442	2.5177	2.494	2.6679	0.392	0.3771	0.4363	0.4407	0.4149	0.4203	0.4006	0.4268
neg_2108	6,7-Dimethyl-8-(1-D-ribityl)lumazine	metab_10291	C04332	HMDB0003826	347.098	neg	M+Na-2H	C13H18N4O6	1.6381	0.0741614	-	54.1	1.49742	5118-16-1	-	-	map01100;map01110;map00740	Metabolic pathways; Biosynthesis of secondary metabolites; Riboflavin metabolism	Metabolism;Metabolism;Metabolism	Global and overview maps;Global and overview maps;Metabolism of cofactors and vitamins	Organoheterocyclic compounds	Pteridines and derivatives	Not Available	1.9906	1.5643	1.45	1.6737	1.6289	2.0786	1.5776	1.5535	1.4339	1.5543	1.6654	1.5641	2.078	2.0773	1.991	2.0895	2.2017	2.2819	2.0989	2.2889	2.015	2.1908	2.0527	2.1191	1.6808	1.643
neg_2113	N-Acetyl-9-O-acetylneuraminic acid	metab_10296	-	HMDB0000794	372.094	neg	M+Na-2H	C13H21NO10	1.74	0.0707176	-	52.8	7.12933	55717-54-9	-	-	-	-	-	-	Organic oxygen compounds	Organooxygen compounds	Carbohydrates and carbohydrate conjugates	3.2246	3.3685	3.16	3.3401	3.1561	3.2645	3.2088	3.1272	3.0852	3.0669	3.0626	2.9888	2.8591	2.8746	2.9069	3.0939	3.0731	3.1022	3.3688	3.3401	3.5461	3.586	3.4314	3.3392	3.3382	3.5159
neg_2117	Lucuminic acid	metab_10300	-	HMDB0035007	491.14	neg	M+FA-H	C19H26O12	1.8564	0.168973	-	51.7	-0.709466	190323-48-9	-	-	-	-	-	-	Organic oxygen compounds	Organooxygen compounds	Carbohydrates and carbohydrate conjugates	0.0483	0.6573	0.7375	0.583	0.0461	0.0487	0.0507	0.5724	0.1866	0.1982	1.0632	0.4615	2.2173	2.2495	2.0123	2.3993	2.3384	1.9757	1.7794	1.9006	1.6703	1.6408	1.7445	1.77	1.284	1.066
neg_2133	Adipate semialdehyde	metab_10316	C06102	HMDB0012882	175.061	neg	M+FA-H	C6H10O3	2.4126	0.103027	-	53.8	-0.552799	928-81-4	-	-	map01100	Metabolic pathways	Metabolism	Global and overview maps	Lipids and lipid-like molecules	Fatty Acyls	Fatty acids and conjugates	1.7108	1.9678	1.7885	2.06	1.9	1.5041	2.1282	2.1482	2.0084	2.066	2.0052	2.0391	2.0072	1.8653	1.81	2.0693	2.0513	1.8553	1.2015	0.5788	1.008	0.6776	1.2851	0.9282	1.2307	1.2404
neg_2144	L-beta-aspartyl-L-leucine	metab_10327	-	HMDB0011166	245.114	neg	M-H	C10H18N2O5	2.6113	0.0992267	-	72.2	-0.444799	-	-	-	-	-	-	-	Organic acids and derivatives	Peptidomimetics	Hybrid peptides	1.9606	1.7755	2.0695	2.0051	1.9326	1.89	1.6901	1.6167	1.8596	1.844	1.8405	1.8649	1.6602	1.5649	1.7374	1.6259	1.5965	1.7463	1.758	1.8049	1.9291	1.9084	1.8832	1.828	1.7439	1.7145
neg_2168	D-Urobilin	metab_10351	C05795	HMDB0004161	633.29	neg	M+FA-H	C33H40N4O6	2.7391	0.104563	-	78.9	-4.44643	3947-38-4	-	-	map01100;map01110;map00860	Metabolic pathways; Biosynthesis of secondary metabolites; Porphyrin and chlorophyll metabolism	Metabolism;Metabolism;Metabolism	Global and overview maps;Global and overview maps;Metabolism of cofactors and vitamins	Organoheterocyclic compounds	Tetrapyrroles and derivatives	Bilirubins	1.6889	1.8441	1.0149	1.3601	0.8976	1.938	1.9792	1.7743	1.7631	1.4263	1.354	1.5217	1.2261	1.3701	1.3816	0.8746	1.2894	1.46	1.4895	0.9377	2.1437	1.3054	1.0373	1.394	1.3154	1.6681
neg_2174	Cynaroside A	metab_10357	-	HMDB0040532	479.171	neg	M+Cl	C21H32O10	2.7599	0.194904	-	76.5	3.7798	117804-06-5	-	-	-	-	-	-	Lipids and lipid-like molecules	Prenol lipids	Terpene lactones	1.7485	1.6205	0.9729	1.5978	0.6344	1.965	1.7916	1.6507	1.6779	1.5415	1.1868	1.5859	1.3581	1.5835	1.74	1.7682	1.7677	1.7756	1.8862	1.7599	2.0373	2.0253	1.8912	2.0557	1.9946	2.1413
neg_2176	Epirubicin	metab_10359	C11230	HMDB0014588	578.139	neg	M+Cl	C27H29NO11	2.7599	0.034036	-	82.3	-8.91705	56420-45-2	-	-	-	-	-	-	Phenylpropanoids and polyketides	Anthracyclines	Not Available	0.4777	0.4881	0.4439	0.4646	0.882	0.4465	1.2718	1.4154	0.8137	1.0166	0.8944	0.8285	1.6896	1.6716	1.4219	1.9846	1.9425	1.8103	2.3414	2.2794	2.2779	2.3898	2.3317	2.2951	1.9299	1.8367
neg_2183	Alkaloid RC	metab_10366	-	HMDB0029361	566.138	neg	M+Cl	C26H29NO11	2.7701	0.0486435	-	61.9	-9.84169	17948-36-6	-	-	-	-	-	-	Alkaloids and derivatives	Rhoeadine alkaloids	Not Available	1.9606	1.5729	1.5024	1.6162	1.5373	2.0122	1.8359	1.7258	1.5666	1.798	1.6543	1.6682	1.3044	1.3821	0.9482	1.5728	1.6255	1.6499	2.9081	2.8545	2.9127	3.0865	2.9946	2.8097	2.9644	3.1555
neg_2186	Terretonin	metab_10369	-	HMDB0035860	509.181	neg	M+Na-2H	C26H32O9	2.7812	0.104137	-	65.6	2.53587	71911-90-5	-	-	-	-	-	-	Lipids and lipid-like molecules	Steroids and steroid derivatives	Steroid lactones	2.3715	2.4227	2.2928	2.406	2.2542	2.3222	2.1795	2.1228	2.203	2.3801	2.2544	2.2547	2.3613	2.446	2.3078	2.3772	2.3168	2.3397	1.5464	1.583	1.5137	1.8366	1.8228	1.5756	1.9053	1.7424
neg_2204	5-O-Galloylhamamelofuranose	metab_10387	-	HMDB0039366	313.056	neg	M-H2O-H	C13H16O10	2.8321	0.105048	-	53.4	-1.26304	90275-97-1	-	-	-	-	-	-	Benzenoids	Benzene and substituted derivatives	Benzoic acids and derivatives	0.8305	0.0068	0.0032	0.0035	1.0228	0.4641	0.0428	0.0602	0.0059	0.1107	1.0203	0.0032	2.545	2.4884	2.0842	2.9375	2.6283	1.8989	0.0031	1.3225	0.0571	1.0486	0.0034	0.0034	0.0153	1.2161
neg_2215	4-(4-Chlorophenyl)-1-[4-(4-fluorophenyl)-4-oxobutyl]-pyridinium (HPP+)	metab_10398	-	HMDB0061000	335.09	neg	M-H2O-H	C21H18ClFNO+	2.8574	0.154856	-	67.6	6.2168	-	-	-	-	-	-	-	Organic oxygen compounds	Organooxygen compounds	Carbonyl compounds	1.4009	1.4262	0.8712	1.2024	1.5868	1.6614	2.0985	1.7441	1.4948	1.8103	1.5272	1.2931	0.4955	0.7436	0.9954	1.0569	1.559	0.4952	2.5335	2.3056	2.6954	2.5706	2.5008	2.5548	2.3477	2.3837
neg_2231	4-(4-Hydroxyphenyl)-2-butanone O-[2-galloyl-6-cinnamoylglucoside]	metab_10414	-	HMDB0039313	653.187	neg	M+FA-H	C32H32O12	2.9072	0.0573184	-	57.8	-0.926432	105274-15-5	-	-	-	-	-	-	Organic oxygen compounds	Organooxygen compounds	Carbohydrates and carbohydrate conjugates	2.9438	3.297	3.1466	3.2793	3.1213	2.9797	3.2471	3.2373	3.1833	3.276	3.291	3.2196	3.0094	3.1215	3.1362	3.0973	3.1575	3.1057	3.151	3.3327	2.7802	2.7438	2.7514	3.0936	2.9483	2.8013
neg_2265	Deoxypyridinoline	metab_10448	-	HMDB0000569	393.177	neg	M-H2O-H	C18H28N4O7	2.9967	0.140468	-	62	-3.46878	83462-55-9	-	-	-	-	-	-	Organic acids and derivatives	Carboxylic acids and derivatives	Amino acids, peptides, and analogues	2.3872	2.4216	2.3088	2.4274	2.3728	2.4496	2.3983	2.1324	2.2732	2.3555	2.2695	2.2909	2.3013	2.4197	2.2426	2.281	2.4642	2.5573	2.175	2.3248	2.5219	2.4437	2.4515	2.4767	2.7922	2.5122
neg_2275	Mono-methyl-adipate	metab_10458	-	HMDB0059722	205.072	neg	M+FA-H	C7H12O4	3.0457	0.0229632	-	74.5	0.0370186	627-91-8	-	-	-	-	-	-	Lipids and lipid-like molecules	Fatty Acyls	Fatty acids and conjugates	3.6107	4.2215	4.1252	4.212	4.1906	3.7202	4.3466	4.386	4.2895	4.3849	4.3932	4.354	4.4371	4.3885	4.3529	4.4427	4.3328	4.0615	3.2796	3.0716	3.0339	2.8626	2.9295	3.017	2.8966	2.5889
neg_2280	Lactosamine	metab_10463	C00203	HMDB0006591	386.129	neg	M+FA-H	C12H23NO10	3.0652	0.0839813	-	73.4	-3.87641	13000-25-4	-	-	map01100;map00520	Metabolic pathways; Amino sugar and nucleotide sugar metabolism	Metabolism;Metabolism	Global and overview maps;Carbohydrate metabolism	Lipids and lipid-like molecules	Fatty Acyls	Fatty acyl glycosides	2.9969	2.8267	3.0556	3.0008	3.0109	3.0675	2.3381	2.4149	2.5754	2.6079	2.7681	2.6594	2.3129	2.3444	2.3262	2.1621	2.238	2.5052	1.7367	1.7512	2.3283	2.4677	2.3078	2.0023	2.4459	2.1793
neg_2288	Sonchuionoside C	metab_10471	-	HMDB0035212	421.163	neg	M+Cl	C19H30O8	3.0952	0.0256365	-	68.7	-1.56045	126585-76-0	-	-	-	-	-	-	Lipids and lipid-like molecules	Prenol lipids	Terpene glycosides	3.1386	3.2119	3.1222	3.2152	3.0925	3.2412	3.0866	3.0763	3.0152	3.0163	3.044	2.9918	3.2222	3.1506	3.1457	3.2589	3.2082	3.1592	3.3529	3.4192	3.4461	3.4356	3.3939	3.408	3.3368	3.3184
neg_2298	2-Isopropylmalic acid	metab_10481	C02504	HMDB0000402	175.061	neg	M-H	C7H12O5	3.1249	0.052839	72.1	-	-0.702467	3237-44-3	-	-	map01100;map01110;map00290;map01210;map00620;map01230	Metabolic pathways; Biosynthesis of secondary metabolites; Valine, leucine and isoleucine biosynthesis; 2-Oxocarboxylic acid metabolism; Pyruvate metabolism; Biosynthesis of amino acids	Metabolism;Metabolism;Metabolism;Metabolism;Metabolism;Metabolism	Global and overview maps;Global and overview maps;Amino acid metabolism;Global and overview maps;Carbohydrate metabolism;Global and overview maps	Lipids and lipid-like molecules	Fatty Acyls	Fatty acids and conjugates	1.509	2.6898	2.4292	2.6684	2.353	1.936	2.4638	2.505	2.6535	2.749	2.8421	2.8293	2.7879	2.8873	2.9351	2.9414	2.7463	2.5022	1.7467	1.2604	2.2399	2.1727	2.1279	2.1631	2.8273	2.3425
neg_2332	Pimelic acid	metab_10515	C02656	LMFA01170051;HMDB0000857	159.066	neg	M-H	C7H12O4	3.2386	0.142249	72.6	-	1.03116	111-16-0	Organic acids	Carboxylic acids	map01100;map00780	Metabolic pathways; Biotin metabolism	Metabolism;Metabolism	Global and overview maps;Metabolism of cofactors and vitamins	Lipids and lipid-like molecules	Fatty Acyls	Fatty acids and conjugates	1.5344	1.463	1.7011	1.3587	1.6631	1.51	1.7412	1.9119	1.9497	1.7889	1.7175	1.7763	2.6357	2.6122	2.4333	2.7369	2.7115	2.5065	0.4375	0.4216	0.4847	0.4894	0.462	0.4677	1.8524	1.6426
neg_2336	Cyanidin 3-(6''-(E)-p-coumarylsambubioside) 5-glucoside	metab_10519	-	HMDB0041262	870.218	neg	M-H2O-H	C41H45O22+	3.2386	0.261672	-	87.5	-5.33365	163060-00-2	-	-	-	-	-	-	Phenylpropanoids and polyketides	Flavonoids	Flavonoid glycosides	0.6452	0.904	0.2457	1.1568	1.1414	0.2474	1.2457	1.5473	0.6055	1.1925	1.2718	0.243	0.249	0.2495	0.2438	0.2668	0.2657	0.2488	2.7205	2.9262	2.6993	2.6854	2.6634	2.7174	1.1729	0.6031
neg_2342	Phthalic acid	metab_10525	C01606	HMDB0002107	165.019	neg	M-H	C8H6O4	3.2582	0.224018	-	54.1	0.411862	88-99-3	-	-	map01100;map02010	Metabolic pathways; ABC transporters	Metabolism;Environmental Information Processing	Global and overview maps;Membrane transport	Benzenoids	Benzene and substituted derivatives	Benzoic acids and derivatives	1.1414	0.8356	1.5865	1.2123	1.1475	0.7823	1.304	1.6227	1.6953	1.8328	1.8662	1.6938	1.5523	1.649	1.5734	1.8671	2.0825	1.4159	1.2791	0.7406	1.1109	1.2661	0.9909	1.5594	1.7883	1.7131
neg_2343	Corchoionol C 9-glucoside	metab_10526	-	HMDB0029772	431.192	neg	M+FA-H	C19H30O8	3.2582	0.0550467	-	69.4	0.377783	-	-	-	-	-	-	-	Lipids and lipid-like molecules	Fatty Acyls	Fatty acyl glycosides	4.6766	4.5341	4.344	4.4699	4.4399	4.8212	4.4763	4.4154	4.2838	4.2457	4.2245	4.154	3.9529	3.9825	4.028	3.9909	4.0463	4.1923	4.2504	4.2845	4.4516	4.6225	4.4311	4.2883	4.613	4.7574
neg_2350	Cis-3-Hexenyl b-primeveroside	metab_10533	-	HMDB0031690	439.183	neg	M+FA-H	C17H30O10	3.2875	0.0673451	-	74.2	1.2372	132278-37-6	-	-	-	-	-	-	Lipids and lipid-like molecules	Fatty Acyls	Fatty acyl glycosides	1.8757	1.7141	1.6642	1.4705	0.3852	1.7863	1.3885	1.3823	1.4955	1.2077	1.1196	1.3758	2.1985	2.1574	2.0018	2.2912	2.305	2.2238	2.86	2.6338	2.9054	3.0498	2.844	2.8079	2.9283	3.1126
neg_2353	(S)-2,3-Dihydro-3,5-dihydroxy-2-oxo-3-indoleacetic acid 5-glucoside	metab_10536	-	HMDB0034674	430.099	neg	M+FA-H	C16H19NO10	3.2977	0.05292	-	51.5	0.800557	218604-37-6	-	-	-	-	-	-	Organic oxygen compounds	Organooxygen compounds	Carbohydrates and carbohydrate conjugates	2.7062	3.0437	2.9772	3.1227	2.8242	2.5921	3.0079	2.999	3.047	3.1149	3.2143	3.155	2.9987	3.061	3.2702	2.9617	3.0718	3.4229	3.4713	3.4631	3.4284	3.5039	3.4977	3.4715	3.2103	3.0201
neg_2358	P-Coumaroyl vitisin A	metab_10541	-	HMDB0029239	688.139	neg	M-H2O-H	C35H31O16+	3.3176	0.0641827	-	52.2	-5.57496	-	-	-	-	-	-	-	Phenylpropanoids and polyketides	Cinnamic acids and derivatives	Hydroxycinnamic acids and derivatives	3.4161	3.527	3.3575	3.4258	3.2895	3.4819	3.2347	3.1565	3.0564	3.4207	3.3429	3.3002	2.9022	3.0171	3.0423	2.9765	3.0454	2.8768	1.852	2.2252	1.5027	0.9849	1.3834	1.7285	1.1164	0.9652
neg_2364	Caffeoylmalic acid	metab_10547	-	HMDB0029318	295.046	neg	M-H	C13H12O8	3.3375	0.105822	-	74.8	-1.22695	53755-04-7	-	-	-	-	-	-	Phenylpropanoids and polyketides	Cinnamic acids and derivatives	Hydroxycinnamic acids and derivatives	0.025	1.375	1.1683	1.8156	1.3267	0.0252	2.3076	2.1356	1.9826	2.0174	2.1435	1.928	2.3063	3.1253	3.3614	2.5364	2.9152	3.3211	2.3075	2.7505	2.0159	1.9224	1.9683	2.3232	2.0269	0.0271
neg_2371	2-Hydroxy-desipramine glucuronide	metab_10554	-	HMDB0060716	457.194	neg	M-H	C24H30N2O7	3.358	0.0527715	-	58.9	-7.89112	-	-	-	-	-	-	-	Organoheterocyclic compounds	Benzazepines	Dibenzazepines	2.1229	2.0255	1.9374	1.9085	1.8861	2.2258	1.9056	1.6916	1.9288	1.8322	1.8824	1.9199	1.8854	1.9392	1.82	2.1567	1.9989	1.8045	2.7179	2.4041	2.7456	2.8342	2.7008	2.6531	2.6699	2.9089
neg_2392	2,3-Butanediol apiosylglucoside	metab_10575	-	HMDB0033063	383.156	neg	M-H	C15H28O11	3.4217	0.162002	-	55.2	-0.312986	-	-	-	-	-	-	-	Organic oxygen compounds	Organooxygen compounds	Carbohydrates and carbohydrate conjugates	1.7817	1.8977	1.3725	1.7662	1.8807	1.8576	2.1958	2.1815	2.136	2.1562	2.0179	1.9229	2.3041	2.1488	2.1183	2.223	2.1384	1.8823	0.826	0.0237	0.8828	0.0299	0.0273	0.0278	0.1739	0.9385
neg_2393	6S,9R-Dihydroxy-4,7E-megastigmadien-3-one 9-[apiosyl-(1->6)-glucoside]	metab_10576	-	HMDB0029773	563.238	neg	M+FA-H	C24H38O12	3.4217	0.0860874	-	57.6	6.17856	-	-	-	-	-	-	-	Lipids and lipid-like molecules	Fatty Acyls	Fatty acyl glycosides	1.8866	2.3714	1.7934	2.2503	1.9171	2.0544	2.1001	2.1576	2.1373	2.0679	1.9713	2.072	2.5559	2.5434	2.448	2.6435	2.7035	2.6478	2.0619	2.0227	2.2531	2.2752	2.1283	2.2423	2.0983	2.3831
neg_2396	Formononetin 7-(6''-methylmalonylglucoside)	metab_10579	-	HMDB0029494	575.143	neg	M+FA-H	C26H26O12	3.4317	0.104004	-	76.7	3.63539	34232-18-3	-	-	-	-	-	-	Phenylpropanoids and polyketides	Isoflavonoids	Isoflavonoid O-glycosides	2.7911	2.9827	2.7114	3.0904	3.1787	2.6275	2.9496	2.9456	2.8592	2.8436	2.7703	2.8127	1.9591	2.1027	2.4618	1.4613	1.7605	2.4082	2.8874	2.7125	2.8182	2.783	2.6383	2.8993	2.4822	1.8464
neg_2399	Glutamylisoleucine	metab_10582	-	HMDB0028822	241.119	neg	M-H2O-H	C11H20N2O5	3.443	0.062638	-	68.6	-0.903562	5879-22-1	-	-	-	-	-	-	Organic acids and derivatives	Carboxylic acids and derivatives	Amino acids, peptides, and analogues	1.8544	2.033	2.0539	2.0734	2.2164	1.6912	1.7695	1.8668	1.9192	1.9329	1.9888	2.0026	2.6481	2.5365	2.51	2.7388	2.6022	2.4883	2.1662	2.2845	2.1171	2.0944	2.117	2.0662	1.874	1.9977
neg_2402	Beta-D-Glucopyranosyl anthranilate	metab_10585	-	HMDB0041517	280.082	neg	M-H2O-H	C13H17NO7	3.4532	0.109934	-	69.9	-0.841773	-	-	-	-	-	-	-	Organic oxygen compounds	Organooxygen compounds	Carbohydrates and carbohydrate conjugates	1.626	1.4303	1.2569	1.7217	1.756	1.6359	2.0811	2.0734	1.8963	1.739	1.6366	1.6402	1.8872	1.7826	1.8383	1.9649	1.9686	1.7928	2.0287	1.9956	2.1077	2.0888	1.9306	1.7622	1.9222	1.9558
neg_2404	Kiwiionoside	metab_10587	-	HMDB0038691	387.201	neg	M-H2O-H	C19H34O9	3.4532	0.181931	-	94.9	-3.3876	141897-12-3	-	-	-	-	-	-	Lipids and lipid-like molecules	Prenol lipids	Terpene glycosides	1.776	1.5646	1.32	1.685	1.5361	1.7683	1.381	1.5288	1.4156	1.4309	1.2217	1.0672	0.5642	0.8703	0.7266	0.468	0.4187	0.7461	1.776	1.8319	1.6631	1.8277	1.8387	1.835	1.8448	2.1818
neg_2412	Marmesin galactoside	metab_10595	-	HMDB0041508	429.115	neg	M+Na-2H	C20H24O9	3.4749	0.057974	-	63.9	-4.87922	156363-69-8	-	-	-	-	-	-	Phenylpropanoids and polyketides	Coumarins and derivatives	Furanocoumarins	0.7382	0.7936	0.7379	0.7641	0.7204	0.7412	0.7562	0.7382	0.7253	0.7268	0.7544	0.7328	2.8683	2.8745	2.5888	2.8135	2.86	2.5478	0.7207	0.7004	0.78	0.7858	0.7517	0.7588	0.7324	0.7675
neg_2417	Citrusin C	metab_10600	-	HMDB0038708	361.106	neg	M+Cl	C16H22O7	3.4966	0.171978	-	57.3	1.00078	18604-50-7	-	-	-	-	-	-	Organic oxygen compounds	Organooxygen compounds	Carbohydrates and carbohydrate conjugates	2.0361	1.8941	1.8203	1.8191	1.7687	2.0966	1.7176	2.0027	1.9834	2.4018	2.3983	2.377	1.3081	1.7063	1.6154	1.2084	1.5738	1.8804	0.68	0.6602	0.7381	0.9657	0.7103	0.7173	0.7645	1.8984
neg_2426	Galactosylhydroxylysine	metab_10609	C05547	HMDB0000600	359.125	neg	M+Cl	C12H24N2O8	3.5129	0.0441111	-	57.5	8.30692	32448-36-5	-	-	-	-	-	-	Organic acids and derivatives	Carboxylic acids and derivatives	Amino acids, peptides, and analogues	2.1175	2.6051	2.1841	2.2908	1.8095	2.5279	2.0645	2.0719	2.1795	2.1756	2.1597	2.0211	2.2128	2.2509	2.366	2.5458	2.6184	2.6989	1.6733	1.4144	1.8161	1.8125	1.7422	1.6581	1.6063	2.0341
neg_2443	(2E)-3-(2,4-dihydroxy-5-methoxyphenyl)prop-2-enoic acid	metab_10626	-	HMDB0125514	209.045	neg	M-H	C10H10O5	3.5549	0.164625	-	90.3	-0.51679	-	-	-	-	-	-	-	Phenylpropanoids and polyketides	Cinnamic acids and derivatives	Hydroxycinnamic acids and derivatives	2.3219	2.1924	2.3591	2.1886	2.3118	2.3864	2.1126	2.0251	2.0928	2.1743	2.2454	2.1691	1.3208	0.5985	1.3251	1.2053	0.6549	0.7939	1.825	1.613	1.9625	1.8641	1.9045	1.9527	2.1629	2.0251
neg_2451	Assamsaponin J	metab_10634	-	HMDB0036486	659.304	neg	M-2H	C66H96O27	3.5659	0.0527381	-	63.6	5.89632	316157-19-4	-	-	-	-	-	-	Lipids and lipid-like molecules	Prenol lipids	Terpene glycosides	2.936	2.8546	2.7309	2.883	2.9828	2.9261	2.9916	3.0208	2.9486	2.9595	2.9261	2.8864	2.457	2.3649	2.5614	2.1384	2.2439	2.3238	3.0989	3.0996	3.0907	3.066	3.1024	3.2285	3.1087	3.0396
neg_2478	3,4,5-trihydroxy-6-{[3-(3-hydroxyphenyl)propanoyl]oxy}oxane-2-carboxylic acid	metab_10661	-	HMDB0124983	387.093	neg	M+FA-H	C15H18O9	3.6372	0.052617	-	52.7	0.0978174	-	-	-	-	-	-	-	Organic oxygen compounds	Organooxygen compounds	Carbohydrates and carbohydrate conjugates	0.7242	1.3686	1.9818	1.7723	1.9014	1.2302	1.7889	1.9093	1.6644	1.854	2.0807	2.0039	2.8784	2.4521	2.3097	2.8856	2.293	1.8595	3.4227	3.3762	3.4254	3.0946	3.1758	3.1741	2.6191	2.6408
neg_2499	5-Butyl-1,4-dioxan-2-one	metab_10682	-	HMDB0059938	203.092	neg	M+FA-H	C8H14O3	3.6922	0.0827312	-	74.3	-1.05083	-	-	-	-	-	-	-	Organoheterocyclic compounds	Dioxanes	1,4-dioxanes	2.47	2.8166	2.5339	2.7276	2.4265	2.4853	2.5164	2.4614	2.5509	2.6335	2.5437	2.5356	2.3059	2.391	2.4235	2.3491	2.3926	2.4176	2.3931	2.2183	2.5255	2.5301	2.3335	2.3104	2.297	2.3635
neg_2500	N-Carboxyacetyl-D-phenylalanine	metab_10683	-	HMDB0039102	250.072	neg	M-H	C12H13NO5	3.6922	0.169981	-	69.7	-1.31012	-	-	-	-	-	-	-	Organic acids and derivatives	Carboxylic acids and derivatives	Amino acids, peptides, and analogues	0.3955	0.4367	0.3954	0.9456	0.8962	0.3977	0.4088	0.634	0.3861	1.1341	1.2201	1.1068	1.989	1.9307	1.7616	2.061	1.8473	2.0865	0.3828	0.3682	0.4265	0.4309	0.4055	0.4107	0.5182	0.4172
neg_2505	Validamycin A	metab_10688	C12112	HMDB0036592	496.202	neg	M-H	C20H35NO13	3.7229	0.0297754	-	65.5	-2.22644	37248-47-8	-	-	map01100;map01110	Metabolic pathways; Biosynthesis of secondary metabolites	Metabolism;Metabolism	Global and overview maps;Global and overview maps	Organic oxygen compounds	Organooxygen compounds	Carbohydrates and carbohydrate conjugates	2.4868	2.7089	2.3081	2.6499	2.4384	2.547	2.4577	2.4016	2.3768	2.5336	2.4238	2.3817	3.7202	3.7015	3.4467	3.6171	3.5674	3.5063	2.0675	1.9074	2.3815	2.1708	2.2168	2.0579	2.3775	2.3991
neg_2531	Bn-NCC-2	metab_10714	-	HMDB0038230	837.321	neg	M+FA-H	C40H48N4O13	3.785	0.0453666	-	59.8	1.05116	173740-47-1	-	-	-	-	-	-	Organoheterocyclic compounds	Tetrapyrroles and derivatives	Not Available	2.5496	2.7464	2.3636	2.6583	2.4168	2.7063	2.6335	2.4709	2.3232	2.3819	2.27	2.1629	1.7199	1.7944	2.1959	2.0014	2.2212	2.4644	2.8193	2.6735	2.3976	2.8341	2.7985	2.7306	3.0727	3.1237
neg_2544	S-(2-Methylbutanoyl)-dihydrolipoamide	metab_10727	C05118	HMDB0006869	326.103	neg	M+Cl	C13H25NO2S2	3.8424	0.0870041	-	59.8	3.31266	-	-	-	-	-	-	-	Lipids and lipid-like molecules	Fatty Acyls	Fatty acyl thioesters	0.3345	0.3717	0.3343	0.3517	0.3229	0.3364	0.3464	0.3345	0.326	0.327	0.3452	0.331	1.9301	1.6438	1.309	2.0802	1.7028	1.6701	0.3231	0.31	0.3624	0.3664	0.3434	0.3481	0.3307	0.3539
neg_2550	Botryodiplodin	metab_10733	-	HMDB0036594	189.077	neg	M+FA-H	C7H12O3	3.8627	0.0821932	-	79.6	-0.988955	27098-03-9	-	-	-	-	-	-	Organoheterocyclic compounds	Tetrahydrofurans	Not Available	0.3648	2.0841	1.869	2.0127	1.588	1.1963	2.1306	2.3925	2.1035	2.2035	2.2708	2.108	2.1955	2.3111	2.3487	2.2584	1.3768	0.6766	0.9619	0.3389	0.6903	0.3985	0.3743	0.3793	1.3396	0.3854
neg_2557	2-O-alpha-D-Galactopyranosyl-1-deoxynojirimycin	metab_10740	-	HMDB0041337	324.13	neg	M-H	C12H23NO9	3.8933	0.289854	-	75.2	0.339598	155168-05-1	-	-	-	-	-	-	Organic oxygen compounds	Organooxygen compounds	Carbohydrates and carbohydrate conjugates	1.877	2.1397	1.8414	2.1144	1.843	1.6482	2.0597	1.8649	1.8696	1.7671	1.3684	1.6077	0.3257	0.5762	1.2643	0.3472	0.3459	0.5132	1.2128	0.2981	0.71	0.353	0.5608	1.2396	0.3182	0.3409
neg_2561	Veranisatin A	metab_10744	-	HMDB0040663	387.13	neg	M+FA-H	C16H22O8	3.9045	0.250031	-	63.1	1.81832	153445-92-2	-	-	-	-	-	-	Lipids and lipid-like molecules	Prenol lipids	Terpene lactones	1.5746	1.8815	1.1162	1.4945	0.7734	1.7569	1.2191	0.856	1.3218	1.3725	1.208	1.1643	0.4324	0.2261	0.5167	0.0949	0.0098	0.522	1.5481	1.175	1.4725	1.6953	1.4676	1.487	1.5358	1.8645
neg_2565	3-Oxododecanoic acid	metab_10748	C02367	HMDB0010727	259.155	neg	M+FA-H	C12H22O3	3.9147	0.23452	-	76.8	-0.709591	-	-	-	-	-	-	-	Organic acids and derivatives	Keto acids and derivatives	Medium-chain keto acids and derivatives	1.4479	1.6614	1.7077	1.7821	1.8369	1.7977	1.748	1.6267	1.925	1.7326	1.9188	2.0549	1.7164	2.0166	1.9115	1.9821	1.93	1.7096	0.3112	0.2984	0.3496	0.8855	0.331	0.3357	0.6629	1.3504
neg_2571	Todatriol glucoside	metab_10754	-	HMDB0037260	411.13	neg	M+Na-2H	C17H26O10	3.926	0.0515404	-	59.8	7.42777	-	-	-	-	-	-	-	Lipids and lipid-like molecules	Fatty Acyls	Fatty acyl glycosides	1.8844	2.2673	1.8045	2.2189	1.8433	1.826	2.6595	2.5521	2.3084	2.1737	2.0205	2.0084	2.2116	2.0775	2.0378	2.1401	2.1302	2.0563	3.2283	3.1817	3.0064	2.9145	2.9935	3.0483	2.1896	2.5216
neg_2581	Halobetasol Propionate	metab_10764	-	HMDB0014734	519.154	neg	M+Cl	C25H31ClF2O5	3.9477	0.150102	-	62.1	3.66982	66852-54-8	-	-	-	-	-	-	Lipids and lipid-like molecules	Steroids and steroid derivatives	Pregnane steroids	0.385	1.1668	0.0105	1.4063	1.1544	0.5565	1.7143	1.5066	1.459	1.2565	1.061	1.1509	1.3432	1.6538	1.4083	1.52	1.6683	1.4439	2.2988	2.353	2.459	2.355	2.441	2.4176	2.3835	2.4229
neg_2591	Aconitic Acid	metab_10774	C00417;C02341	-	173.009	neg	M-H	C6H6O6	3.9792	0.294592	73	-	-2.18827	-	Organic acids	Carboxylic acids	map01100;map00630;map01110;map01210;map00020;map00660	Metabolic pathways; Glyoxylate and dicarboxylate metabolism; Biosynthesis of secondary metabolites; 2-Oxocarboxylic acid metabolism; Citrate cycle (TCA cycle); C5-Branched dibasic acid metabolism	Metabolism;Metabolism;Metabolism;Metabolism;Metabolism;Metabolism	Global and overview maps;Carbohydrate metabolism;Global and overview maps;Global and overview maps;Carbohydrate metabolism;Carbohydrate metabolism	-	-	-	1.2884	1.3521	1.2882	1.3184	1.2678	1.2919	1.7308	1.8404	1.6913	1.9362	1.5094	1.2822	2.4416	2.4889	2.2695	2.4757	2.0169	2.059	2.6683	2.7212	2.3639	2.0242	2.3448	2.3705	2.3315	1.8554
neg_2592	3,4,5-trihydroxy-6-(3-hydroxybenzoyloxy)oxane-2-carboxylic acid	metab_10775	-	HMDB0124995	295.046	neg	M-H2O-H	C13H14O9	3.9792	0.119558	-	60.6	-0.726704	-	-	-	-	-	-	-	Organic oxygen compounds	Organooxygen compounds	Carbohydrates and carbohydrate conjugates	1.1872	1.7991	1.6318	1.859	1.9374	1.1907	2.7142	2.7298	2.4872	2.4612	2.5466	2.4416	3.1203	3.2403	3.1479	3.2029	3.0676	2.814	3.4283	3.5572	3.2616	2.8141	3.102	3.1018	3.0874	2.6708
neg_2603	N-(4-Hydroxycinnamoyl)tyrosine	metab_10786	-	HMDB0039502	326.103	neg	M-H	C18H17NO5	4.0117	0.0715	-	75.4	-0.842108	77201-66-2	-	-	-	-	-	-	Organic acids and derivatives	Carboxylic acids and derivatives	Amino acids, peptides, and analogues	0.0044	0.0058	0.0044	0.0048	0.0042	0.0045	0.0047	0.0044	0.0347	0.0063	0.2777	0.0044	1.9348	1.9045	1.3527	1.859	1.8918	1.9303	0.0042	0.004	0.005	0.0051	0.0046	0.0047	0.0044	0.0048
neg_2604	Niazimin A	metab_10787	-	HMDB0038630	364.14	neg	M-H2O-H	C18H25NO8	4.0117	0.114509	-	78.5	-0.627247	159768-73-7	-	-	-	-	-	-	Organic oxygen compounds	Organooxygen compounds	Carbohydrates and carbohydrate conjugates	0.7755	0.8552	0.0872	0.8481	0.5474	0.3096	1.3775	1.0194	0.9922	0.7383	0.3776	0.5878	2.3747	2.2061	2.0722	2.3335	2.4097	2.1473	0.874	0.8684	0.7663	0.8439	0.0003	0.0003	0.0003	1.358
neg_2642	Apimaysin	metab_10825	-	LMPK12110249;HMDB0037421	559.147	neg	M-H	C27H28O13	4.0865	0.0576772	-	56.9	2.20781	74158-04-6	-	-	-	-	-	-	Phenylpropanoids and polyketides	Flavonoids	Flavonoid glycosides	0.6859	1.2293	0.7049	0.8725	0.6687	1.4803	1.6444	2.2593	1.4499	1.7032	2.034	1.6319	2.4141	2.2974	2.6375	2.2771	2.306	2.532	2.9014	3.2184	1.9491	1.8274	2.0825	2.3571	2.2091	2.3146
neg_2647	Arginyl-Phenylalanine	metab_10830	-	HMDB0028716	358.129	neg	M+K-2H	C15H23N5O3	4.0978	0.0344549	-	68.1	1.26658	-	-	-	-	-	-	-	Organic acids and derivatives	Carboxylic acids and derivatives	Amino acids, peptides, and analogues	0.7239	1.2573	0.1007	1.0696	0.6599	1.21	0.1054	0.1008	0.0975	0.7818	0.5839	0.0994	2.3522	2.3049	2.0175	2.512	2.2615	2.3452	0.0964	0.0915	0.1118	0.1134	0.1042	0.1061	0.0993	0.1084
neg_2648	Somniferine	metab_10831	-	HMDB0038585	645.2	neg	M+K-2H	C36H36N2O7	4.0978	0.252722	-	61.3	-0.82911	117611-63-9	-	-	-	-	-	-	Alkaloids and derivatives	Morphinans	Not Available	0.0075	0.0027	0.0001	0.0802	0.0001	0.0029	0.5112	0.0258	0.0001	0.0001	0.0569	0.0001	0.0001	0.5095	0.7309	0.7635	1.0249	1.6702	1.7294	1.9531	0.0001	0.9592	0.1847	0.7986	0.747	1.9158
neg_2652	(R)-Pantothenic acid 4'-O-b-D-glucoside	metab_10835	-	HMDB0033965	380.156	neg	M-H	C15H27NO10	4.1082	0.0645734	-	64.4	0.0440355	29493-59-2	-	-	-	-	-	-	Lipids and lipid-like molecules	Fatty Acyls	Fatty acyl glycosides	2.6234	2.7884	2.4287	2.4022	2.1052	2.7379	2.4082	2.462	2.4915	2.4689	2.3765	2.3895	1.7939	2.2148	2.2415	1.6008	1.904	2.4511	2.0618	1.8088	1.8132	1.9915	1.8414	2.0497	2.1229	2.4373
neg_2663	Cinncassiol C3	metab_10846	C17641	HMDB0036859	427.194	neg	M+FA-H	C20H30O7	4.1407	0.033686	-	95	-9.23274	64979-94-8	-	-	-	-	-	-	Lipids and lipid-like molecules	Prenol lipids	Sesquiterpenoids	1.2815	1.6458	1.4262	1.4689	1.5104	1.4997	1.4131	1.2678	1.4439	1.427	1.2623	1.3271	1.4028	1.662	1.7338	1.9388	1.6805	1.7443	0.3741	0.3597	0.8176	0.4216	0.3965	0.4016	1.0923	1.654
neg_2667	(1S,2R,4R,8S)-p-Menthane-2,8,9-triol 2-glucoside	metab_10850	-	HMDB0039977	395.191	neg	M+FA-H	C16H30O8	4.1505	0.22981	-	60.3	-2.586	378254-07-0	-	-	-	-	-	-	Lipids and lipid-like molecules	Prenol lipids	Terpene glycosides	1.6583	1.8743	1.5113	1.6633	1.6307	1.9548	1.6834	1.6469	1.6434	1.7306	1.6095	1.6157	1.0645	1.7994	1.8651	1.9179	1.605	1.7402	1.5832	0.8685	0.9522	1.7538	1.6461	1.4315	2.2224	2.4045
neg_2680	Brassica napus non-fluorescent chlorophyll catabolite 3	metab_10863	-	HMDB0040917	675.269	neg	M+FA-H	C34H38N4O8	4.242	0.181568	-	56.9	2.29733	173740-48-2	-	-	-	-	-	-	Organoheterocyclic compounds	Tetrapyrroles and derivatives	Not Available	2.6463	2.5516	1.7312	2.2704	1.7705	3.4895	2.5364	2.5832	2.7381	2.526	2.6803	2.4964	3.0793	3.4425	3.4331	3.5537	3.9482	4.1014	2.2571	2.2691	2.1463	2.3163	2.1282	2.1316	2.5555	2.8176
neg_2705	Alpha-Solamarine	metab_10888	-	HMDB0034356	928.499	neg	M+FA-H	C45H73NO16	4.3448	0.0633077	-	52.8	8.88395	20318-30-3	-	-	-	-	-	-	Lipids and lipid-like molecules	Steroids and steroid derivatives	Cycloartanols and derivatives	1.0145	1.0754	1.0143	1.0431	1.7487	1.0178	1.0344	1.0145	1.0002	1.002	1.0324	1.0086	1.0211	1.0223	1.0103	1.0573	1.0551	1.0207	2.7115	3.0286	3.4445	3.2303	3.4074	3.3757	2.6885	1.7217
neg_2706	(R)-1-O-b-D-glucopyranosyl-1,3-octanediol	metab_10889	-	HMDB0029362	289.165	neg	M-H2O-H	C14H28O7	4.3542	0.163811	-	67	-1.33799	120727-21-1	-	-	-	-	-	-	Lipids and lipid-like molecules	Fatty Acyls	Fatty acyl glycosides	1.8061	1.6518	1.6822	1.7919	1.6878	1.7776	2.1918	2.2021	1.8956	2.0051	2.2514	2.256	1.8801	1.8159	1.6981	1.7214	1.759	1.513	1.3658	1.6887	0.7802	0.786	0.7519	0.759	0.9788	1.5781
neg_2716	Cucurbic acid	metab_10899	C08482	HMDB0029388	257.139	neg	M+FA-H	C12H20O3	4.3845	0.0550398	-	53.6	-1.89333	58240-50-9	-	-	-	-	-	-	Lipids and lipid-like molecules	Fatty Acyls	Lineolic acids and derivatives	0.5575	0.6069	1.2324	0.5805	0.5419	0.5602	0.5735	0.641	0.5461	1.2151	1.184	0.817	3.0396	2.8052	2.7512	3.1038	2.9628	2.6989	0.5421	0.5242	0.5948	0.6	0.5695	0.5758	0.5524	0.5836
neg_2731	Sakacin A	metab_10914	-	HMDB0034554	309.155	neg	M+Na-2H	C12H24N4O4	4.4453	0.186846	-	63.8	2.04696	145266-47-3	-	-	-	-	-	-	Organic acids and derivatives	Carboxylic acids and derivatives	Amino acids, peptides, and analogues	2.0444	2.4054	2.165	2.3113	1.9852	2.1536	1.7912	1.9224	2.2335	2.2608	2.2955	2.3003	1.9122	2.0229	2.1348	2.1034	1.668	1.5883	0.3887	0.3739	0.4328	0.6039	0.4116	0.596	1.1084	1.1315
neg_2739	7-Oxociguatoxin	metab_10922	-	HMDB0039389	562.276	neg	M-2H	C60H86O20	4.4748	0.116135	-	58.1	-4.29517	263336-55-6	-	-	-	-	-	-	Phenylpropanoids and polyketides	Ciguatera toxins	Not Available	1.8117	1.7096	1.7699	1.771	1.7409	1.8677	1.3699	0.8329	1.3887	1.5828	1.7229	1.6492	2.0182	2.1277	2.1546	2.2303	2.2291	2.2918	2.1124	2.3725	2.6519	2.5563	2.5873	2.4094	2.3984	2.1044
neg_2759	Riesling acetal	metab_10942	-	HMDB0037562	271.155	neg	M+FA-H	C13H22O3	4.5457	0.0717284	-	85.3	-0.396333	-	-	-	-	-	-	-	Organoheterocyclic compounds	Tetrahydrofurans	Not Available	1.6012	0.6935	1.3997	0.6656	1.2128	0.6439	0.6581	1.289	0.8664	1.3902	1.1298	1.1909	4.1736	4.194	4.0671	4.2067	4.15	3.9689	0.6246	0.6054	0.6807	0.6862	0.6538	0.6606	0.7195	1.5337
neg_2784	Neoconvallatoxoloside	metab_10967	-	HMDB0030566	735.325	neg	M+Na-2H	C35H54O15	4.6193	0.135021	-	54.5	5.95289	64766-15-0	-	-	-	-	-	-	Lipids and lipid-like molecules	Steroids and steroid derivatives	Steroid lactones	2.0724	0.3569	0.3891	0.2075	0.4977	3.0131	0.7908	1.2295	1.575	1.4373	1.6217	1.0765	2.2582	2.6032	2.59	2.7218	3.0323	3.4886	0.1881	0.6645	0.978	1.5723	1.2052	0.2051	2.2379	2.7609
neg_2797	Myricanene B 5-[arabinosyl-(1->6)-glucoside]	metab_10980	-	HMDB0039348	655.234	neg	M+Na-2H	C32H42O13	4.676	0.0713777	-	56.1	-5.74095	-	-	-	-	-	-	-	Phenylpropanoids and polyketides	Diarylheptanoids	Cyclic diarylheptanoids	0.1587	0.9398	0.0655	0.628	0.9869	0.3627	1.751	1.5728	1.1496	0.9611	1.67	1.0811	3.1282	3.1596	2.9006	3.2415	3.1876	3.1444	1.7234	1.8124	0.7552	1.1815	1.1766	1.0116	1.2825	1.4942
neg_2799	Neuromedin N (1-4)	metab_10982	-	HMDB0013021	539.269	neg	M+Cl	C26H40N4O6	4.6853	0.230211	-	96.5	9.02627	-	-	-	-	-	-	-	Organic acids and derivatives	Carboxylic acids and derivatives	Amino acids, peptides, and analogues	0.5994	0.6371	0.4754	0.715	0.5792	0.7771	0.4904	0.6247	0.7198	0.4664	0.8285	0.4713	2.0802	2.059	1.8973	2.2042	2.2308	2.0132	0.4614	0.4451	0.51	1.0192	1.0273	0.6158	1.2604	0.815
neg_2820	Monic acid	metab_11003	-	HMDB0061154	323.186	neg	M-H2O-H	C18H30O6	4.7445	0.0827147	-	78.4	-0.832714	-	-	-	-	-	-	-	Lipids and lipid-like molecules	Fatty Acyls	Fatty acids and conjugates	2.0191	2.3165	2.0337	1.9538	1.8939	1.5074	2.3666	2.4154	2.3118	2.1949	2.2138	2.3241	2.3965	2.2585	2.4181	2.3113	2.2067	2.2571	0.7133	0.4838	0.5516	0.5566	0.5273	0.5334	1.4261	1.3002
neg_2834	Cyclopassifloside VI	metab_11017	-	HMDB0035949	711.397	neg	M+FA-H	C36H58O11	4.7653	0.122088	-	53.6	1.06743	292167-43-2	-	-	-	-	-	-	Lipids and lipid-like molecules	Prenol lipids	Terpene glycosides	2.035	1.9837	1.6121	1.9768	1.7814	2.2771	1.6343	1.6042	1.7161	1.6731	1.7648	1.5286	0.7464	0.7475	1.1186	1.5082	0.7774	1.4141	1.871	1.8145	1.9814	2.1902	2.0896	1.9422	2.0582	2.1643
neg_2840	Hexyl 2-furoate	metab_11023	-	HMDB0037725	241.108	neg	M+FA-H	C11H16O3	4.7863	0.0480354	-	69.6	-0.574774	39251-86-0	-	-	-	-	-	-	Organoheterocyclic compounds	Furans	Furoic acid and derivatives	2.0863	1.9147	2.1578	1.926	1.7084	1.3634	1.6976	1.4458	1.5274	1.5053	0.9489	1.3103	2.0195	1.6939	1.748	2.1983	1.9118	1.769	1.6081	1.3705	0.6079	0.6131	0.772	1.6347	0.9491	0.8784
neg_2843	Alpha-Solanine	metab_11026	C10820	HMDB0034202	912.504	neg	M+FA-H	C45H73NO15	4.7863	0.126721	-	60.7	9.05406	20562-02-1	-	-	-	-	-	-	Phenylpropanoids and polyketides	Depsides and depsidones	Not Available	0.4303	0.8333	0.4302	0.6994	0.8111	0.4327	1.1854	1.0776	0.7783	0.4216	0.7359	0.4911	2.0249	1.8151	1.6034	1.6641	1.5158	1.6335	1.5771	1.9627	1.8579	1.7718	1.6966	1.7933	1.7149	1.35
neg_2858	3,4,5-trihydroxy-6-[4-(3-hydroxybutyl)-2-methoxyphenoxy]oxane-2-carboxylic acid	metab_11041	-	HMDB0135716	393.119	neg	M+Na-2H	C17H24O9	4.8618	0.249084	-	51.3	5.92484	-	-	-	-	-	-	-	Organic acids and derivatives	Organic sulfuric acids and derivatives	Arylsulfates	1.2936	2.6983	2.2786	2.6425	2.3877	2.2276	2.73	2.8398	2.8594	2.976	3.0953	2.6847	1.3176	2.6034	2.8776	0.5953	0.5936	2.3169	2.3957	2.4753	2.2233	2.213	2.2501	2.2432	1.985	2.3295
neg_2874	Gluten exorphin B5	metab_11057	-	HMDB0059795	639.238	neg	M-H2O-H	C30H38N6O11	4.9561	0.0714013	-	57.8	-6.60182	-	-	-	-	-	-	-	Organic acids and derivatives	Carboxylic acids and derivatives	Amino acids, peptides, and analogues	0.1257	0.1436	0.1257	0.1339	0.1204	0.6227	0.6374	1.013	0.1218	0.374	0.3592	0.2153	2.7183	2.8121	2.403	2.9208	2.8507	2.716	1.3528	1.0584	1.5178	1.5946	1.3152	0.873	1.2251	1.7031
neg_2875	Aquifoliunine EII	metab_11058	-	HMDB0032859	702.233	neg	M-H2O-H	C34H43NO16	4.9561	0.116527	-	60.4	-9.49219	-	-	-	-	-	-	-	Benzenoids	Naphthalenes	Not Available	1.0145	0.0152	0.013	0.014	0.0124	1.2041	0.0137	0.013	0.0126	0.0126	0.7	0.0128	2.2774	2.2958	2.1462	2.103	1.7946	1.8326	0.1984	0.0117	0.2307	0.0149	0.0135	0.0138	0.2361	0.2964
neg_2887	Blumenol C O-[rhamnosyl-(1->6)-glucoside]	metab_11070	-	HMDB0031935	499.25	neg	M-H2O-H	C25H42O11	5.0153	0.047617	-	71.1	-9.74311	177261-67-5	-	-	-	-	-	-	Lipids and lipid-like molecules	Fatty Acyls	Fatty acyl glycosides	3.402	3.3697	3.14	3.3176	3.1192	3.5581	3.2294	3.1421	3.0698	3.102	3.1177	3.015	2.8152	3.0368	3.1045	2.9552	3.04	3.0688	2.7833	2.7989	3.002	3.3375	3.0542	2.8214	3.1456	3.3471
neg_2904	Riboflavine 2',3',4',5'-tetrabutanoate	metab_11087	-	HMDB0034433	701.307	neg	M+FA-H	C33H44N4O10	5.0773	0.238633	-	67.2	4.42498	752-56-7	-	-	-	-	-	-	Organoheterocyclic compounds	Pteridines and derivatives	Alloxazines and isoalloxazines	0.0001	0.0001	0.0001	0.9191	0.0001	0.6608	0.92	1.0476	0.0001	0.0001	0.0001	0.5232	0.7199	0.0001	0.9638	1.2976	1.443	1.114	1.4767	1.6814	1.8769	2.2313	2.0139	1.5876	2.2301	2.0329
neg_2920	L-Citronellol glucoside	metab_11103	-	HMDB0029850	339.181	neg	M+Na-2H	C16H30O6	5.1395	0.0467368	-	52.7	6.72753	117895-55-3	-	-	-	-	-	-	Lipids and lipid-like molecules	Prenol lipids	Terpene glycosides	2.4236	2.194	2.2776	1.9952	1.9562	2.023	2.4039	2.2637	2.1196	2.1083	2.2623	2.1856	2.6305	2.4762	2.4137	2.7709	2.7173	2.7111	1.4335	1.4527	1.4054	1.7245	1.417	1.8429	1.648	1.964
neg_2939	Ac-Ser-Asp-Lys-Pro-OH	metab_11122	-	HMDB0062552	486.219	neg	M-H	C20H33N5O9	5.2363	0.0476646	-	64.5	-2.73927	-	-	-	-	-	-	-	Organic acids and derivatives	Carboxylic acids and derivatives	Amino acids, peptides, and analogues	2.4922	2.5671	2.2122	2.5428	2.1343	2.6205	2.2599	2.1305	2.2148	2.3452	2.2642	2.1351	2.203	2.2247	2.146	2.1974	2.2997	1.991	2.9542	2.8292	2.9773	3.1322	2.9805	3.0196	3.0333	3.2224
neg_2962	(3xi,7(11)Z)-7(11)-Copaene-4,12-diol	metab_11145	-	HMDB0037393	281.175	neg	M+FA-H	C15H24O2	5.3803	0.0536118	-	68.8	-1.61201	-	-	-	-	-	-	-	Lipids and lipid-like molecules	Prenol lipids	Sesquiterpenoids	1.8918	1.7881	1.6586	1.5039	1.5375	1.3717	2.1751	2.5659	2.4453	2.2858	2.3758	2.4708	2.9653	3.1805	3.1335	3.2386	3.2253	3.2186	1.0741	1.0511	1.1407	1.1471	1.109	1.117	1.295	1.1267
neg_2965	Eriojaposide B	metab_11148	C17889	HMDB0038029	497.24	neg	M-H2O-H	C25H40O11	5.3803	0.0689682	-	56.2	0.917779	351412-97-0	-	-	-	-	-	-	Lipids and lipid-like molecules	Fatty Acyls	Fatty acyl glycosides	2.1851	2.5394	2.1822	2.4465	2.1799	2.3786	2.3055	2.3938	2.2236	2.3339	2.3957	2.2657	1.9287	2.3301	2.4813	2.4288	2.2355	2.2368	2.2461	2.3751	2.2021	2.4058	2.1329	2.1593	2.1427	2.391
neg_2983	Cyclopassifloside VII	metab_11166	-	HMDB0036300	713.41	neg	M-H	C37H62O13	5.4304	0.295606	-	95.5	-2.72757	301540-80-7	-	-	-	-	-	-	Lipids and lipid-like molecules	Prenol lipids	Terpene glycosides	1.6421	2.2486	1.8504	2.2279	1.9359	1.7164	1.408	1.2843	1.4829	1.6756	1.5689	1.4669	1.5641	0.5151	0.5059	1.1502	0.9899	0.8147	0.4944	1.0534	1.0969	1.3149	1.4039	1.3871	1.3794	0.6991
neg_2988	Kudzusaponin SA4	metab_11171	-	HMDB0031353	957.477	neg	M-H	C47H74O20	5.4513	0.135144	-	70.9	7.21766	179910-78-2	-	-	-	-	-	-	Lipids and lipid-like molecules	Prenol lipids	Terpene glycosides	0.3634	1.8046	0.3633	1.5732	1.7954	1.7972	1.9283	1.9179	1.8449	1.9402	1.8127	1.7545	1.7987	1.7614	1.7833	1.9091	1.7579	1.4545	2.553	2.6567	2.5104	2.5562	2.4962	2.414	2.4714	1.8423
neg_2999	5-Pentyl-2-furanheptanoic acid	metab_11182	-	HMDB0112092	311.186	neg	M+FA-H	C16H26O3	5.4931	0.0576669	-	70	-1.75069	-	-	-	-	-	-	-	Lipids and lipid-like molecules	Fatty Acyls	Fatty acids and conjugates	0.5328	0.5935	0.5327	0.5554	0.5176	0.5355	1.2535	1.2578	1.488	1.3387	1.1291	1.2963	2.4088	2.2821	2.1296	2.7788	2.6627	2.081	0.5178	0.5003	0.5693	0.5744	0.5446	0.5508	0.5279	0.5583
neg_3006	Perindoprilat glucuronide	metab_11189	-	HMDB0060863	497.218	neg	M-H2O-H	C23H36N2O11	5.5143	0.109943	-	97.9	8.11032	-	-	-	-	-	-	-	Organic acids and derivatives	Peptidomimetics	Depsipeptides	1.7872	1.8872	1.3706	1.8978	1.7131	1.8626	1.8936	1.7624	1.7296	1.8119	1.7915	1.7793	1.741	1.9999	1.8832	1.8943	1.7703	1.1285	1.6752	1.524	1.4217	1.6586	1.5527	1.6374	1.5392	1.7095
neg_3022	Coroloside	metab_11205	-	HMDB0033703	703.307	neg	M+K-2H	C35H54O12	5.5668	0.210731	-	75.8	-4.3195	57361-71-4	-	-	-	-	-	-	Lipids and lipid-like molecules	Steroids and steroid derivatives	Steroid lactones	0.9977	1.2201	0.7494	1.2894	0.4052	0.9301	1.4009	1.2318	0.4789	0.4634	0.6496	1.095	0.423	1.0865	1.3339	1.1247	1.3718	1.3368	1.994	2.1421	1.633	1.6683	1.4784	1.7497	2.5186	2.2651
neg_3076	Kessyl glycol	metab_11259	-	HMDB0037197	299.186	neg	M+FA-H	C15H26O3	5.8621	0.162972	-	60.4	-1.31554	6894-57-1	-	-	-	-	-	-	Organoheterocyclic compounds	Oxepanes	Not Available	2.5774	2.6747	2.3513	2.2724	2.1743	2.3607	2.8156	2.9203	3.1291	2.8876	2.8245	2.9765	2.9762	2.9013	2.8222	2.517	2.6032	2.7072	1.5102	1.7479	1.5079	0.908	1.7574	1.5433	2.3379	2.3165
neg_3086	1-(4-methoxyphenyl)pentan-3-ol	metab_11269	-	HMDB0132986	239.129	neg	M+FA-H	C12H18O2	5.9104	0.13277	-	74.9	-1.13539	-	-	-	-	-	-	-	Benzenoids	Phenol ethers	Anisoles	1.4392	1.4748	1.4407	1.157	1.3135	1.4604	1.6299	1.6655	1.451	1.5672	1.5467	1.593	1.2591	1.4652	1.6245	1.1298	1.2638	1.468	1.2203	1.2135	0.9763	1.0683	1.2135	1.2426	1.2621	1.3296
neg_3102	9,10,13-TriHOME	metab_11285	C14835	HMDB0004710	329.233	neg	M-H	C18H34O5	6.0251	0.0474538	-	84.3	-1.73751	29907-57-1	-	-	map00591	Linoleic acid metabolism	Metabolism	Lipid metabolism	Lipids and lipid-like molecules	Fatty Acyls	Fatty acids and conjugates	4.6507	4.5433	4.8104	4.6057	4.7253	4.5511	4.6801	4.7787	4.7598	4.6906	4.74	4.7437	4.9845	4.9068	4.8853	4.8669	4.8125	4.7755	4.6596	4.5843	4.795	4.4719	4.6319	4.7314	4.7772	4.5807
neg_3120	Curcumadiol	metab_11303	-	HMDB0038136	283.19	neg	M+FA-H	C15H26O2	6.2135	0.0322117	-	53.4	-6.66358	31946-48-2	-	-	-	-	-	-	Lipids and lipid-like molecules	Prenol lipids	Sesquiterpenoids	2.2865	2.8156	2.6224	2.9173	2.9197	2.2802	2.5923	2.5483	2.4697	2.3441	2.3163	2.367	2.3448	2.5482	2.5977	2.5441	2.6209	2.5531	2.1425	2.214	2.048	2.0069	2.0036	2.1918	2.1105	1.8028
neg_3121	Menthyl ethylene glycol carbonate	metab_11304	-	HMDB0036141	225.149	neg	M-H2O-H	C13H24O4	6.2231	0.0998948	-	61	-0.540602	156324-78-6	-	-	-	-	-	-	Lipids and lipid-like molecules	Prenol lipids	Monoterpenoids	1.2039	1.682	1.6267	2.249	2.195	1.0729	1.8376	1.4686	1.8671	1.6017	1.9547	1.9996	1.0928	1.9282	2.5243	1.1088	1.2524	1.8004	0.8613	0.8396	0.9242	0.9303	0.8942	0.9018	0.8738	0.9109
neg_3122	Yucalexin P15	metab_11305	-	HMDB0036753	375.179	neg	M+FA-H	C20H26O4	6.2231	0.0496615	-	57.2	-7.82136	119626-52-7	-	-	-	-	-	-	Lipids and lipid-like molecules	Prenol lipids	Diterpenoids	2.0037	2.0634	1.9569	1.824	1.7436	1.8039	2.3373	2.3757	2.09	2.1301	2.1807	2.2683	2.0514	1.9022	2.1742	1.5181	1.7167	1.951	1.4039	1.4002	1.2618	0.8169	1.1756	1.3014	1.4775	1.5142
neg_3127	(3b,6b,8a,12a)-8,12-Epoxy-7(11)-eremophilene-6,8,12-trimethoxy-3-ol	metab_11310	-	HMDB0031963	361.179	neg	M+Cl	C18H30O5	6.2515	0.195844	-	89	-0.061964	-	-	-	-	-	-	-	Organoheterocyclic compounds	Naphthofurans	Not Available	1.3162	1.8987	1.5866	1.4315	1.4369	1.6332	1.9082	1.9093	1.9443	1.7514	1.7294	1.6476	1.4364	1.4773	1.6327	1.4947	1.904	1.9302	1.5102	1.7215	1.1061	1.0434	1.0176	1.3702	1.2734	1.5147
neg_3133	20-hydroxylipoxin A4	metab_11316	-	HMDB0062748	349.201	neg	M-H2O-H	C20H32O6	6.2995	0.119977	-	71.9	-3.51859	-	-	-	-	-	-	-	Lipids and lipid-like molecules	Fatty Acyls	Eicosanoids	1.2502	0.5708	0.8581	0.3775	1.0931	1.2984	0.1357	0.0978	0.4318	0.5006	0.7399	0.6592	2.3768	2.2203	1.9812	2.563	2.3244	2.1119	0.6066	0.3551	0.5692	0.0001	0.0001	0.658	1.1585	0.5438
neg_3136	10,11-Dihydro-12R-hydroxy-leukotriene E4	metab_11319	-	LMFA03020042;HMDB0012501	494.199	neg	M+K-2H	C23H39NO6S	6.3284	0.259375	-	51.8	0.762247	-	-	-	-	-	-	-	Lipids and lipid-like molecules	Fatty Acyls	Eicosanoids	2.1595	1.9052	2.2896	2.0187	1.7776	2.1889	1.0835	1.2882	1.5654	1.8707	1.8795	1.9148	0.1228	0.741	0.8656	0.1329	0.1323	0.8469	0.1158	0.1101	1.6084	1.8222	1.639	0.1272	1.6176	1.7747
neg_3162	Procurcumenol	metab_11345	-	HMDB0036427	279.16	neg	M+FA-H	C15H22O2	6.515	0.0399491	-	63.9	-1.3724	21698-40-8	-	-	-	-	-	-	Lipids and lipid-like molecules	Prenol lipids	Sesquiterpenoids	2.311	1.7886	1.8872	1.9867	1.7254	1.9006	2.0545	2.0562	1.8904	1.6128	1.6273	1.5108	2.7646	2.688	2.6566	2.9767	3.117	3.2734	1.0961	1.4806	0.7378	1.0263	0.7804	0.6326	1.351	1.3378
neg_3163	(6R,8Z)-6-Hydroxy-3-oxotetradecenoic acid	metab_11346	-	HMDB0062363	237.149	neg	M-H2O-H	C14H24O4	6.5339	0.292329	-	81.9	-1.67409	-	-	-	-	-	-	-	-	-	-	0.8237	0.8812	0.8235	0.8507	0.8053	0.8269	0.8425	0.8238	0.8103	0.8119	0.8406	0.8182	1.9153	1.9784	1.9528	2.2268	2.3111	2.3823	0.8055	0.7843	0.8672	0.8732	0.8378	0.8452	0.8178	0.8542
neg_3165	Capsianoside IV	metab_11348	-	HMDB0030736	689.341	neg	M+FA-H	C32H52O13	6.5339	0.0494962	-	73	2.40713	121924-05-8	-	-	-	-	-	-	Lipids and lipid-like molecules	Fatty Acyls	Fatty acyl glycosides	0.2569	0.8424	0.2568	0.2713	0.2474	0.4125	1.1473	1.7521	1.3021	1.6185	1.7652	1.5762	2.9734	2.8959	2.8976	3.1075	3.1001	3.0743	0.4832	0.2842	0.2803	0.2837	0.2644	0.3007	0.2538	0.2732
neg_3169	Trandolaprilat	metab_11352	C21515	HMDB0060583	439.166	neg	M+K-2H	C22H30N2O5	6.5527	0.259117	-	71.6	5.19458	-	-	-	-	-	-	-	Organic acids and derivatives	Carboxylic acids and derivatives	Amino acids, peptides, and analogues	1.376	1.6224	1.287	1.3212	0.6653	0.9022	1.4046	1.3569	1.5846	1.5489	1.5864	1.655	1.4213	1.3378	1.3859	0.0592	0.0589	0.8316	0.051	0.0483	0.0597	0.0606	0.0554	0.0565	0.0527	0.4403
neg_3171	Soyasapogenol B 3-O-[a-L-rhamnosyl-(1->4)-b-D-galactosyl-(1->4)-b-D-glucuronide]	metab_11354	-	HMDB0041244	987.523	neg	M+FA-H	C48H78O18	6.562	0.0656814	-	52	6.4746	-	-	-	-	-	-	-	Lipids and lipid-like molecules	Prenol lipids	Terpene glycosides	0.291	0.325	0.2909	0.3067	1.3936	0.6217	1.5564	2.1414	0.5455	0.5473	1.0854	0.2879	3.0708	2.8193	2.5439	3.4189	3.224	3.0981	1.4295	1.8081	1.6158	1.6218	1.3018	1.2153	0.8654	1.2849
neg_3176	Germacrenone	metab_11359	-	HMDB0035887	283.191	neg	M+FA-H	C15H26O2	6.6102	0.0938492	-	73.1	-0.523417	99957-12-7	-	-	-	-	-	-	Lipids and lipid-like molecules	Prenol lipids	Sesquiterpenoids	2.3188	2.3597	2.186	2.1211	2.1632	2.0415	2.78	2.7743	2.6248	2.4337	2.3242	2.5401	2.5521	2.6496	2.6618	2.7914	2.7975	2.8643	1.5685	1.679	1.2851	1.2348	1.4088	1.672	1.9977	1.9097
neg_3184	Mabiogenin 3-[rhamnosyl-(1->6)-[glucosyl-(1->2)]-glucoside]	metab_11367	-	HMDB0040942	995.455	neg	M+K-2H	C48H78O19	6.6493	0.115575	-	58.4	-7.89166	-	-	-	-	-	-	-	Lipids and lipid-like molecules	Steroids and steroid derivatives	Steroidal glycosides	2.4912	2.5005	2.1709	2.3821	2.6187	2.5138	2.7981	2.6174	2.338	2.5888	2.5207	2.3315	1.8591	1.8581	1.8335	2.0493	1.5907	2.0154	2.2004	2.388	2.3876	2.3247	2.1969	2.184	1.7205	1.3793
neg_3195	Beta-Ionol	metab_11378	-	HMDB0036820	239.165	neg	M+FA-H	C13H22O	6.7787	0.165622	-	59.5	-1.73923	22029-76-1	-	-	-	-	-	-	Lipids and lipid-like molecules	Prenol lipids	Sesquiterpenoids	1.6324	1.2273	1.0016	0.276	0.3433	0.8769	0.0422	1.2431	1.6987	0.539	0.7376	0.1179	1.875	2.0174	1.8068	2.3319	2.3883	2.4086	0.0578	0.0462	1.0321	0.9121	0.0496	0.353	1.5699	0.7472
neg_3199	Neocnidilide	metab_11382	C17002	HMDB0034450	239.128	neg	M+FA-H	C12H18O2	6.7975	0.0723862	-	52.1	-3.45131	4567-33-3	-	-	-	-	-	-	Organoheterocyclic compounds	Isobenzofurans	Not Available	2.212	2.0965	2.2456	1.9913	2.1254	2.2263	2.0067	2.1549	2.1255	2.1199	2.0828	1.944	1.5448	1.5202	1.601	1.405	1.4377	1.5435	2.0605	2.0576	2.1333	2.1097	2.0644	2.0983	2.1272	2.1121
neg_3212	Deoxynivalenol 3-glucoside	metab_11395	-	HMDB0039852	439.165	neg	M-H2O-H	C21H30O11	6.892	0.0512865	-	57.5	9.06174	131180-21-7	-	-	-	-	-	-	Lipids and lipid-like molecules	Prenol lipids	Sesquiterpenoids	2.9115	2.906	2.8774	2.7095	2.6741	2.6859	2.904	2.8419	2.8124	2.8295	2.8888	2.9355	2.3515	2.5035	2.6902	2.4707	2.1507	2.4873	2.1962	2.2911	2.3293	2.4564	2.261	2.3418	2.5446	2.5562
neg_3260	6'-HMG SDG	metab_11443	-	HMDB0040282	829.313	neg	M-H	C38H54O20	7.1732	0.100525	-	51.5	-1.22035	-	-	-	-	-	-	-	Lignans, neolignans and related compounds	Lignan glycosides	Not Available	1.9405	2.4326	2.2872	2.6947	2.7338	2.1502	2.3253	2.166	1.9831	2.4084	2.4298	2.2307	1.5359	1.7766	1.9082	1.2848	1.1744	1.1392	2.5447	2.7567	2.2325	2.2474	2.2956	2.4128	2.3857	2.3167
neg_3270	Squamocin B	metab_11453	-	HMDB0031393	631.403	neg	M+K-2H	C35H62O7	7.2482	0.110563	-	51.7	8.76959	159934-23-3	-	-	-	-	-	-	Lipids and lipid-like molecules	Fatty Acyls	Fatty alcohols	1.8709	2.1533	1.9806	2.158	2.2228	2.025	1.9886	1.6496	1.8413	2.1662	2.1425	1.8667	1.7796	1.4198	1.392	1.2708	1.5024	1.1652	1.7905	1.7412	2.1563	1.9347	1.9774	1.9549	1.753	1.8563
neg_3276	Corchorifatty acid A	metab_11459	-	HMDB0032664	353.197	neg	M+FA-H	C18H28O4	7.267	0.17956	-	80.5	-0.225849	-	-	-	-	-	-	-	Lipids and lipid-like molecules	Fatty Acyls	Lineolic acids and derivatives	2.0174	1.7256	1.6108	1.8188	1.6288	1.626	1.8173	1.6291	1.8721	1.5348	1.3728	1.7866	0.8275	1.1148	1.0482	0.4931	0.4611	1.1328	1.5074	1.4016	1.4062	1.2866	1.2104	1.2242	1.6532	1.6046
neg_3288	Bismahanine	metab_11471	-	HMDB0040773	737.365	neg	M+FA-H	C46H48N2O4	7.3342	0.0851292	-	73.5	7.84293	155519-87-2	-	-	-	-	-	-	Organoheterocyclic compounds	Indoles and derivatives	Carbazoles	1.7023	1.7144	1.4628	1.974	1.767	1.6572	1.3306	1.6828	1.4564	1.6144	1.6225	1.5122	1.0499	1.0511	1.0391	1.0863	1.0842	1.0495	1.7189	1.8961	1.6338	1.738	1.7862	1.7536	1.8871	1.7357
neg_3327	Goshonoside F1	metab_11510	-	HMDB0038539	519.274	neg	M+Cl	C26H44O8	7.5695	0.107738	-	53.6	1.52426	90851-24-4	-	-	-	-	-	-	Lipids and lipid-like molecules	Prenol lipids	Terpene glycosides	1.1395	1.1878	1.3188	1.6562	1.4573	0.8186	1.3501	0.8155	0.9416	1.6166	1.412	1.2074	1.5674	1.1347	1.3648	1.5352	1.5017	0.8252	1.7879	1.7815	2.0671	1.9276	2.0547	2.0792	2.5589	2.1677
neg_3329	Capsoside A	metab_11512	-	HMDB0037613	675.362	neg	M-H2O-H	C33H58O15	7.5788	0.213188	-	60.1	3.16795	-	-	-	-	-	-	-	Lipids and lipid-like molecules	Glycerolipids	Glycosylglycerols	1.6575	1.3606	0.7446	1.3632	1.0933	1.3571	1.0901	0.7892	0.6299	0.3426	0.3613	0.3466	1.3714	1.8197	1.547	2.4048	2.4715	1.9642	0.3385	0.325	0.379	0.6147	0.5498	0.3643	0.3463	0.9104
neg_3353	Pentosidine	metab_11536	-	HMDB0003933	359.183	neg	M-H2O-H	C17H26N6O4	7.7003	0.244808	-	52.9	-0.701292	124505-87-9	-	-	-	-	-	-	Organic acids and derivatives	Carboxylic acids and derivatives	Amino acids, peptides, and analogues	3.3407	3.2617	3.192	2.8968	2.9524	3.3224	3.1452	3.1553	2.9898	3.0308	3.0187	3.2183	2.6825	2.775	2.8642	2.7065	2.6635	2.7263	2.9133	2.5737	2.516	2.6886	2.4623	2.6826	2.7075	2.7205
neg_3363	LysoPC(20:5(5Z,8Z,11Z,14Z,17Z))	metab_11546	C04230	HMDB0010397	586.316	neg	M+FA-H	C28H48NO7P	7.7703	0.124032	-	74.5	0.93044	-	Lipids	Phospholipids	map00564	Glycerophospholipid metabolism	Metabolism	Lipid metabolism	Lipids and lipid-like molecules	Glycerophospholipids	Glycerophosphocholines	0.0001	0.0001	0.0001	0.0001	0.0001	0.0001	0.0001	0.0001	0.0001	0.0001	0.0001	0.0001	3.3308	3.104	2.7913	3.394	3.0632	2.3078	0.1383	0.4583	0.0001	0.0001	0.0001	0.0001	0.7516	0.0001
neg_3375	Soyasapogenol B 3-O-b-D-glucuronide	metab_11558	-	HMDB0039329	671.352	neg	M+K-2H	C36H58O9	7.8448	0.210867	-	57.1	-7.6869	99541-89-6	-	-	-	-	-	-	Lipids and lipid-like molecules	Prenol lipids	Monoterpenoids	1.724	1.3399	1.4475	1.5428	1.2038	1.0996	1.8523	1.8971	1.8017	1.8034	2.1269	1.8797	2.1629	2.2592	2.2118	1.7943	2.0555	1.9085	1.2997	1.955	1.2643	1.7054	1.7971	1.3124	2.088	2.1578
neg_3385	LysoPC(20:4(8Z,11Z,14Z,17Z))	metab_11568	C04230	HMDB0010396;LMGP01050140	588.332	neg	M+FA-H	C28H50NO7P	7.9196	0.0867913	-	86.7	2.00623	-	Lipids	Phospholipids	map00564	Glycerophospholipid metabolism	Metabolism	Lipid metabolism	Lipids and lipid-like molecules	Glycerophospholipids	Glycerophosphocholines	0.6127	0.6642	0.6125	0.6368	0.5963	0.6155	0.6294	0.6127	0.6008	0.6022	0.6277	0.6078	2.6963	2.3867	1.9992	2.6583	2.1179	1.2522	0.5966	0.5778	0.6516	0.657	0.6252	0.6318	0.6074	0.6399
neg_3388	5(S)-HEPE	metab_11571	-	-	317.212	neg	M-H	C20H30O3	7.9386	0.0885428	58.3	-	-0.964889	-	-	-	-	-	-	-	-	-	-	0.2282	0.2568	0.2281	0.2414	0.2194	0.2297	0.2373	0.2282	0.2218	0.2226	0.2364	0.2255	2.6621	2.5673	2.2675	2.5296	2.263	2.2518	0.2196	0.2097	0.2496	0.2527	0.235	0.2387	0.2253	0.2431
neg_3396	Pectenotoxin 2 secoacid	metab_11579	-	HMDB0040133	875.471	neg	M-H	C47H72O15	7.9771	0.135194	-	55.7	-9.75782	212502-87-9	-	-	-	-	-	-	Organic oxygen compounds	Organooxygen compounds	Carbohydrates and carbohydrate conjugates	2.3929	2.6018	2.4693	2.1459	2.2962	2.5352	2.3575	2.3321	2.0617	1.9461	2.0181	1.8127	1.2927	1.9031	1.7772	1.5597	1.5311	1.7834	2.4462	2.5627	2.1572	2.042	2.1929	2.3289	1.9533	2.3552
neg_3400	Garcinone C	metab_11583	-	HMDB0029511	395.153	neg	M-H2O-H	C23H26O7	7.9968	0.249184	-	87.9	6.22421	76996-27-5	-	-	-	-	-	-	Organoheterocyclic compounds	Benzopyrans	1-benzopyrans	2.215	1.9566	1.8098	1.95	2.1695	1.8211	2.2495	2.2463	2.0667	1.961	2.2147	2.1544	0.4715	1.6752	2.0497	1.3779	0.4966	0.9531	1.6333	1.6764	1.8405	1.439	1.4516	1.8607	1.6315	1.6405
neg_3441	LysoPE(0:0/18:4(6Z,9Z,12Z,15Z))	metab_11624	-	LMGP02050044;HMDB0011480	518.253	neg	M+FA-H	C23H40NO7P	8.2475	0.0773703	-	69.8	1.42751	-	-	-	-	-	-	-	Lipids and lipid-like molecules	Glycerophospholipids	Glycerophosphoethanolamines	2.4922	2.9028	2.7222	2.7832	2.6439	2.4685	3.0973	3.131	3.01	2.9298	2.9863	2.9108	2.4072	2.619	2.9182	2.465	2.3069	2.4433	2.813	3.1111	2.4497	2.3436	2.4929	2.6464	2.8147	2.4612
neg_3442	Araliasaponin I	metab_11625	-	HMDB0036476	909.49	neg	M-H2O-H	C47H76O18	8.2475	0.169373	-	53.7	4.5491	289649-54-3	-	-	-	-	-	-	Lipids and lipid-like molecules	Prenol lipids	Terpene glycosides	1.5547	1.6175	1.2061	1.1413	1.3693	1.6434	2.0682	1.9054	1.8479	1.8423	1.8357	1.8024	1.7946	1.7388	1.5714	1.7059	1.4848	1.9584	1.3081	1.6655	1.4222	1.5944	1.401	1.2946	1.3616	1.7838
neg_3443	Graecunin G	metab_11626	-	HMDB0039514	929.483	neg	M+FA-H	C45H72O17	8.2475	0.0654039	-	57.7	8.73087	74350-31-5	-	-	-	-	-	-	Lipids and lipid-like molecules	Steroids and steroid derivatives	Steroidal glycosides	3.1129	2.9708	3.0585	2.8625	3.079	3.5385	3.1306	2.7749	2.547	2.5822	2.5618	2.4099	1.2956	1.766	2.0015	2.0258	1.9398	2.1322	3.2356	2.7929	2.9491	3.0208	3.0768	3.19	2.3993	3.3128
neg_3457	Bilirubin	metab_11640	C00486	HMDB0000054	605.242	neg	M+Na-2H	C33H36N4O6	8.3248	0.109969	-	67.4	6.91786	635-65-4	-	-	map01100;map01110;map00860	Metabolic pathways; Biosynthesis of secondary metabolites; Porphyrin and chlorophyll metabolism	Metabolism;Metabolism;Metabolism	Global and overview maps;Global and overview maps;Metabolism of cofactors and vitamins	Organoheterocyclic compounds	Tetrapyrroles and derivatives	Bilirubins	0.5603	2.6013	2.2761	2.4838	2.7369	1.7496	2.2372	2.2907	2.249	1.9539	1.9936	2.2128	1.6331	1.8625	2.2055	2.127	2.0527	2.1499	2.0462	2.0831	2.0274	1.9699	2.3753	2.3424	2.1219	1.0068
neg_3473	Gamma-Eudesmol rhamnoside	metab_11656	-	HMDB0037961	405.205	neg	M+K-2H	C21H36O5	8.4103	0.0781343	-	54.2	0.119987	349112-31-8	-	-	-	-	-	-	Lipids and lipid-like molecules	Prenol lipids	Sesquiterpenoids	2.1316	2.6979	2.6203	2.6215	2.4904	2.2756	2.4444	2.5644	2.6037	2.5139	2.584	2.5751	2.2904	2.4739	2.3953	2.3323	2.4114	2.1031	2.2385	2.38	2.4409	2.2151	2.294	2.5348	2.2491	1.7183
neg_3474	LysoPE(16:1(9Z)/0:0)	metab_11657	-	HMDB0011504	450.262	neg	M-H	C21H42NO7P	8.4198	0.187457	-	74.4	-1.00024	-	-	-	-	-	-	-	Lipids and lipid-like molecules	Glycerophospholipids	Glycerophosphoethanolamines	0.9682	1.9313	1.8896	2.0643	1.6092	0.9715	1.9964	2.1267	2.1525	2.0576	2.1388	2.0629	2.158	2.1738	2.3217	2.0101	2.1138	2.24	1.6004	1.766	1.0137	1.02	0.983	1.2595	1.3979	1.0001
neg_3488	Tuberoside E	metab_11671	-	HMDB0034305	901.488	neg	M-H	C45H74O18	8.4669	0.262109	-	55.5	8.88389	234771-07-4	-	-	-	-	-	-	Lipids and lipid-like molecules	Steroids and steroid derivatives	Steroidal glycosides	2.6132	2.3091	2.4712	2.2223	1.8265	2.6969	2.4935	2.2991	2.0713	1.9794	2.1071	1.7893	0.7545	1.3555	1.4775	0.7876	1.2451	2.1123	2.6286	2.2447	2.5341	2.2771	2.2249	2.352	2.1342	2.3438
neg_3514	1-(5Z,8Z,11Z,14Z,17Z-eicosapentaenoyl)-glycero-3-phosphate	metab_11697	-	LMGP10050033;HMDB0062308	455.219	neg	M-H	C23H37O7P	8.6038	0.110018	-	56.4	-2.17523	-	-	-	-	-	-	-	Lipids and lipid-like molecules	Glycerophospholipids	Glycerophosphates	0.8895	0.9484	0.8893	0.9171	0.8706	0.8928	0.9087	0.8896	0.8758	0.8774	0.9068	0.8838	2.9161	2.6468	2.6388	3.1501	2.7149	1.8598	0.8709	0.8491	0.934	0.9402	0.9039	0.9115	0.8834	0.9207
neg_3545	1-(6Z,9Z,12Z-octadecatrienoyl)-glycero-3-phosphate	metab_11727	-	LMGP10050023;HMDB0062316	477.226	neg	M+FA-H	C21H37O7P	8.7899	0.142044	-	68.6	0.253963	-	-	-	-	-	-	-	Lipids and lipid-like molecules	Glycerophospholipids	Glycerophosphates	1.8007	2.0322	1.7307	1.9011	1.8107	1.9401	2.1302	2.3116	2.2963	2.3843	2.4331	2.3138	2.0411	2.2979	2.3396	2.0626	2.1571	1.9984	2.5693	2.7502	2.2589	2.0334	2.1409	2.4186	2.2817	2.0948
neg_3585	Lucidenic acid D2	metab_11767	-	HMDB0036435	535.23	neg	M+Na-2H	C29H38O8	8.9219	0.147252	-	60.1	-2.80815	98665-16-8	-	-	-	-	-	-	Lipids and lipid-like molecules	Prenol lipids	Triterpenoids	0.0043	0.005	0.0043	0.0047	0.0041	0.0044	0.0046	0.0043	0.0042	0.0042	0.0045	0.0043	0.0044	0.0044	0.0043	0.0048	0.2295	0.0044	0.0041	0.9489	1.636	2.1606	1.8438	1.1264	1.7131	1.938
neg_3588	Quinquenoside III	metab_11770	-	HMDB0032816	969.55	neg	M-H2O-H	C50H84O19	8.9219	0.0536988	-	52.3	7.45714	208764-53-8	-	-	-	-	-	-	Lipids and lipid-like molecules	Prenol lipids	Triterpenoids	3.6053	3.5784	3.599	3.6638	3.532	3.4237	3.2945	3.1289	3.3497	3.198	3.2009	3.2663	3.4894	3.6159	3.4558	3.6234	3.625	3.6384	2.8579	2.8291	3.0076	3.0595	2.9478	2.836	3.0114	3.169
neg_3592	Muricatacin	metab_11774	-	HMDB0038685;LMFA05000682	283.227	neg	M-H	C17H32O3	8.9416	0.224972	-	51.2	-1.37301	134698-86-5	-	-	-	-	-	-	Lipids and lipid-like molecules	Fatty Acyls	Fatty alcohols	0.9242	0.9837	0.924	0.9521	0.9051	0.9275	0.9436	0.9242	0.9103	0.912	0.9417	0.9185	2.1654	2.0791	1.7727	2.4334	2.3047	2.224	0.9054	0.8833	0.9692	0.9754	0.9388	0.9465	0.918	0.9557
neg_3609	Descladinose roxithromycin	metab_11791	-	HMDB0060814	713.404	neg	M+Cl	C33H62N2O12	8.9944	0.175641	-	63.6	6.6295	-	-	-	-	-	-	-	Organic oxygen compounds	Organooxygen compounds	Carbohydrates and carbohydrate conjugates	2.8708	2.7318	2.7986	2.6897	2.7409	2.6626	2.5103	2.3419	2.292	2.4051	2.5917	2.3124	2.1892	2.2883	2.2921	2.2363	2.2464	2.1851	2.1069	2.0822	2.4163	2.5242	2.2939	2.3027	2.1251	2.0666
neg_3648	LysoPE(18:0/0:0)	metab_11830	-	HMDB0011130	480.31	neg	M-H	C23H48NO7P	9.2084	0.0827766	-	57.8	0.351478	-	-	-	-	-	-	-	Lipids and lipid-like molecules	Glycerophospholipids	Glycerophosphoethanolamines	1.5971	2.4125	2.5276	1.9606	2.4176	2.0296	2.013	2.511	2.6388	2.4263	2.4208	2.5828	3.8253	3.4986	3.3916	3.8859	3.8458	3.5289	2.6129	2.524	2.8681	2.3226	2.4074	2.593	2.9172	2.4253
neg_3670	LysoPA(0:0/18:2(9Z,12Z))	metab_11852	-	HMDB0007852	479.242	neg	M+FA-H	C21H39O7P	9.293	0.138654	-	57.9	1.03042	-	-	-	-	-	-	-	Lipids and lipid-like molecules	Glycerophospholipids	Glycerophosphates	1.6685	2.5534	2.6371	2.5444	2.4256	1.7366	2.7012	2.8512	2.7944	2.6781	2.8283	2.754	2.4288	2.4474	2.7092	2.1828	2.073	2.0717	3.037	3.2129	2.7006	2.4798	2.7791	2.905	2.5959	2.2805
neg_3678	PGP(a-13:0/i-24:0)	metab_11860	-	HMDB0116529	917.552	neg	M+FA-H	C43H86O13P2	9.3397	0.294518	-	53.6	-0.511981	-	-	-	-	-	-	-	Lipids and lipid-like molecules	Glycerophospholipids	Glycerophosphoglycerophosphates	2.3459	0.8541	1.4181	1.1252	2.1693	2.5566	2.0977	2.2079	2.2894	2.4618	2.3812	2.3954	0.6305	1.6251	1.4391	1.6161	1.9957	2.5145	1.9321	2.2647	1.8898	1.893	1.9711	1.7664	1.9446	2.2739
neg_3717	Agavoside A	metab_11899	C08885	LMST01080006;HMDB0034391	629.31	neg	M+K-2H	C33H52O9	9.5559	0.252443	-	89.8	-0.0677739	56857-65-9	-	-	-	-	-	-	Lipids and lipid-like molecules	Steroids and steroid derivatives	Steroidal glycosides	1.4539	2.2436	2.1661	2.0968	2.1003	1.6774	2.255	2.2066	2.1588	2.0126	2.1853	2.1258	1.5737	1.2761	1.8546	0.7535	0.7516	0.7206	1.6108	1.8824	1.8494	1.5355	1.8095	2.0433	0.9958	1.1273
neg_3865	Flavidulol C	metab_12047	-	HMDB0039150	551.26	neg	M+K-2H	C34H42O4	10.4425	0.0882645	-	54.4	6.66456	117568-34-0	-	-	-	-	-	-	Benzenoids	Phenol ethers	Anisoles	3.1383	3.4134	3.4361	3.5807	3.532	3.1853	3.4961	3.6739	3.6864	3.7674	3.902	3.8706	3.9999	4.1763	4.1931	3.984	3.9178	3.9257	4.25	4.3835	4.361	4.2984	4.3186	4.3374	4.3606	4.2261
neg_3912	Physapubescin	metab_12094	-	HMDB0033796	551.261	neg	M+Na-2H	C30H42O8	10.856	0.0898833	-	57.2	-3.27702	74747-52-7	-	-	-	-	-	-	Lipids and lipid-like molecules	Steroids and steroid derivatives	Steroid esters	3.0813	3.5528	3.4466	3.5688	3.4563	3.2845	3.3947	3.6987	3.6741	3.7264	3.8413	3.8057	3.8112	3.9356	3.9587	3.6715	3.6097	3.6508	3.8604	4.2562	3.9355	3.9085	3.8811	3.9657	4.0763	3.8191
neg_3918	Ouabain	metab_12100	C01443	HMDB0015224;LMST01120022	619.249	neg	M+Cl	C29H44O12	10.8836	0.131906	-	74.5	-6.04871	630-60-4	Steroids	23-Carbon atoms	-	-	-	-	Benzenoids	Benzene and substituted derivatives	Diphenylmethanes	2.7779	3.2137	3.098	3.2137	3.0812	2.9489	3.075	3.3089	3.3063	3.357	3.4775	3.4266	3.3682	3.5038	3.5239	3.212	3.0927	3.17	3.4402	3.8448	3.5892	3.5619	3.5113	3.6036	3.7092	3.4742
neg_3934	Pregnanediol-3-glucuronide	metab_12116	C03033	HMDB0010318;LMST05010049	531.271	neg	M+Cl	C27H44O8	11.0335	0.183383	-	55.2	-3.8495	-	-	-	map01100;map00040	Metabolic pathways; Pentose and glucuronate interconversions	Metabolism;Metabolism	Global and overview maps;Carbohydrate metabolism	Lipids and lipid-like molecules	Steroids and steroid derivatives	Steroidal glycosides	2.1598	2.6856	1.3988	1.9823	0.5589	0.3174	3.1593	2.6222	2.4491	1.5695	0.8633	1.6327	2.1114	0.4801	0.3131	2.8621	2.2555	0.3191	0.3046	0.292	0.3425	0.3463	0.3241	0.3287	1.4712	2.4738
neg_3975	DG(8:0/13:0/0:0)	metab_12157	-	HMDB0092907	451.282	neg	M+K-2H	C24H46O5	11.6578	0.0310697	-	53.6	-3.36728	-	-	-	-	-	-	-	Lipids and lipid-like molecules	Glycerolipids	Diradylglycerols	1.2282	1.2335	0.4257	0.4458	0.4124	0.4282	2.12	1.5522	1.2892	0.4172	0.4383	0.5381	2.0046	0.7169	0.6423	2.5443	2.2797	0.5115	0.4126	0.3972	0.4582	0.4628	0.4362	0.4417	0.5661	1.7974
neg_4018	Sorbitan stearate	metab_12200	-	HMDB0029888;LMFA07011020	465.299	neg	M+Cl	C24H46O6	12.385	0.0302546	-	56.6	-0.461305	1338-41-6	-	-	-	-	-	-	Lipids and lipid-like molecules	Fatty Acyls	Fatty acid esters	2.7177	2.5526	1.3382	1.7654	1.3309	1.3648	3.2296	2.7233	2.6232	2.0552	1.9282	1.9669	3.362	2.3456	2.0702	3.8814	3.5929	2.4526	1.889	1.5909	1.4638	1.3428	1.3612	1.4218	1.6854	2.7883
neg_4038	Cucurbitacin B	metab_12220	C08794	LMST01010104;HMDB0034927	579.292	neg	M+Na-2H	C32H46O8	12.7827	0.0882531	-	60.5	-3.94115	6199-67-3	-	-	-	-	-	-	Lipids and lipid-like molecules	Steroids and steroid derivatives	Cucurbitacins	1.7296	2.2518	2.0523	2.3367	2.1689	1.9562	2.0879	2.5378	2.5596	2.5686	2.7304	2.6792	3.0156	2.9797	2.8546	3.0294	3.0884	2.937	1.7678	2.0658	1.9967	1.9669	2.039	2.0879	2.2363	2.1248
neg_4040	Bipindogulomethyloside	metab_12222	-	HMDB0030623	587.258	neg	M+Cl	C29H44O10	12.7924	0.0574427	-	70.9	-8.46793	53152-43-5	-	-	-	-	-	-	Lipids and lipid-like molecules	Steroids and steroid derivatives	Steroid lactones	0.4304	0.203	0.1792	1.132	1.4295	0.9096	0.9387	1.0696	1.0098	1.2348	1.6272	1.4333	1.8561	1.9222	2.0731	1.3454	1.7269	2.3666	0.1721	1.063	0.9661	1.3004	1.2606	1.142	2.2144	1.7459
neg_4072	(3beta,23xi)-3,23-Dihydroxycycloart-24-en-26-oic acid	metab_12254	-	HMDB0034567	493.33	neg	M+Na-2H	C30H48O4	13.8226	0.0815342	-	54.2	-0.0464112	-	-	-	-	-	-	-	Lipids and lipid-like molecules	Steroids and steroid derivatives	Cycloartanols and derivatives	1.8563	1.7634	0.2695	0.2845	0.2597	0.2713	2.7211	2.2528	2.1746	0.995	0.2789	0.7455	2.886	1.6769	1.0324	3.292	2.9718	1.7275	0.5097	0.2486	0.2938	0.2972	0.2773	0.2814	0.2664	1.9349
neg_4332	Goshonoside F2	metab_12514	-	HMDB0038540	519.27	neg	M+Cl	C26H44O8	12.7924	0.0637095	-	64.6	-5.38763	90851-25-5	-	-	-	-	-	-	Lipids and lipid-like molecules	Prenol lipids	Terpene glycosides	1.6736	1.3353	1.4673	1.8307	1.9954	1.8241	1.6487	1.718	1.6125	1.8914	2.1389	1.9509	2.2231	2.3524	2.4698	1.8645	2.1982	2.7486	1.3017	1.58	1.6876	1.8538	1.8546	1.7502	2.5876	2.2375
neg_4422	(S)-Nerolidol 3-O-[a-L-rhamnopyranosyl-(1->2)-b-D-glucopyranoside]	metab_12604	-	HMDB0040844	565.276	neg	M+Cl	C27H46O10	11.5004	0.0688915	-	85.6	-4.79645	130466-30-7	-	-	-	-	-	-	Lipids and lipid-like molecules	Fatty Acyls	Fatty acyl glycosides	0.8227	0.8801	0.8224	0.8496	0.8042	0.8258	0.8414	0.8227	1.2666	0.987	1.4803	1.549	2.0325	2.1086	1.9989	1.9626	1.9822	1.6121	1.1381	1.3853	1.4055	0.9933	1.193	1.4638	1.9166	1.3562
neg_4423	(6beta,8alpha)-6-Hydroxy-7(11)-eremophilen-12,8-olide	metab_12605	-	HMDB0035148	285.124	neg	M+Cl	C15H22O3	11.4653	0.0903718	-	87.5	-7.58759	10250-03-0	-	-	-	-	-	-	Lipids and lipid-like molecules	Prenol lipids	Terpene lactones	1.8835	1.936	2.0126	1.911	2.0835	2.0464	1.9783	1.9342	1.8959	1.9634	2.0157	1.9198	1.7433	1.8185	1.7521	1.7694	1.6834	1.7577	1.937	1.9119	2.0774	2.1289	2.0637	1.8817	1.9103	1.9714
neg_4436	(3b,16a,20R)-25-Acetoxy-3,16,20,22-tetrahydroxy-5-cucurbiten-11-one 3-glucoside	metab_12618	-	HMDB0035346	731.393	neg	M+Na-2H	C38H62O12	11.2978	0.09135	-	71.1	-8.82471	178062-95-8	-	-	-	-	-	-	Lipids and lipid-like molecules	Steroids and steroid derivatives	Steroidal glycosides	1.4217	1.7639	0.9427	1.386	1.3184	1.4305	1.8294	1.6034	0.9432	0.9019	1.7444	1.3787	2.5126	2.4729	1.9001	2.9298	2.6894	2.0366	1.5838	1.4822	0.4992	0.2218	0.7636	0.9574	0.197	1.019
neg_4447	1-nonadecanoyl-glycero-3-phosphate	metab_12629	-	HMDB0062322;LMGP10050034	497.289	neg	M+FA-H	C22H45O7P	11.1911	0.0908219	-	55	0.655347	-	-	-	-	-	-	-	Lipids and lipid-like molecules	Glycerophospholipids	Glycerophosphates	0.5252	0.5732	0.525	0.8074	0.5101	0.5278	1.2881	1.3937	1.4431	1.5998	1.6808	1.6693	1.8601	1.8978	2.0549	1.6958	1.5347	0.7631	1.9135	2.0678	1.8927	1.7996	1.8668	2.1437	2.4093	1.7514
neg_4458	Absinthin	metab_12640	C09286	HMDB0035742	517.256	neg	M+Na-2H	C30H40O6	11.1528	0.0975894	-	55	-3.25172	1362-42-1	-	-	-	-	-	-	Lipids and lipid-like molecules	Prenol lipids	Sesterterpenoids	1.8695	2.3486	2.2676	2.8419	2.5089	1.5799	2.5397	2.3726	2.1676	2.5281	2.5619	2.7166	2.2759	2.4088	2.5582	1.6577	0.3277	1.6887	0.7999	1.4092	2.1319	1.9936	2.1873	2.1309	3.0936	2.4563
neg_4459	Desglucocheirotoxin	metab_12641	-	HMDB0034362	585.244	neg	M+Cl	C29H42O10	11.1528	0.193608	-	74	-6.53488	5822-57-1	-	-	-	-	-	-	Lipids and lipid-like molecules	Steroids and steroid derivatives	Steroid lactones	1.2891	1.9189	1.8154	2.5423	2.1104	0.8404	2.2206	1.8967	1.5359	2.0723	2.2007	2.2843	1.6153	1.7627	2.1121	0.4419	1.0819	1.2782	0.3994	0.3843	1.645	1.0687	1.578	1.4595	2.777	1.9129
neg_4465	PE(15:0/22:2(13Z,16Z))	metab_12647	-	LMGP02010471;HMDB0008909	802.563	neg	M+FA-H	C42H80NO8P	11.0903	0.0697099	-	74	3.6752	-	-	-	-	-	-	-	Lipids and lipid-like molecules	Glycerophospholipids	Glycerophosphoethanolamines	0.6414	0.0139	1.1648	0.2138	1.8594	0.7233	0.2862	1.6246	1.0945	0.8498	0.6741	0.0024	3.5807	2.9627	0.6438	3.7011	3.4267	0.3862	1.8469	1.8282	1.6889	1.386	0.683	1.3377	1.0464	0.6626
neg_4516	PC(18:2(9Z,12Z)/16:1(9Z))	metab_12698	-	HMDB0008134;LMGP01011620	800.55	neg	M+FA-H	C42H78NO8P	10.7103	0.12452	-	51.2	7.45246	-	-	-	-	-	-	-	Lipids and lipid-like molecules	Glycerophospholipids	Glycerophosphocholines	1.8126	1.5695	1.4763	1.4585	1.3755	1.6203	1.6698	2.1347	2.0313	1.9156	1.777	2.1011	3.3563	2.8386	1.8891	3.4839	3.2067	2.1353	2.3842	2.2546	2.0599	1.7995	1.9442	1.7596	1.5472	1.6409
neg_4532	PI(16:0/20:0)	metab_12714	-	LMGP06010942;HMDB0009785	865.574	neg	M-H	C45H87O13P	10.6205	0.243483	-	82.7	-8.46337	-	-	-	-	-	-	-	Lipids and lipid-like molecules	Glycerophospholipids	Glycerophosphoinositols	1.4579	0.6913	0.6387	0.6634	0.6222	1.0422	1.1593	1.1808	0.9695	0.6665	1.4928	1.3457	1.3032	1.1035	0.6353	1.2672	1.204	1.0629	2.0252	1.3572	1.6505	1.5926	1.8805	1.5663	1.469	1.5224
neg_4535	2(R)-hydroxydocosanoic acid	metab_12717	-	HMDB0061660	355.322	neg	M-H	C22H44O3	10.6205	0.249228	-	70.3	0.886526	-	-	-	-	-	-	-	Lipids and lipid-like molecules	Fatty Acyls	Fatty acids and conjugates	0.6405	1.9597	1.4211	1.9868	1.9767	0.6433	2.0092	2.1933	2.3228	1.7828	2.1749	2.0137	2.2757	2.0203	2.1174	2.5164	2.3285	1.9178	1.9909	2.2507	1.929	0.6856	1.5047	1.9345	1.1749	1.2812
neg_4589	PE-NMe(18:2(9Z,12Z)/22:5(4Z,7Z,10Z,13Z,16Z))	metab_12771	-	HMDB0113188	848.549	neg	M+FA-H	C46H78NO8P	10.259	0.2693	-	76.4	4.72556	-	-	-	-	-	-	-	Lipids and lipid-like molecules	Glycerophospholipids	Glycerophosphoethanolamines	1.5593	1.2237	1.5334	1.2762	1.3357	1.8486	1.4813	1.8662	1.486	1.8774	1.6332	1.9202	2.8356	2.0248	0.9475	2.9598	2.3797	1.4186	1.9632	2.0449	1.8519	2.1211	1.9047	1.8872	1.9003	2.0079
neg_4590	PGP(22:6(4Z,7Z,10Z,13Z,16Z,19Z)/18:1(11Z))	metab_12772	-	HMDB0116508	881.478	neg	M-H2O-H	C46H78O13P2	10.2495	0.215264	-	53.2	4.80168	-	-	-	-	-	-	-	Lipids and lipid-like molecules	Glycerophospholipids	Glycerophosphoglycerophosphates	1.0402	0.9037	1.5153	0.8729	1.03	1.2021	1.3086	0.8458	0.8322	1.3283	1.7829	1.095	1.2569	0.8913	0.8418	0.8864	0.9128	1.7202	1.6272	1.7544	1.7817	1.082	1.637	1.3906	1.1283	1.0899
neg_4599	Gluten exorphin A5	metab_12781	-	HMDB0059793	634.223	neg	M+Cl	C29H37N5O9	10.2307	0.0786544	-	56.1	-9.35684	-	-	-	-	-	-	-	Organic acids and derivatives	Carboxylic acids and derivatives	Amino acids, peptides, and analogues	2.0935	2.4513	2.3035	2.7846	1.57	0.5795	2.3462	2.3551	2.6146	2.459	2.6208	2.5946	1.579	1.809	1.9057	0.5944	0.5926	1.7078	2.0096	2.1886	1.2146	0.6023	1.1057	1.8692	2.1586	0.6351
neg_4642	Lupeoside	metab_12824	-	HMDB0039242	765.483	neg	M+FA-H	C41H68O10	9.9597	0.112626	-	51.9	4.74055	111216-33-2	-	-	-	-	-	-	Lipids and lipid-like molecules	Prenol lipids	Terpene glycosides	3.229	2.9496	3.1543	3.1523	3.347	3.4019	3.2046	3.4046	3.3893	3.3903	3.539	3.4293	3.4156	3.2775	3.1078	3.1125	3.3016	3.471	3.4757	3.4288	3.4551	3.3168	3.4716	3.4659	3.2353	3.2287
neg_4658	Cinncassiol D4 2-glucoside	metab_12840	-	HMDB0035065	549.245	neg	M+Cl	C26H42O10	9.9033	0.0452044	-	59.5	-3.9637	-	-	-	-	-	-	-	Lipids and lipid-like molecules	Prenol lipids	Terpene glycosides	4.1111	4.2412	4.2643	4.3887	4.1342	3.6013	4.1668	4.1358	4.1216	4.1368	4.1704	4.1884	3.7477	3.9761	4.1774	3.6339	3.7487	3.777	3.7959	3.5815	3.9105	3.7434	3.7772	3.9483	3.9095	3.9044
neg_4756	DL-2-hydroxy stearic acid	metab_12937	-	LMFA02000120	299.259	neg	M-H	C18H36O3	9.6134	0.0840897	68.2	-	-0.806026	-	-	-	-	-	-	-	-	-	-	1.4	1.6518	1.3	1.8807	1.5458	1.94	1.658	1.7673	1.5444	1.2495	1.6689	1.3325	3.4953	3.2714	2.9459	3.8617	3.6556	3.3109	1.7847	1.5272	1.3418	1.2208	1.5428	1.4631	1.719	1.6136
neg_4797	FAHFA(16:1(9Z)/5-O-16:0)	metab_12978	-	HMDB0112154;LMFA07011082	529.425	neg	M+Na-2H	C32H60O4	9.4539	0.176218	-	96.5	1.75646	-	-	-	-	-	-	-	Lipids and lipid-like molecules	Fatty Acyls	Fatty acids and conjugates	1.8404	1.7578	1.6275	1.9373	1.3324	1.2107	1.5653	1.8539	1.8366	1.8472	1.7389	1.6141	1.7822	1.5306	0.5778	1.1574	1.4047	1.6701	0.4124	0.3971	0.458	0.4626	0.4361	0.4416	0.4213	0.4483
neg_4819	PA(10:0/8:0)	metab_12999	-	HMDB0114778	451.246	neg	M-H	C21H41O8P	9.3681	0.101504	-	79.6	-1.5974	-	-	-	-	-	-	-	Lipids and lipid-like molecules	Glycerophospholipids	Glycerophosphates	0.1835	0.2078	0.1834	0.1947	0.1761	0.1848	0.1912	0.1835	0.1781	0.1788	0.1905	0.1813	2.0103	1.8644	1.1559	3.2989	3.183	1.185	0.1762	0.168	0.2017	0.2043	0.1893	0.1924	0.1811	0.1961
neg_4824	Cafamarine	metab_13004	-	HMDB0037003	543.196	neg	M+Cl	C26H36O10	9.3585	0.115503	-	56	-7.65688	42612-19-1	-	-	-	-	-	-	Organoheterocyclic compounds	Naphthofurans	Not Available	2.8477	3.3404	3.274	3.2333	3.1413	2.9662	3.0851	3.1658	3.0981	3.0837	3.2216	3.0677	1.6955	1.6829	2.2118	1.6241	1.4111	1.5448	2.7088	2.6202	2.8335	2.6312	2.7385	2.924	2.4265	2.3975
neg_4852	1-Oleoylglycerophosphoserine	metab_13032	-	HMDB0061694	544.266	neg	M+Na-2H	C24H46NO9P	9.2742	0.161489	-	69.3	0.6051	-	-	-	-	-	-	-	Lipids and lipid-like molecules	Glycerophospholipids	Glycerophosphoserines	3.0233	2.7911	2.7983	2.9492	2.7872	2.7972	2.8173	2.5955	2.5073	2.4807	2.6327	2.4173	3.3618	3.0114	2.8961	2.9822	2.8981	3.0731	2.1048	2.1547	2.5268	2.7342	2.4605	2.533	2.583	2.7429
neg_4881	LysoPE(0:0/16:1(9Z))	metab_13061	-	HMDB0011474;LMGP02050037	496.267	neg	M+FA-H	C21H42NO7P	9.1899	0.162865	-	95.3	-2.31544	-	-	-	-	-	-	-	Lipids and lipid-like molecules	Glycerophospholipids	Glycerophosphoethanolamines	0.0952	1.9158	1.6682	1.8827	1.9391	0.0959	1.7671	2.55	2.463	2.1018	2.6809	2.2415	2.271	2.2761	2.0794	2.1408	1.8693	1.6392	2.47	2.0962	1.5979	1.5612	2.008	2.1686	2.2627	1.9124
neg_4938	Cinncassiol C1 19-glucoside	metab_13118	-	HMDB0035167	587.232	neg	M+FA-H	C26H38O12	9.0231	0.212728	-	61.9	-5.40608	-	-	-	-	-	-	-	Lipids and lipid-like molecules	Prenol lipids	Terpene glycosides	0.9963	2.6864	2.5829	2.7443	2.7282	1.0169	2.506	2.5702	2.5849	2.8899	2.861	2.8446	1.3463	1.8886	1.7835	1.7996	1.8844	1.9953	2.181	2.432	2.7777	2.5841	2.8325	2.7768	2.9549	1.0284
neg_4944	Butyl 3-O-caffeoylquinate	metab_13124	-	HMDB0034588	445.13	neg	M+Cl	C20H26O9	9.0039	0.251547	-	67.5	6.33788	132741-56-1	-	-	-	-	-	-	Organic oxygen compounds	Organooxygen compounds	Alcohols and polyols	2.9033	2.6914	2.7587	2.8417	2.6905	2.3269	2.1084	1.8163	2.1224	2.0952	2.2723	1.9513	0.697	1.498	1.8198	0.729	0.8433	1.8945	1.1749	1.5183	1.5765	2.2484	1.7717	1.7751	1.7116	1.1048
neg_4975	5,6-dehydro Arachidonic Acid	metab_13155	-	-	301.217	neg	M-H	C20H30O2	8.9316	0.0417426	51.3	-	-1.09115	-	-	-	-	-	-	-	-	-	-	0.64	0.4262	0.3855	0.4045	1.2306	0.6084	0.3987	0.3857	0.3764	1.3777	2.0977	1.5093	3.5564	3.5161	3.5666	3.7604	3.5578	3.2695	0.9998	0.3588	0.4162	0.4205	0.3954	0.4006	0.3815	0.407
neg_4976	Hoduloside VI	metab_13156	-	HMDB0040658	783.455	neg	M-H	C41H68O14	8.9219	0.171578	-	73.5	2.06498	154971-10-5	-	-	-	-	-	-	Lipids and lipid-like molecules	Prenol lipids	Triterpenoids	1.3834	0.6965	1.2473	0.9712	0.9139	1.8122	1.4921	1.6067	0.8924	1.0512	0.9789	1.0151	1.1836	1.0249	0.6403	1.7845	1.4859	1.283	2.031	1.9302	1.8622	1.6196	1.6254	1.7008	1.536	1.7643
neg_4992	(S)-10,16-Dihydroxyhexadecanoic acid	metab_13172	C08285	HMDB0037798	269.212	neg	M-H2O-H	C16H32O4	8.8834	0.0573736	-	77.5	-0.816457	69232-67-3	-	-	map00073	Cutin, suberine and wax biosynthesis	Metabolism	Lipid metabolism	Lipids and lipid-like molecules	Fatty Acyls	Fatty acids and conjugates	0.3189	0.355	0.3188	0.3356	0.3077	0.3208	0.3305	0.5494	0.3107	0.3117	0.8046	0.5137	2.9327	2.8591	2.6479	3.2656	3.188	2.9929	0.3079	0.7918	0.4084	0.4001	0.3276	0.3322	0.3153	1.1512
neg_5004	Smilanippin A	metab_13184	-	HMDB0041354	769.443	neg	M+FA-H	C39H64O12	8.8362	0.205063	-	51	6.25303	166736-13-6	-	-	-	-	-	-	Lipids and lipid-like molecules	Steroids and steroid derivatives	Steroidal glycosides	1.5921	1.3208	1.4356	1.5439	1.7025	2.1608	2.092	1.8557	1.4103	1.6353	1.7177	1.7483	1.0365	1.3486	1.3928	0.4856	1.2272	1.293	2.3949	2.3065	2.2666	2.1997	2.2123	2.2618	1.8764	1.969
neg_5040	18-Hydroxycortisol	metab_13219	-	LMST02030193;HMDB0000418	359.184	neg	M-H2O-H	C21H30O6	8.7334	0.225638	-	82.6	-6.57873	86002-90-6	-	-	-	-	-	-	Lipids and lipid-like molecules	Steroids and steroid derivatives	Hydroxysteroids	0.0709	0.0817	0.0709	0.0758	0.0677	0.0715	0.0743	0.5573	0.0686	0.0688	0.074	0.0699	0.1059	0.0722	0.0702	1.3829	1.2361	0.072	1.6163	1.9622	2.3446	2.3814	2.1343	1.8918	1.9242	2.4402
neg_5065	Hoduloside VIII	metab_13242	-	HMDB0040660	915.503	neg	M-H	C46H76O18	8.6316	0.150597	-	53.3	8.11061	154971-12-7	-	-	-	-	-	-	Lipids and lipid-like molecules	Prenol lipids	Triterpenoids	2.6485	2.5595	2.8384	3.1587	3.5469	2.6953	2.9348	2.5985	2.6444	2.6027	2.5697	2.7489	0.9726	0.9737	2.1788	1.0083	1.0062	1.9762	2.3902	2.2256	2.6111	2.6759	2.3341	2.5296	2.2911	2.3931
neg_5095	10-Hydroxymyristic acid methyl ester	metab_13272	-	HMDB0031061	257.212	neg	M-H	C15H30O3	8.5563	0.252297	-	55	-0.732895	-	-	-	-	-	-	-	Lipids and lipid-like molecules	Fatty Acyls	Fatty alcohols	0.436	0.4795	0.4358	0.4562	0.4223	0.4383	0.45	0.436	0.426	0.4272	0.4486	0.4318	1.8327	2.0572	0.6619	2.4743	2.8214	1.4219	0.4225	0.407	0.4688	0.4734	0.4465	0.4521	0.4315	0.6503
neg_5097	Ophiopogonin C'	metab_13274	-	HMDB0029312	767.426	neg	M+FA-H	C39H62O12	8.5376	0.179655	-	62.7	5.31391	19057-67-1	-	-	-	-	-	-	Lipids and lipid-like molecules	Steroids and steroid derivatives	Steroidal glycosides	2.4808	2.4533	2.5407	2.7506	1.9287	2.8573	2.7578	2.5672	2.3787	2.5604	2.4944	2.3829	1.9179	2.0014	2.2291	1.424	1.6219	1.8836	2.9739	2.721	2.7454	2.791	2.8715	3.1104	2.5646	2.8066
neg_5113	LysoPC(16:0)	metab_13290	C04230	HMDB0010382	540.332	neg	M+FA-H	C24H50NO7P	8.5046	0.050293	-	71.9	1.63456	-	Lipids	Phospholipids	map00564	Glycerophospholipid metabolism	Metabolism	Lipid metabolism	Lipids and lipid-like molecules	Glycerophospholipids	Glycerophosphocholines	3.6042	4.0041	4.0134	3.8236	4.0522	3.9833	3.8139	3.951	4.0568	4.0576	4.1188	4.1423	4.5803	4.5535	4.4485	4.5782	4.6148	4.4605	4.0959	4.1109	4.2253	4.2282	4.1829	4.135	4.3149	4.1856
neg_5117	Vinaginsenoside R1	metab_13294	-	HMDB0034624	841.501	neg	M-H	C44H74O15	8.4953	0.0270859	-	51.2	6.17876	156980-41-5	-	-	-	-	-	-	Lipids and lipid-like molecules	Prenol lipids	Terpene glycosides	2.6891	2.9449	2.7482	2.7961	2.9171	2.6869	3.1058	3.0149	2.9834	3.0196	2.9672	2.926	3.0218	3.1819	2.9723	2.9789	2.9171	2.8406	3.0173	3.1245	3.006	2.909	2.9521	2.9425	3.1549	3.0227
neg_5121	LysoPE(20:3(11Z,14Z,17Z)/0:0)	metab_13298	-	LMGP02050065;HMDB0011514	502.294	neg	M-H	C25H46NO7P	8.4858	0.250805	-	66.3	0.119346	-	-	-	-	-	-	-	Lipids and lipid-like molecules	Glycerophospholipids	Glycerophosphoethanolamines	0.6108	0.6622	0.6106	0.7849	0.5945	1.208	0.878	0.7897	1.1648	1.7542	1.437	1.0113	2.777	2.7383	2.5536	3.0168	2.8606	2.2116	0.6242	0.576	0.9818	1.0201	0.6453	1.0117	1.4806	0.638
neg_5144	Polypodosaponin	metab_13321	-	HMDB0034337	737.418	neg	M-H	C39H62O13	8.4198	0.0959277	-	54.3	8.00439	33285-16-4	-	-	-	-	-	-	Lipids and lipid-like molecules	Steroids and steroid derivatives	Steroidal glycosides	2.3908	2.657	2.418	2.4361	2.2789	2.8326	2.8166	2.6645	2.5076	2.5594	2.6456	2.3806	1.2105	1.9082	2.1932	1.5448	1.7789	2.0721	3.0982	3.1123	2.9253	2.8514	2.9645	3.0227	2.5469	2.7872
neg_5168	Sericoside	metab_13345	-	HMDB0034504	711.398	neg	M+FA-H	C36H58O11	8.3343	0.0460316	-	72.5	2.44644	55306-04-2	-	-	-	-	-	-	Lipids and lipid-like molecules	Prenol lipids	Triterpenoids	2.6258	2.68	2.4709	2.5345	2.4078	2.8575	2.8461	2.8693	2.7069	2.7291	2.8636	2.6929	2.7028	2.6383	2.607	2.4991	2.4908	2.704	2.9975	2.9791	2.8317	2.8235	2.8224	2.8307	2.6738	2.9069
neg_5181	LysoPE(18:2(9Z,12Z)/0:0)	metab_13358	-	HMDB0011507	476.279	neg	M-H	C23H44NO7P	8.2859	0.0590707	-	60.3	0.716483	85046-18-0	-	-	-	-	-	-	Lipids and lipid-like molecules	Glycerophospholipids	Glycerophosphoethanolamines	3.3063	4.139	4.0263	3.9859	3.8626	3.5373	4.0544	4.0876	4.2008	4.0351	4.0981	4.1421	4.4622	4.4831	4.6099	4.4246	4.4449	4.2492	4.3145	4.4303	4.2639	4.1251	4.2416	4.3321	4.5296	4.0342
neg_5182	LysoPE(15:0/0:0)	metab_13359	-	HMDB0011502	438.262	neg	M-H	C20H42NO7P	8.2859	0.0946541	-	51.4	-0.820975	-	-	-	-	-	-	-	Lipids and lipid-like molecules	Glycerophospholipids	Glycerophosphoethanolamines	1.381	1.198	1.2018	0.454	2.0134	1.8089	0.8661	1.3862	1.7371	1.8075	1.6005	1.9323	2.9468	2.8989	2.587	3.1546	3.0992	2.6835	1.4652	1.5266	1.7088	1.8328	1.8246	1.4006	2.1031	1.6654
neg_5191	Ginsenoside III	metab_13368	-	HMDB0034351	997.473	neg	M+K-2H	C48H80O19	8.2475	0.203282	-	51.5	-5.58744	223710-06-3	-	-	-	-	-	-	Lipids and lipid-like molecules	Prenol lipids	Triterpenoids	2.3943	2.1919	2.1948	2.0564	2.1962	2.7931	2.3092	1.7397	1.6965	1.3196	1.3991	1.0005	0.7401	0.9418	0.7506	0.8085	0.5447	0.4427	2.2615	1.7888	2.0116	2.2018	2.038	2.1018	1.2199	2.4672
neg_5209	LPC(18:2)	metab_13385	-	-	564.332	neg	M+FA-H	C26H50NO7P	8.1905	0.0345597	57.7	-	2.32735	-	-	-	-	-	-	-	-	-	-	3.2658	4.0974	3.9531	4.0591	3.941	3.5451	4.0255	4.0481	4.1423	4.0071	4.035	4.089	4.3673	4.3281	4.4028	4.3213	4.3189	4.1255	4.1967	4.3084	4.1683	4.064	4.1401	4.2127	4.4439	4.0096
neg_5223	LysoPC(20:4(5Z,8Z,11Z,14Z))	metab_13397	C04230	HMDB0010395	588.331	neg	M+FA-H	C28H50NO7P	8.1434	0.19926	-	87.6	0.307634	-	Lipids	Phospholipids	map00564	Glycerophospholipid metabolism	Metabolism	Lipid metabolism	Lipids and lipid-like molecules	Glycerophospholipids	Glycerophosphocholines	0.6762	0.7298	0.9542	0.7012	2.7103	1.3588	1.162	1.3901	1.4917	1.5877	1.2922	1.5069	2.5764	2.3315	2.2633	2.5674	2.2287	1.7086	1.2374	1.7871	0.7167	1.5594	0.7442	1.3357	1.6832	1.6597
neg_5285	Avocadyne 2-acetate	metab_13459	-	HMDB0031047	371.241	neg	M+FA-H	C19H34O4	7.9578	0.151478	-	75	-7.5123	37139-04-1	-	-	-	-	-	-	Lipids and lipid-like molecules	Fatty Acyls	Fatty alcohols	1.4408	1.6487	1.4742	1.7017	1.5849	0.9174	1.4024	1.4896	1.4711	1.1194	1.0845	1.5214	1.3117	1.5692	1.9599	1.2024	0.7145	1.5519	0.9321	0.5697	1.1223	1.1879	0.6404	1.1956	0.4897	0.4182
neg_5292	Prolyl-Threonine	metab_13466	-	HMDB0029027	647.326	neg	3M-H	C9H16N2O4	7.929	0.0963818	-	74.1	0.0825789	-	-	-	-	-	-	-	Organic acids and derivatives	Carboxylic acids and derivatives	Amino acids, peptides, and analogues	0.7566	0.2784	0.1953	0.4044	0.6637	0.7009	0.3467	1.0236	0.364	0.1759	0.8065	0.3903	1.545	1.7895	1.5912	1.8092	2.4159	2.4122	1.1277	0.921	0.9256	0.1024	0.7753	1.2772	0.9162	0.4435
neg_5294	LysoPC(16:1(9Z)/0:0)	metab_13468	C04230	HMDB0010383	538.316	neg	M+FA-H	C24H48NO7P	7.9196	0.164212	-	75.5	1.61777	76790-27-7	Lipids	Phospholipids	map00564	Glycerophospholipid metabolism	Metabolism	Lipid metabolism	Lipids and lipid-like molecules	Glycerophospholipids	Glycerophosphocholines	1.7393	2.6948	2.4451	2.5355	2.5593	1.8865	2.46	2.5297	2.61	2.4261	2.4066	2.6094	2.9858	2.9741	2.9402	2.9259	2.8809	2.6395	2.5278	2.5559	2.7484	2.5682	2.6389	2.7066	3.3554	2.5657
neg_5299	LysoPE(18:3(6Z,9Z,12Z)/0:0)	metab_13473	-	HMDB0011508	474.263	neg	M-H	C23H42NO7P	7.8913	0.0314973	-	59.9	0.466319	-	-	-	-	-	-	-	Lipids and lipid-like molecules	Glycerophospholipids	Glycerophosphoethanolamines	2.8173	3.5107	3.362	3.4007	3.2577	3.0751	3.5696	3.5754	3.6645	3.5536	3.5489	3.6387	3.9933	4.1541	4.1625	4.0445	4.2006	3.9649	3.7486	3.941	3.6566	3.5031	3.616	3.6902	4.0808	3.5533
neg_5300	Cyclotricuspidoside C	metab_13474	-	HMDB0033636	905.482	neg	M+FA-H	C43H72O17	7.882	0.0507697	-	53.6	7.87615	239794-23-1	-	-	-	-	-	-	Lipids and lipid-like molecules	Prenol lipids	Terpene glycosides	2.4831	2.8425	2.6889	2.5678	2.6876	2.8086	2.7858	2.5561	2.5182	2.3854	2.533	2.3137	0.7743	1.6358	1.7943	1.1218	1.5855	1.9553	2.6979	2.6927	2.399	2.5215	2.3417	2.534	2.2521	2.6808
neg_5309	LysoPC(14:0/0:0)	metab_13483	-	HMDB0010379	512.3	neg	M+FA-H	C22H46NO7P	7.8355	0.228301	-	88.2	0.785435	20559-16-4	-	-	-	-	-	-	Lipids and lipid-like molecules	Glycerophospholipids	Glycerophosphocholines	0.3412	0.3789	0.341	0.3586	1.9846	0.3432	0.3533	0.3412	0.3326	0.9396	1.271	0.3376	2.8421	2.7752	2.5921	2.8988	2.8955	2.5265	0.3296	0.3164	0.3695	1.4701	1.1374	0.9074	2.3492	1.8188
neg_5318	LPC(18:3)	metab_13492	C04230	-	562.316	neg	M+FA-H	C26H48NO7P	7.7985	0.0514501	66.5	-	1.94982	-	Lipids	Phospholipids	map00564	Glycerophospholipid metabolism	Metabolism	Lipid metabolism	-	-	-	2.8455	3.491	3.2264	3.4117	3.186	3.2038	3.6126	3.5425	3.672	3.4658	3.4765	3.6396	4.1033	4.0522	4.0404	4.1043	4.1332	3.7719	3.6708	3.8398	3.5767	3.4791	3.4979	3.6138	3.8577	3.4315
neg_5362	Garcinone B	metab_13536	-	HMDB0029510	393.137	neg	M-H	C23H22O6	7.626	0.265182	-	50.7	6.87067	76996-28-6	-	-	-	-	-	-	Organoheterocyclic compounds	Benzopyrans	1-benzopyrans	2.6283	2.6428	2.5385	2.5882	2.4227	2.3981	2.6096	2.5234	2.5919	2.3421	2.4046	2.5824	2.5795	2.6341	2.582	2.6031	2.5611	2.6395	1.9795	2.0722	2.155	2.1926	2.2611	2.2323	2.2201	2.3207
neg_5375	Glucoconvallasaponin B	metab_13549	-	HMDB0034327	757.404	neg	M-H	C38H62O15	7.5976	0.158366	-	54.1	3.67372	16939-88-1	-	-	-	-	-	-	Lipids and lipid-like molecules	Steroids and steroid derivatives	Steroidal glycosides	1.7547	2.2016	1.9389	1.5616	1.5643	2.2912	2.4214	2.3088	2.1074	1.9848	2.0631	1.6768	1.2213	2.167	1.8825	1.1418	1.0861	2.1718	2.8167	2.8334	2.4739	2.2949	2.3627	2.6154	2.1767	2.3566
neg_5401	N-[[3-Hydroxy-2-(2-pentenyl)cyclopentyl]acetyl]isoleucine	metab_13575	-	HMDB0041248	306.207	neg	M-H2O-H	C18H31NO4	7.4993	0.0997207	-	51.4	-0.679059	162854-97-9	-	-	-	-	-	-	Organic acids and derivatives	Carboxylic acids and derivatives	Amino acids, peptides, and analogues	2.4353	2.3099	1.8977	2.3162	2.5461	1.8062	2.6117	3.1131	2.8743	2.8464	2.849	3.0525	2.6029	3.1767	3.5428	2.1144	2.677	3.3559	1.9049	1.7725	2.0545	2.0603	1.7641	2.1372	1.6701	1.4962
neg_5439	PSF-A	metab_13613	-	HMDB0034608	509.169	neg	M+FA-H	C23H28O10	7.3535	0.161898	-	85	5.00452	-	-	-	-	-	-	-	Lipids and lipid-like molecules	Prenol lipids	Terpene lactones	1.4209	1.5417	1.5492	1.158	1.2825	1.2754	1.5594	1.5258	1.5566	1.4232	1.5794	1.5936	0.4533	0.4541	0.4456	0.4794	0.4779	0.453	0.7808	0.9342	0.9848	0.9365	0.9003	1.012	1.3578	1.2574
neg_5447	Dehydrosoyasaponin I	metab_13621	C13837	HMDB0039331	921.478	neg	M-H2O-H	C48H76O18	7.3243	0.0472668	-	63.3	-7.77089	117210-14-7	-	-	-	-	-	-	Lipids and lipid-like molecules	Prenol lipids	Terpene glycosides	2.1558	2.5649	2.1812	2.2677	2.2932	2.403	2.1395	2.0966	2.0643	2.0162	2.03	1.8722	1.5026	2.2123	1.964	1.781	2.3217	2.2726	2.4645	2.4239	2.0524	1.9982	1.7888	2.0061	1.9198	2.1317
neg_5452	3-(1,1-Dimethylallyl)scopoletin 7-glucoside	metab_13626	-	HMDB0032853	421.154	neg	M-H	C21H26O9	7.2858	0.0589693	-	53.1	9.67544	208333-72-6	-	-	-	-	-	-	Phenylpropanoids and polyketides	Coumarins and derivatives	Coumarin glycosides	1.7046	1.6941	1.7279	1.7904	1.863	1.4691	2.0407	1.8552	1.7959	1.4281	1.3165	1.5044	1.0377	1.0388	1.0668	1.0739	1.0718	1.0373	1.7403	1.6994	1.3718	1.2362	1.1442	1.3658	1.6952	1.541
neg_5453	Prostaglandin D1	metab_13627	C06438	HMDB0005102;LMFA03010049	335.222	neg	M-H2O-H	C20H34O5	7.2858	0.102413	-	97.1	-2.8407	17968-82-0	Lipids	Eicosanoids	-	-	-	-	Lipids and lipid-like molecules	Fatty Acyls	Eicosanoids	0.2388	0.5381	0.2387	0.2525	0.3471	0.2404	0.2483	0.2388	0.2322	0.233	0.2473	0.2361	2.3074	2.2275	1.8128	1.815	1.9467	1.6353	0.2299	0.2197	0.261	0.2642	0.2459	0.2497	0.2359	0.2543
neg_5462	LysoPE(14:0/0:0)	metab_13636	-	HMDB0011500	446.231	neg	M+Na-2H	C19H40NO7P	7.2577	0.0734216	-	55.3	5.22864	-	-	-	-	-	-	-	Lipids and lipid-like molecules	Glycerophospholipids	Glycerophosphoethanolamines	1.4589	2.0078	1.8338	1.7541	1.6381	1.6639	1.868	1.9943	2.233	2.0869	2.1293	2.2278	3.1408	3.2815	3.0035	3.3271	3.4548	3.0514	1.8674	1.9238	1.8147	1.6611	1.7897	1.8676	2.1456	1.896
neg_5469	(±)-(E)-13-Hydroxy-10-oxo-11-octadecenoic acid	metab_13643	-	HMDB0040900	357.228	neg	M+FA-H	C18H32O4	7.2388	0.0916637	-	61.7	-1.4502	28979-44-4	-	-	-	-	-	-	Lipids and lipid-like molecules	Fatty Acyls	Lineolic acids and derivatives	1.9361	2.1856	1.9732	1.9471	1.9879	1.7445	2.4737	2.4208	2.224	2.1899	2.2804	2.3512	2.4467	2.4544	2.457	2.5665	2.5016	2.4455	1.8038	1.7139	1.8067	1.7054	1.6197	1.938	1.8106	1.8402
neg_5526	13-Hydroxy-9-methoxy-10-oxo-11-octadecenoic acid	metab_13700	-	HMDB0040901	323.222	neg	M-H2O-H	C19H34O5	7.0005	0.139065	-	63.1	-1.51093	150147-08-3	-	-	-	-	-	-	Lipids and lipid-like molecules	Fatty Acyls	Lineolic acids and derivatives	2.4358	2.7119	2.4787	2.5216	2.413	1.9772	2.4444	2.2632	2.3545	2.2494	2.321	2.3379	2.9109	2.7675	2.7328	2.6477	2.6559	2.6513	1.4724	1.2665	1.7059	2.0127	1.427	1.7947	1.5732	1.5745
neg_5546	Squamosinin A	metab_13720	-	HMDB0041429	621.434	neg	M-H	C36H62O8	6.892	0.215183	-	63	-4.45789	163597-71-5	-	-	-	-	-	-	Lipids and lipid-like molecules	Fatty Acyls	Fatty alcohols	1.4275	2.1499	1.6966	1.9197	1.5941	0.3733	2.3494	2.3417	2.1217	2.0855	2.0603	2.3113	2.6639	2.8526	2.9013	2.7972	2.9044	2.7255	0.4429	1.7889	0.3042	0.3077	0.3257	0.2915	1.1594	0.9157
neg_5559	Prostaglandin F1a	metab_13733	C06475	HMDB0002685	401.254	neg	M+FA-H	C20H36O5	6.8257	0.181439	-	73.2	-0.373987	745-62-0	Lipids	Eicosanoids	-	-	-	-	Lipids and lipid-like molecules	Fatty Acyls	Eicosanoids	2.5363	1.1597	0.7893	0.1393	0.1253	0.1318	2.7152	1.9861	1.9524	1.5534	1.4861	1.3674	2.5334	1.5918	0.8066	3.2368	2.6709	1.2665	0.557	0.1192	0.1446	0.1466	0.8848	0.1375	0.8537	2.3483
neg_5564	5-Pentyl-2-furanoctanoic acid	metab_13738	-	HMDB0112098	605.407	neg	2M+FA-H	C17H28O3	6.788	0.249557	-	52	1.90436	-	-	-	-	-	-	-	Lipids and lipid-like molecules	Fatty Acyls	Fatty acids and conjugates	0.3996	0.4411	0.3995	0.4189	0.3867	0.4019	0.413	1.8536	2.6902	2.4472	2.3981	2.4574	3.2272	2.903	2.305	2.7709	2.9241	2.5184	0.3869	0.3721	0.4309	0.4352	0.4097	0.415	1.007	0.8532
neg_5566	3-Methyl-5-pentyl-2-furanpentanoic acid	metab_13740	-	HMDB0112086	251.165	neg	M-H	C15H24O3	6.788	0.255347	-	75.9	-1.13097	157686-84-5	-	-	-	-	-	-	Lipids and lipid-like molecules	Fatty Acyls	Fatty acids and conjugates	0.9059	0.965	0.9057	0.9337	0.8869	0.9092	0.9252	0.9059	0.8921	0.8937	0.9233	0.9002	1.2122	1.6699	1.1493	1.9543	2.1353	2.0408	0.8872	0.8653	0.9506	0.9568	0.9204	0.928	0.8998	0.9373
neg_5578	DG(8:0/8:0/0:0)	metab_13752	-	HMDB0116368	389.254	neg	M+FA-H	C19H36O5	6.7265	0.16857	-	76.6	-1.62954	-	-	-	-	-	-	-	Lipids and lipid-like molecules	Glycerolipids	Diradylglycerols	3.2096	2.4959	2.7895	2.7843	2.5992	2.7127	2.8943	2.8515	2.8652	2.728	2.7003	3.0325	2.4036	2.7494	2.9241	2.2637	2.3913	2.3705	1.9741	1.8892	2.4366	2.3347	2.308	2.4365	2.5584	2.5436
neg_5589	Opiorphin	metab_13763	-	HMDB0059792	737.365	neg	M+FA-H	C29H48N12O8	6.6589	0.174014	-	67.4	-6.86051	-	-	-	-	-	-	-	Organic acids and derivatives	Carboxylic acids and derivatives	Amino acids, peptides, and analogues	2.075	2.2155	2.1103	2.3718	2.1775	2.1889	2.1151	2.2305	2.0946	2.1894	2.2063	2.1998	1.6321	2.0518	2.1476	1.9307	1.9949	1.8354	2.2431	2.3124	2.1475	2.1921	2.1498	2.2167	2.1767	2.2187
neg_5593	Goshonoside F7	metab_13767	-	HMDB0038378	675.363	neg	M+FA-H	C32H54O12	6.6493	0.0649591	-	57.7	4.51377	-	-	-	-	-	-	-	Lipids and lipid-like molecules	Prenol lipids	Terpene glycosides	0.002	0.1477	0.148	0.0022	0.3403	0.002	0.741	1.0679	0.4213	0.5127	0.5005	0.417	2.3979	2.4408	2.0984	2.856	2.7193	2.3744	0.6955	0.5989	0.1304	0.2412	0.457	0.0066	0.002	0.3601
neg_5599	1,11-Undecanedicarboxylic acid	metab_13773	-	HMDB0002327	243.16	neg	M-H	C13H24O4	6.6197	0.111968	69.7	-	-0.805332	505-52-2	-	-	-	-	-	-	Lipids and lipid-like molecules	Fatty Acyls	Fatty acids and conjugates	1.945	1.9238	2.039	2.154	2.0856	2.1233	1.7923	1.9128	1.8447	1.8705	1.7994	1.8681	1.7259	1.3124	1.5772	1.3845	1.054	1.4873	1.7027	1.7672	1.784	1.8303	1.848	1.9122	1.8956	1.804
neg_5601	Fusarin C	metab_13775	C19243	HMDB0033337	476.192	neg	M+FA-H	C23H29NO7	6.6102	0.123468	-	59.4	-0.395934	79748-81-5	-	-	-	-	-	-	Phenylpropanoids and polyketides	Depsides and depsidones	Not Available	2.0355	1.7283	1.842	1.4143	1.832	2.0313	1.341	1.3093	1.6252	1.7137	1.7249	1.5387	0.9696	0.7349	0.7241	0.7665	0.7646	1.29	1.8957	1.8629	1.5759	1.5326	1.5157	1.7432	1.704	1.7729
neg_5615	Isohumbertiol	metab_13789	-	HMDB0040686	263.165	neg	M+FA-H	C15H22O	6.5339	0.112884	-	69.6	0.571931	-	-	-	-	-	-	-	Lipids and lipid-like molecules	Prenol lipids	Sesquiterpenoids	1.9163	2.056	2.0226	2.196	2.1978	1.6179	2.454	2.2024	1.9881	1.8961	1.5486	2.0608	0.5346	1.5024	2.1822	0.5632	0.5615	0.5343	2.112	1.8924	1.8521	1.6813	1.6792	1.8977	2.1549	1.8478
neg_5624	Annopentocin A	metab_13798	-	HMDB0031389	649.403	neg	M+K-2H	C35H64O8	6.478	0.151672	-	53.1	-9.30935	184093-44-5	-	-	-	-	-	-	Lipids and lipid-like molecules	Fatty Acyls	Fatty alcohols	1.7698	1.9264	1.8751	2.0125	2.2346	1.9815	1.5535	1.3414	1.5918	1.8776	1.959	1.5664	2.2709	1.633	0.9332	1.7406	2.1611	1.9879	1.6866	1.8539	1.9672	1.9481	1.9651	1.9598	1.7189	1.3072
neg_5628	Acorusnol	metab_13802	-	HMDB0030920	281.176	neg	M+FA-H	C15H24O2	6.4596	0.0731874	-	77.9	0.0211626	62311-70-0	-	-	-	-	-	-	Lipids and lipid-like molecules	Prenol lipids	Sesquiterpenoids	3.0975	2.8586	2.8704	2.6614	2.5215	2.8709	3.0334	3.1719	3.2213	3.0155	2.958	3.2756	3.0534	3.1143	2.9969	3.0645	3.1053	3.1308	2.227	2.4271	2.3133	2.0631	2.5071	2.347	2.8624	2.9251
neg_5639	Suspensolide F	metab_13813	C17429	HMDB0031918	459.191	neg	M-H2O-H	C21H34O12	6.4176	0.152763	-	51.2	8.37157	64703-86-2	-	-	-	-	-	-	Lipids and lipid-like molecules	Prenol lipids	Terpene glycosides	2.8025	2.812	2.8313	2.751	3.0238	2.9001	2.8762	2.8563	2.7421	2.7194	2.9153	2.5881	1.8562	1.9696	2.4028	2.0581	1.248	1.8315	2.8009	2.8371	2.8085	2.8886	2.9282	2.9275	2.8803	2.8262
neg_5659	5,6-Dihydroxyprostaglandin F1a	metab_13833	C06475	HMDB0012109	387.239	neg	M-H	C20H36O7	6.338	0.135971	-	64	-0.796658	11000-26-3	Lipids	Eicosanoids	-	-	-	-	Lipids and lipid-like molecules	Fatty Acyls	Eicosanoids	3.8923	3.0518	3.4242	3.3328	2.9573	3.3989	3.0045	2.9102	3.1318	2.9196	2.9687	3.3968	2.8521	3.0028	3.0824	2.3884	2.7991	2.745	1.3185	1.9019	2.4163	2.7853	2.5889	2.3588	2.6786	2.869
neg_5690	Annuionone C	metab_13864	-	HMDB0032689	223.134	neg	M-H	C13H20O3	6.2515	0.139264	-	78.1	0.151388	155418-97-6	-	-	-	-	-	-	Organoheterocyclic compounds	Oxepanes	Not Available	1.8493	2.1331	1.435	1.9618	1.8058	2.0153	3.0518	2.4181	2.1635	1.4062	1.384	1.4903	1.5474	1.5488	2.0697	1.7555	1.3682	1.8289	1.3585	0.9773	1.1272	1.0364	0.8801	1.1886	1.3232	1.4436
neg_5693	Prostaglandin E1	metab_13867	C04741	HMDB0001442;LMFA03010134	353.232	neg	M-H	C20H34O5	6.242	0.119654	-	66.4	-3.5386	745-65-3	Lipids	Eicosanoids	-	-	-	-	Lipids and lipid-like molecules	Fatty Acyls	Eicosanoids	1.4069	1.2045	1.0588	1.2229	1.2532	1.5207	1.3774	1.4756	1.1162	1.1277	1.2048	1.2176	2.6359	2.3985	2.1822	1.8732	1.8965	2.0369	0.1439	0.11	0.1223	0.0271	0.0551	0.5048	0.3226	0.2747
neg_5696	Yuccoside C	metab_13870	-	HMDB0033849	947.491	neg	M+FA-H	C45H74O18	6.2231	0.0994083	-	77.1	6.17719	55826-88-5	-	-	-	-	-	-	Lipids and lipid-like molecules	Steroids and steroid derivatives	Steroidal glycosides	0.5108	0.5581	0.5106	0.5328	0.4958	0.5133	0.5261	0.5108	0.4999	0.5012	0.5246	0.5063	0.5159	0.5168	0.5076	0.5439	0.5422	0.5155	2.5383	2.7192	2.9067	2.8429	2.7747	2.6831	2.3235	1.7346
neg_5706	Lyciumoside I	metab_13880	-	HMDB0039577	675.362	neg	M+FA-H	C32H54O12	6.1757	0.125442	-	53.7	3.78463	150396-00-2	-	-	-	-	-	-	Lipids and lipid-like molecules	Prenol lipids	Terpene glycosides	1.3414	1.5535	1.4702	1.5274	0.6857	1.4243	1.8144	1.4492	1.8293	1.7917	1.86	1.4337	0.7259	1.1006	1.5356	0.9405	1.1711	1.3292	0.686	0.6948	1.1404	1.363	1.0064	1.1128	0.9724	1.3661
neg_5708	(Z)-3-Methyl-3-decenoic acid	metab_13882	-	HMDB0031062	229.144	neg	M+FA-H	C11H20O2	6.1664	0.121107	-	74.7	-1.50773	22882-87-7	-	-	-	-	-	-	Lipids and lipid-like molecules	Fatty Acyls	Fatty acids and conjugates	1.9821	2.1792	2.1914	2.2611	2.3339	1.983	2.5021	2.1603	2.2764	2.0492	2.046	2.031	1.5298	1.766	2.2775	0.7944	0.7924	1.762	1.6661	1.3467	1.4808	1.5042	1.4463	1.6185	2.0317	1.5997
neg_5709	25-Cinnamoyl-vulgaroside	metab_13883	-	HMDB0041367	603.267	neg	M+K-2H	C34H46O7	6.1569	0.0779902	-	68.2	-9.69194	172616-90-9	-	-	-	-	-	-	Lipids and lipid-like molecules	Prenol lipids	Sesterterpenoids	2.7601	2.8998	2.5684	2.7963	2.5195	2.8628	2.6183	2.4069	2.5384	2.6485	2.5275	2.4864	1.7427	1.8097	1.923	1.8048	1.9222	2.0684	2.65	2.5352	2.597	2.7239	2.6139	2.6181	2.1116	2.2945
neg_5710	Zeranol	metab_13884	C14752	HMDB0032702	321.171	neg	M-H	C18H26O5	6.1569	0.106543	-	74.5	-0.689386	26538-44-3	-	-	-	-	-	-	Phenylpropanoids and polyketides	Macrolides and analogues	Not Available	2.5321	2.3607	2.2204	2.2073	2.0079	2.1741	2.3916	2.4275	2.1159	2.0101	2.1429	2.2823	2.501	2.345	2.3765	2.3494	2.4191	2.4384	1.7309	1.7216	1.7226	1.8674	1.51	1.7759	1.9813	2.0677
neg_5721	Blasticidin S	metab_13895	C02010	HMDB0030452	457.176	neg	M+Cl	C17H26N8O5	6.0911	0.0864262	-	59.1	8.52207	2079-00-7	-	-	-	-	-	-	Organic acids and derivatives	Carboxylic acids and derivatives	Amino acids, peptides, and analogues	2.8349	2.7211	2.6632	2.6638	2.6254	2.9071	2.5476	2.6649	2.6665	2.6779	2.6633	2.7194	1.7026	2.0406	2.3014	1.9454	1.7655	2.0348	2.4276	2.4683	2.3795	2.6226	2.5307	2.4151	2.591	2.6025
neg_5739	9-Hydroxy-7-megastigmen-3-one glucoside	metab_13913	-	HMDB0040701	417.213	neg	M+FA-H	C19H32O7	5.9781	0.198412	-	68.4	-0.575637	-	-	-	-	-	-	-	Lipids and lipid-like molecules	Fatty Acyls	Fatty acyl glycosides	2.1941	2.1042	2.1059	2.3435	2.1827	2.0997	2.3385	2.2526	2.1418	2.2206	2.3	2.1867	2.0625	2.0931	2.0743	1.879	1.9981	1.9759	2.1677	2.0076	1.9776	2.1	1.9901	1.9468	2.1182	2.0536
neg_5742	(2'E,4'Z,7'Z,8E)-Colnelenic acid	metab_13916	C16320	HMDB0030996	291.197	neg	M-H	C18H28O3	5.9686	0.276948	-	60.4	0.198141	52591-16-9	-	-	map00592;map01110	alpha-Linolenic acid metabolism; Biosynthesis of secondary metabolites	Metabolism;Metabolism	Lipid metabolism;Global and overview maps	Lipids and lipid-like molecules	Fatty Acyls	Fatty acids and conjugates	2.4828	2.6571	2.4833	2.4121	1.6622	1.9387	2.3322	2.8224	2.289	2.5491	2.5956	2.5432	2.1299	2.3902	1.8257	2.3211	2.0216	2.0207	1.7337	2.5149	2.4985	1.9908	2.1267	1.9917	2.2784	2.1987
neg_5759	Chaetoglobosin N	metab_13933	-	HMDB0031919	587.272	neg	M+FA-H	C33H38N2O5	5.9104	0.0907559	-	97.1	-7.96267	156980-59-5	-	-	-	-	-	-	Alkaloids and derivatives	Cytochalasans	Chaetoglobosins	1.6145	1.681	1.4076	1.7729	1.4515	1.8981	1.6354	1.5923	1.6557	1.814	1.8295	1.5767	1.3034	1.5323	1.5111	1.188	1.6627	1.8508	1.5039	1.5175	1.5348	1.809	1.5504	1.4902	1.5697	1.6653
neg_5766	Protoporphyrinogen IX	metab_13940	C01079	HMDB0001097	603.27	neg	M+Cl	C34H40N4O4	5.9007	0.141269	-	97.6	-7.24167	7412-77-3	-	-	map01100;map01110;map00860	Metabolic pathways; Biosynthesis of secondary metabolites; Porphyrin and chlorophyll metabolism	Metabolism;Metabolism;Metabolism	Global and overview maps;Global and overview maps;Metabolism of cofactors and vitamins	Organoheterocyclic compounds	Tetrapyrroles and derivatives	Porphyrins	1.0214	1.6356	0.5157	1.4085	0.8693	1.5309	1.7184	1.0601	0.95	1.1929	1.2024	0.9137	1.4573	1.2011	1.2314	1.7607	1.6092	1.8408	1.7582	1.7668	1.679	1.7221	1.6405	1.6687	1.4594	1.7408
neg_5770	Rosmaricine	metab_13944	-	HMDB0041446	735.384	neg	2M+FA-H	C20H27NO4	5.8907	0.171249	-	54.6	-3.56562	3650-11-1	-	-	-	-	-	-	Lipids and lipid-like molecules	Prenol lipids	Terpene lactones	2.2703	2.1922	2.2284	2.2327	2.255	2.4264	2.0723	1.9685	1.9753	1.9528	1.7814	2.0038	1.2319	0.9642	1.5278	0.8469	0.9952	1.5621	1.9037	1.4059	1.6831	2.1901	1.8694	1.9009	1.9532	1.8755
neg_5785	Trans-p-Menthane-7,8-diol 7-glucoside	metab_13959	-	HMDB0033230	333.191	neg	M-H	C16H30O7	5.8239	0.142742	-	85.9	-1.41493	217962-30-6	-	-	-	-	-	-	Lipids and lipid-like molecules	Prenol lipids	Terpene glycosides	2.3188	2.6255	2.2508	2.6391	2.0063	2.4044	2.6018	2.524	2.6006	2.5813	2.6513	2.4762	2.2038	2.2617	2.381	1.497	1.5653	2.058	0.9592	0.9368	1.2409	1.4439	1.2902	1.1645	1.6503	2.048
neg_5814	Lubiprostone	metab_13988	C13707	HMDB0015180	435.223	neg	M+FA-H	C20H32F2O5	5.6824	0.234679	-	79.3	8.03813	136790-76-6	-	-	-	-	-	-	Lipids and lipid-like molecules	Fatty Acyls	Eicosanoids	0.1794	0.2033	0.902	0.1904	0.1722	0.1807	1.1514	0.7131	1.266	0.8332	0.1863	1.0496	2.51	2.4036	2.385	2.5368	2.4706	2.3065	0.1723	0.532	0.1973	0.1998	0.1851	0.1881	0.1771	0.1918
neg_5864	3-Hydroxy-1,10-bisaboladien-9-one	metab_14038	-	HMDB0034722	281.176	neg	M+FA-H	C15H24O2	5.5564	0.0704583	-	77.3	-1.25904	-	-	-	-	-	-	-	Lipids and lipid-like molecules	Prenol lipids	Sesquiterpenoids	2.0226	2.0791	1.8465	1.7994	1.6993	1.7269	2.3811	2.4683	2.4518	2.058	2.1136	2.2633	3.2196	3.3464	3.2694	3.4074	3.4606	3.4752	0.8726	0.8876	0.3069	0.3104	0.8859	0.2941	1.2788	1.4492
neg_5867	Ustiloxin D	metab_14041	-	HMDB0041054	475.219	neg	M-H2O-H	C23H34N4O8	5.5464	0.104566	-	74.8	-1.71825	158243-18-6	-	-	-	-	-	-	Organic acids and derivatives	Carboxylic acids and derivatives	Amino acids, peptides, and analogues	1.7172	1.8843	1.4573	1.8185	1.865	1.8896	1.9326	1.9341	1.8011	1.8845	1.9465	1.9461	1.8791	2.0032	1.9036	1.4876	1.7568	1.6774	0.4117	0.459	0.0308	0.0312	0.0285	0.0291	0.027	0.9463
neg_5873	Blumenol C glucoside	metab_14047	-	HMDB0040668	393.191	neg	M+Na-2H	C19H32O7	5.5354	0.0806421	-	72	3.85137	62512-23-6	-	-	-	-	-	-	Lipids and lipid-like molecules	Fatty Acyls	Fatty acyl glycosides	2.2744	2.3575	2.1703	2.1411	2.0399	2.009	2.5245	2.3581	2.3493	2.3385	2.3367	2.3483	2.3561	2.277	2.3579	2.1803	2.1744	2.3934	0.5581	0.6487	0.3652	0.3692	0.7943	0.8542	1.8153	1.9419
neg_5876	Furanogermenone	metab_14050	C17488	HMDB0036766	277.144	neg	M+FA-H	C15H20O2	5.5354	0.0594321	-	68.6	-1.52217	81678-18-4	-	-	-	-	-	-	Lipids and lipid-like molecules	Prenol lipids	Sesquiterpenoids	1.0674	1.0315	0.2076	0.7557	0.7377	0.917	1.2614	1.4691	1.3665	1.109	1.2515	1.3553	1.8668	1.8391	1.7024	1.5111	1.8367	1.8429	0.1997	0.1905	0.2277	0.2306	0.2141	0.2175	0.2051	0.2216
neg_5877	Neocasomorphin	metab_14051	-	HMDB0060164	751.348	neg	M+Cl	C35H52N6O10	5.5253	0.0677651	-	55	5.52783	-	-	-	-	-	-	-	Organic acids and derivatives	Carboxylic acids and derivatives	Amino acids, peptides, and analogues	1.7976	1.8264	1.057	1.6548	1.4238	2.1111	2.042	1.8406	1.46	1.5448	1.3163	1.3121	0.5036	1.4221	1.5916	1.2997	1.5098	1.6695	1.9947	1.9631	1.9384	2.3328	2.0436	2.0455	2.2281	2.4729
neg_5890	12-Hydroxy-13-O-D-glucuronoside-octadec-9Z-enoate	metab_14064	-	HMDB0060118	535.275	neg	M+FA-H	C24H42O10	5.5041	0.0848534	-	68.9	-2.16999	-	-	-	-	-	-	-	Lipids and lipid-like molecules	Saccharolipids	Not Available	1.4545	1.442	1.029	1.5108	1.5814	1.0619	1.7502	1.6429	1.4024	1.4427	1.332	1.6015	1.2946	1.7595	1.6605	1.4429	1.5209	1.2417	2.2344	2.1438	2.3837	2.366	2.4456	2.0799	2.7105	2.8131
neg_5920	Ascladiol	metab_14094	-	HMDB0029610	311.077	neg	2M-H	C7H8O4	5.4304	0.122191	-	52.1	-0.144573	32013-85-7	-	-	-	-	-	-	Organoheterocyclic compounds	Dihydrofurans	Furanones	0.2675	0.2996	0.2674	0.2823	0.2576	0.2692	0.2778	0.2675	0.2603	0.2612	0.2767	0.2645	0.2709	0.562	0.6663	1.024	0.2887	0.2707	2.1899	2.2078	1.9537	1.4656	1.7347	2.0006	1.1654	0.8921
neg_5927	(1alpha,4beta,5beta)-4-Hydroxy-7(11),10(14)-guaiadien-8-one	metab_14101	-	HMDB0036449	279.16	neg	M+FA-H	C15H22O2	5.4099	0.0399496	-	76.7	-0.549621	-	-	-	-	-	-	-	Lipids and lipid-like molecules	Prenol lipids	Sesquiterpenoids	2.0516	2.0281	1.803	1.6061	1.6888	1.6227	2.4195	2.6461	2.5999	2.4872	2.4834	2.5899	2.8702	2.9778	2.9223	2.742	2.9365	3.0187	0.633	0.7576	0.3735	0.3775	0.6685	0.6301	1.4895	1.3824
neg_5939	Abscisic alcohol 11-glucoside	metab_14113	-	HMDB0039636	457.206	neg	M+FA-H	C21H32O8	5.3899	0.227132	-	58.6	-4.24844	145153-00-0	-	-	-	-	-	-	Lipids and lipid-like molecules	Prenol lipids	Terpene glycosides	1.9485	2.0512	1.8757	1.9505	1.3971	1.824	1.8422	1.7946	2.0114	1.9385	1.8911	1.9393	1.6143	1.5809	1.7864	2.1334	1.8548	1.1872	0.2425	0.5514	0.2749	0.2782	0.2592	0.4976	1.214	1.5268
neg_5952	24-Acetyl- 25-cinnamoylvulgaroside	metab_14126	-	HMDB0041368	589.323	neg	M-H2O-H	C36H48O8	5.3309	0.263738	-	59.9	9.50064	172616-89-6	-	-	-	-	-	-	Lipids and lipid-like molecules	Prenol lipids	Sesterterpenoids	2.558	2.3319	2.062	2.3349	2.2839	2.6423	2.3056	2.152	1.955	1.9901	2.0781	1.954	1.0398	1.6239	1.8505	0.3117	0.3105	2.0119	1.0345	1.0222	1.5915	1.8895	1.5363	1.7034	1.5093	1.7526
neg_5955	9-Oxo-nonanoic acid	metab_14129	-	LMFA01060160;HMDB0094711	171.103	neg	M-H	C9H16O3	5.3214	0.187981	-	96.9	-0.858026	-	-	-	-	-	-	-	Lipids and lipid-like molecules	Fatty Acyls	Fatty acids and conjugates	1.889	1.689	1.9602	1.3986	1.7456	1.6448	1.8108	1.869	1.8805	1.9982	1.9401	1.9741	2.518	2.0387	1.1274	2.1107	1.7052	1.3986	2.1155	1.4464	2.1932	0.9151	1.4769	1.9249	2.2417	1.2491
neg_5964	(7'R)-(+)-Lyoniresinol 9'-glucoside	metab_14138	-	HMDB0038922	581.227	neg	M-H	C28H38O13	5.2835	0.0551518	-	55.7	4.64442	87585-32-8	-	-	-	-	-	-	Lignans, neolignans and related compounds	Lignan glycosides	Not Available	3.4545	3.5588	3.186	3.5297	3.4906	3.0356	3.9339	3.6204	3.4519	3.0613	2.7648	3.0358	1.1108	2.26	2.5715	1.8241	2.1869	1.8644	3.2297	3.1795	3.0361	2.9863	2.9672	3.1892	2.8257	2.6446
neg_5984	Tetrahydroaldosterone-3-glucuronide	metab_14158	C03033	HMDB0010357;LMST05010067	539.251	neg	M-H	C27H40O11	5.2175	0.0768711	-	78.9	2.36655	20605-81-6	-	-	map01100;map00040	Metabolic pathways; Pentose and glucuronate interconversions	Metabolism;Metabolism	Global and overview maps;Carbohydrate metabolism	Lipids and lipid-like molecules	Steroids and steroid derivatives	Steroidal glycosides	2.6555	2.3208	2.2277	2.3885	2.3674	2.7305	2.3477	2.3896	2.1537	2.16	2.2647	2.2035	1.5842	1.2874	1.829	1.2543	1.8562	2.0608	2.8516	2.9682	3.3931	3.7091	3.4298	3.1443	3.4219	3.5683
neg_5989	Isopropylmaleate	metab_14163	C02631	HMDB0012241	473.171	neg	3M-H	C7H10O4	5.1986	0.169683	-	62.5	9.60609	-	-	-	map01210;map01110;map00290	2-Oxocarboxylic acid metabolism; Biosynthesis of secondary metabolites; Valine, leucine and isoleucine biosynthesis	Metabolism;Metabolism;Metabolism	Global and overview maps;Global and overview maps;Amino acid metabolism	Lipids and lipid-like molecules	Fatty Acyls	Fatty acids and conjugates	0.4916	0.4537	0.4114	0.4311	0.3984	0.4778	2.0361	2.3363	2.3129	2.417	2.5527	2.2943	0.4161	0.4168	1.2882	0.441	0.4395	0.4158	0.4025	0.3835	0.8878	1.1912	1.0869	0.573	1.4049	1.7091
neg_6017	Endomorphin-1	metab_14191	C15890	HMDB0005773	655.286	neg	M+FA-H	C34H38N6O5	5.1296	0.107416	-	67.8	-4.65279	189388-22-5	-	-	-	-	-	-	Organic acids and derivatives	Carboxylic acids and derivatives	Amino acids, peptides, and analogues	1.405	1.2133	0.9204	1.0074	0.9197	1.4895	1.3078	1.2201	0.9196	1.2332	1.006	0.9149	1.621	1.206	1.2105	1.7615	1.6595	1.5965	2.8197	2.7403	2.4211	2.4571	2.4238	2.5552	2.3581	2.6143
neg_6031	Oleragenoside	metab_14205	-	HMDB0036943	869.41	neg	M+FA-H	C42H64O16	5.0984	0.13939	-	53.8	-8.73123	274677-98-4	-	-	-	-	-	-	Lipids and lipid-like molecules	Prenol lipids	Terpene glycosides	1.6957	2.164	1.7193	1.2851	0.371	2.106	1.8801	1.8178	1.251	0.5805	0.3954	0.9997	0.3879	0.3887	1.0047	1.2269	1.6815	0.3877	2.0346	1.9183	1.7821	1.871	1.8012	2.007	1.9987	2.3438
neg_6036	Gliadorphin	metab_14210	-	HMDB0059786	912.36	neg	M+K-2H	C43H57N9O11	5.0884	0.186638	-	56.5	-7.80426	-	-	-	-	-	-	-	Organic acids and derivatives	Carboxylic acids and derivatives	Amino acids, peptides, and analogues	0.0066	0.1296	0.0066	0.0071	0.0842	0.0066	0.7768	0.2754	0.0087	0.0064	0.0105	0.0065	0.0067	0.0067	0.0174	0.0073	0.0073	0.0067	1.31	0.7731	1.6608	1.707	2.0965	1.5195	2.0968	2.3668
neg_6038	6alpha-Carissanol	metab_14212	-	HMDB0035309	297.17	neg	M+FA-H	C15H24O3	5.0884	0.0212596	-	58.1	-2.30495	99957-10-5	-	-	-	-	-	-	Lipids and lipid-like molecules	Prenol lipids	Sesquiterpenoids	2.1414	2.1519	2.095	1.9842	1.832	1.7015	2.0646	1.8981	1.9373	1.6578	1.4907	1.8065	2.6502	2.7848	2.646	2.9562	2.9238	2.6482	1.3767	1.2173	0.8202	0.5014	0.5071	1.0811	0.9109	1.2552
neg_6047	2,3-Dihydro-4-methylfuran	metab_14221	-	HMDB0040584	213.113	neg	2M+FA-H	C5H8O	5.0773	0.184366	-	76.8	-1.92505	34314-83-5	-	-	-	-	-	-	Organoheterocyclic compounds	Dihydrofurans	Not Available	1.3842	1.4486	1.6363	1.5666	1.0613	1.2875	1.23	1.1959	1.0796	0.8971	0.8702	0.9883	1.7483	1.7181	1.254	1.7309	1.8039	1.6827	1.0798	0.7269	1.0028	0.3554	0.6881	1.0749	0.3204	0.9549
neg_6062	4-Chloromethandienone	metab_14236	-	HMDB0004634	355.144	neg	M+Na-2H	C20H27ClO2	5.0356	0.247191	-	82.6	-0.430704	2446-23-3	-	-	-	-	-	-	Lipids and lipid-like molecules	Steroids and steroid derivatives	Androstane steroids	0.8902	1.3703	0.7061	1.177	1.4539	0.4292	1.1506	1.2383	1.2325	0.9612	0.9797	1.1397	0.4501	1.191	1.5403	0.7676	1.0171	1.4614	0.5029	1.5338	0.7786	1.2872	1.0008	1.0647	1.0177	1.1119
neg_6080	(x)-2-Heptanol glucoside	metab_14254	-	HMDB0035028	259.155	neg	M-H2O-H	C13H26O6	4.995	0.117278	-	55.7	-0.472775	-	-	-	-	-	-	-	Lipids and lipid-like molecules	Fatty Acyls	Fatty acyl glycosides	0.6427	0.6952	0.6424	0.6672	0.6259	0.6455	0.6597	0.6427	0.6305	0.6319	0.658	0.6376	2.7521	2.4721	2.4577	2.8763	2.6741	2.2524	0.6262	0.607	0.6823	0.6878	0.6555	0.6622	0.6372	0.6704
neg_6088	Lenticin	metab_14262	C09213	HMDB0061115	281.106	neg	M+Cl	C14H18N2O2	4.9658	0.298856	-	56.6	0.167495	487-58-1	-	-	-	-	-	-	Organic acids and derivatives	Carboxylic acids and derivatives	Amino acids, peptides, and analogues	2.044	1.993	1.9491	2.0637	2.033	2.1096	2.2511	2.2217	2.1591	2.1817	2.2164	2.1794	2.0104	2.1095	2.1777	1.804	1.722	1.3144	1.2875	1.2635	1.3562	1.3628	1.3236	1.3318	1.3012	1.3418
neg_6090	COUMARINIC ACID METHYL ETHER	metab_14264	-	-	177.056	neg	M-H	C10H10O3	4.9658	0.109473	68.5	-	1.05655	-	-	-	-	-	-	-	-	-	-	0.4541	0.4987	0.6632	0.4749	1.5394	0.4565	1.3667	1.1585	1.2407	1.66	1.8239	1.7494	0.4589	0.4597	1.4428	0.5185	0.4837	0.4586	1.7832	2.1802	1.864	1.8845	1.8854	2.2459	1.7607	1.5178
neg_6094	(1(10)E,4a,5E)-1(10),5-Germacradiene-12-acetoxy-4,11-diol	metab_14268	-	HMDB0038798	341.197	neg	M+FA-H	C17H28O4	4.9561	0.0690559	-	67.1	-0.690871	143305-08-2	-	-	-	-	-	-	Lipids and lipid-like molecules	Prenol lipids	Sesquiterpenoids	3.5739	3.4869	3.4199	3.2571	3.176	3.3382	3.6346	3.5603	3.6826	3.5666	3.5312	3.632	4.0213	3.7698	3.7029	3.9747	3.8491	3.632	2.6833	2.679	2.7053	2.7735	2.7364	2.6799	3.0225	3.0472
neg_6108	Rigin	metab_14282	-	HMDB0005771	491.215	neg	M+Cl	C18H32N8O6	4.8995	0.193454	-	65.1	2.59454	77727-17-4	-	-	-	-	-	-	Organic acids and derivatives	Carboxylic acids and derivatives	Amino acids, peptides, and analogues	2.0347	1.8989	1.5693	1.8965	1.7973	2.2384	1.9076	1.903	1.2259	1.4881	1.4495	1.4226	0.5899	0.5909	1.0942	1.2241	0.7962	0.5896	2.6564	2.5442	2.8261	3.056	2.8807	2.7777	2.8103	2.9731
neg_6151	3-Hydroxy-beta-ionone	metab_14325	-	HMDB0036821	253.144	neg	M+FA-H	C13H20O2	4.7971	0.168194	-	87.7	-1.46125	-	-	-	-	-	-	-	Lipids and lipid-like molecules	Prenol lipids	Sesquiterpenoids	0.2902	0.3241	0.2901	0.3059	0.2798	0.292	0.3011	0.2903	0.2826	0.2835	0.3	0.2871	2.1367	2.1562	2.1298	2.4887	2.2774	2.0395	0.2799	0.2681	0.3157	0.3193	0.2984	0.3027	0.2868	0.308
neg_6165	Hydratopyrrhoxanthinol	metab_14339	-	HMDB0036842	609.314	neg	M+Na-2H	C37H48O6	4.7763	0.101544	-	54.3	-9.78369	120416-68-4	-	-	-	-	-	-	Lipids and lipid-like molecules	Prenol lipids	Terpene lactones	2.8569	2.7285	2.5814	2.8096	2.7303	2.6907	2.6791	2.5792	2.5708	2.5395	2.6017	2.5561	1.6328	1.6006	1.9636	1.3093	1.0404	1.5757	2.0062	1.9803	2.0686	2.2529	2.0851	1.934	2.2057	2.3688
neg_6178	Zedoarondiol	metab_14352	-	HMDB0036448	297.17	neg	M+FA-H	C15H24O3	4.7653	0.0727407	-	64.4	-1.5263	98644-24-7	-	-	-	-	-	-	Lipids and lipid-like molecules	Prenol lipids	Sesquiterpenoids	1.8472	2.0327	1.7054	1.47	0.8206	0.8285	2.0882	2.2367	2.1488	1.889	1.9055	2.0582	3.1765	3.1568	3.0177	3.3443	3.2511	3.0635	0.0033	0.0031	0.0039	0.004	0.0036	0.0037	0.3059	0.4636
neg_6180	PIP(16:1(9Z)/16:1(9Z))	metab_14354	C00626	HMDB0009939	931.464	neg	M+FA-H	C41H76O16P2	4.7553	0.0823969	-	53.4	5.891	-	-	-	-	-	-	-	Lipids and lipid-like molecules	Glycerophospholipids	Glycerophosphoinositol phosphates	2.048	1.9267	1.5654	2.09	2.2271	1.9805	2.2533	2.3052	2.097	2.1016	2.0549	1.9941	1.9134	1.3243	1.621	1.4924	1.1801	1.5845	2.574	2.672	2.825	2.7235	2.6866	2.754	2.4133	1.6638
neg_6194	(+)-Abscisic Acid	metab_14368	C06082	-	263.129	neg	M-H	C15H20O4	4.7346	0.0717862	73.1	-	0.902768	-	-	-	map01100;map00906;map01110;map04075	Metabolic pathways; Carotenoid biosynthesis; Biosynthesis of secondary metabolites; Plant hormone signal transduction	Metabolism;Metabolism;Metabolism;Environmental Information Processing	Global and overview maps;Metabolism of terpenoids and polyketides;Global and overview maps;Signal transduction	-	-	-	2.4261	2.4307	2.2133	2.458	2.4518	2.4685	2.3908	2.3521	2.1788	2.172	2.0543	2.039	1.7908	1.9252	1.9638	1.904	2.0927	2.4144	1.2235	1.3516	0.7192	1.2038	1.0858	1.1042	1.1934	1.1224
neg_6197	(1'R)-Nepetalic acid	metab_14371	-	HMDB0036117	229.108	neg	M+FA-H	C10H16O3	4.7346	0.166355	-	79.2	-1.47406	21651-54-7	-	-	-	-	-	-	Lipids and lipid-like molecules	Prenol lipids	Monoterpenoids	2.1918	2.2988	2.1839	2.1987	1.8556	1.8821	1.9465	1.9293	1.9485	1.7904	1.8109	1.8165	1.8519	1.958	1.8508	1.9464	1.8357	1.7234	1.5707	1.6322	1.3863	1.1034	1.2485	1.5734	1.1202	0.9368
neg_6204	Cadabicine	metab_14378	-	HMDB0033451	480.212	neg	M+FA-H	C25H29N3O4	4.7241	0.11003	-	54.7	-4.50271	99964-83-7	-	-	-	-	-	-	Organic oxygen compounds	Organooxygen compounds	Ethers	2.0089	2.0849	1.6711	2.1859	1.9151	1.9777	1.9692	2.0963	2.0164	2.0325	2.0135	1.9529	2.541	2.4885	2.3815	2.5687	2.5233	2.4705	1.6001	1.6015	1.6998	1.6889	1.5794	1.8842	1.6273	1.6292
neg_6209	Precarthamin	metab_14383	-	HMDB0031967	433.114	neg	M-H2O-H	C21H24O11	4.7146	0.115536	-	54.4	1.03552	102716-32-5	-	-	-	-	-	-	Phenylpropanoids and polyketides	Flavonoids	Flavonoid glycosides	0.8657	0.6869	0.7366	1.2562	0.9498	0.8035	0.2665	0.2566	0.4665	0.7393	1.0574	0.9134	0.2599	0.5943	0.2545	0.2782	0.2771	0.2597	2.498	2.1768	2.5394	2.0161	2.1131	2.0998	2.2126	1.6161
neg_6225	P-Salicylic acid	metab_14399	C00156	-	137.025	neg	M-H	C7H6O3	4.6853	0.191418	93.6	-	1.21165	-	-	-	map01100;map00130;map01110;map00790	Metabolic pathways; Ubiquinone and other terpenoid-quinone biosynthesis; Biosynthesis of secondary metabolites; Folate biosynthesis	Metabolism;Metabolism;Metabolism;Metabolism	Global and overview maps;Metabolism of cofactors and vitamins;Global and overview maps;Metabolism of cofactors and vitamins	-	-	-	1.56	1.503	1.9044	1.5186	1.8561	1.397	2.1394	2.4803	2.3008	2.5803	2.624	2.4473	3.0008	2.9073	2.7645	3.1456	3.0644	2.825	2.7841	2.6159	2.8108	2.7356	2.6357	2.8576	2.3771	2.2879
neg_6257	(-)-11-Hydroxy-9,15,16-trioxooctadecanoic acid	metab_14431	-	HMDB0038940	323.186	neg	M-H2O-H	C18H30O6	4.6	0.183156	-	69.7	-0.415688	38076-39-0	-	-	-	-	-	-	Lipids and lipid-like molecules	Fatty Acyls	Fatty acids and conjugates	2.2716	2.3814	2.2917	2.2197	2.0955	1.8114	2.5206	2.5562	2.4206	2.3907	2.4516	2.494	2.3524	2.2488	2.4227	2.2215	2.131	2.2566	1.2927	0.631	0.9754	0.7131	0.6802	0.6871	1.2739	1.3697
neg_6265	Elatoside G	metab_14439	-	HMDB0041347	709.38	neg	M+FA-H	C36H56O11	4.5807	0.133218	-	55.8	-0.16986	171828-77-6	-	-	-	-	-	-	Organoheterocyclic compounds	Pyridines and derivatives	Not Available	1.947	1.8418	1.8555	1.6258	1.7254	2.0748	1.6497	1.5866	1.7215	1.8668	1.8933	1.631	0.8261	0.8272	0.8159	0.8601	0.8581	0.8648	1.8259	1.7159	2.0765	2.331	2.4451	2.2458	2.1354	2.4214
neg_6293	Alpha-CEHC glucuronide	metab_14467	-	HMDB0062445	453.176	neg	M-H	C22H30O10	4.5146	0.111293	-	65.9	-1.73739	477200-36-5	-	-	-	-	-	-	Organic oxygen compounds	Organooxygen compounds	Carbohydrates and carbohydrate conjugates	2.2476	2.0946	2.0769	2.0956	2.1514	2.3993	2.0813	2.1049	1.8215	1.898	1.954	1.9877	1.8383	1.7173	2.0008	1.8141	1.823	1.9052	0.5064	0.7451	0.0059	0.4528	0.0054	1.2609	0.9098	1.7968
neg_6300	Ganoderic acid alpha	metab_14474	-	HMDB0033024	595.29	neg	M+Na-2H	C32H46O9	4.505	0.2196	-	54	1.74346	220181-81-7	-	-	-	-	-	-	Lipids and lipid-like molecules	Prenol lipids	Triterpenoids	1.6226	1.5748	1.4101	1.2872	1.1709	1.8875	1.7089	1.2962	1.1468	1.1705	1.1373	1.3345	1.2959	0.6478	0.7575	0.6134	1.1461	0.5537	1.8092	1.8897	2.0343	2.2248	1.8971	1.9712	1.7146	2.2028
neg_6305	Austalide B	metab_14479	-	HMDB0030004	455.21	neg	M-H2O-H	C26H34O8	4.4947	0.185334	-	57.1	5.85628	81543-02-4	-	-	-	-	-	-	Organic oxygen compounds	Organooxygen compounds	Ethers	1.8554	1.5094	1.5307	1.7148	1.647	2.1442	1.3269	1.6329	1.6711	1.9056	1.8354	1.7468	1.9218	1.914	1.9544	1.9187	1.9029	2.0564	1.9655	1.5606	2.146	2.3026	2.0122	1.8432	2.2331	2.4901
neg_6309	(S)-9-Hydroxy-10-undecenoic acid	metab_14483	-	LMFA01050436;HMDB0032662	245.138	neg	M+FA-H	C11H20O3	4.4947	0.0963503	-	62	-4.84777	-	-	-	-	-	-	-	Organic acids and derivatives	Hydroxy acids and derivatives	Medium-chain hydroxy acids and derivatives	2.2023	2.4183	2.1845	2.4548	2.5386	1.821	2.1735	2.0795	2.2171	2.2497	2.3655	2.2738	1.5054	1.6256	1.9902	1.5958	1.635	1.662	1.8731	2.2207	1.8896	1.8589	2.0142	2.3504	1.8585	1.8295
neg_6370	Ichangin 4-glucoside	metab_14544	-	HMDB0039340	671.228	neg	M+Na-2H	C32H42O14	4.3542	0.0960267	-	78.8	-6.19089	-	-	-	-	-	-	-	Lipids and lipid-like molecules	Prenol lipids	Terpene glycosides	0.4064	0.0151	0.013	0.014	0.0124	0.2907	0.5815	0.7512	0.0125	0.4937	0.8571	0.0128	2.5853	2.7844	2.2798	2.8221	2.7936	2.6478	1.1862	0.0117	0.4795	0.0148	0.0135	0.1694	0.0128	0.6358
neg_6425	1-Hexanol arabinosylglucoside	metab_14599	-	HMDB0031689	441.199	neg	M+FA-H	C17H32O10	4.1613	0.164036	-	52.9	3.27248	124044-06-0	-	-	-	-	-	-	Lipids and lipid-like molecules	Fatty Acyls	Fatty acyl glycosides	2.2537	2.3558	2.2723	2.2423	2.1092	2.5685	2.166	2.024	2.1899	2.2645	2.2085	2.1733	1.3439	1.9169	1.9753	1.9351	1.6596	1.982	2.7766	2.6194	2.668	2.766	2.6393	2.7746	2.7407	3.2952
neg_6433	Maysin 3'-methyl ether	metab_14607	-	HMDB0037420	635.165	neg	M+FA-H	C28H30O14	4.1407	0.109521	-	92.5	5.22931	74158-05-7	-	-	-	-	-	-	Phenylpropanoids and polyketides	Flavonoids	Flavonoid glycosides	0.5251	1.5892	1.1375	1.6584	1.2053	0.5277	2.0902	2.0432	1.6572	1.7785	1.7518	1.7267	0.5302	0.9845	1.5064	0.5586	0.5569	0.8032	1.5959	1.3861	0.612	1.1482	0.7395	0.581	1.379	1.7137
neg_6448	6-(4-carboxy-2-hydroxyphenoxy)-3,4,5-trihydroxyoxane-2-carboxylic acid	metab_14622	-	HMDB0124990	311.04	neg	M-H2O-H	C13H14O10	4.1195	0.222348	-	67.3	-1.41631	-	-	-	-	-	-	-	Organic oxygen compounds	Organooxygen compounds	Carbohydrates and carbohydrate conjugates	1.0967	1.1586	1.0965	1.1258	1.0767	1.1001	1.117	1.0967	1.0822	1.0839	1.115	1.0907	1.93	1.6572	1.5115	1.9867	1.138	1.103	2.5632	2.5058	2.102	1.5834	1.8648	2.183	1.5953	1.1296
neg_6450	D-Erythroascorbic acid 1'-a-D-glucoside	metab_14624	-	HMDB0033627	661.144	neg	2M+FA-H	C11H16O10	4.1082	0.111554	-	67.8	-4.81864	174339-86-7	-	-	-	-	-	-	Organic oxygen compounds	Organooxygen compounds	Carbohydrates and carbohydrate conjugates	0.5065	0.5537	0.5064	0.5644	0.4917	0.5091	1.234	1.1985	0.6288	0.8418	1.1539	1.0928	1.3406	1.3465	1.8661	0.7007	0.6405	1.2939	1.918	2.3594	1.3099	1.3515	1.6561	1.7806	0.9538	0.5314
neg_6456	(N-acetylneuraminosyl(a2-6)lactosamine)	metab_14630	C04886	HMDB0001081	673.224	neg	M-H	C25H42N2O19	4.0978	0.057901	-	54	-9.93581	64364-50-7	-	-	-	-	-	-	Organic oxygen compounds	Organooxygen compounds	Carbohydrates and carbohydrate conjugates	2.3596	2.5586	2.2929	2.4693	2.1682	2.511	2.1613	2.0657	2.1049	2.0394	2.0465	1.8602	2.2294	2.4658	2.3084	2.57	2.604	2.6356	1.6765	0.7992	1.6215	2.0483	1.7516	1.4536	2.3258	2.5381
neg_6461	Canavaninosuccinate	metab_14635	-	HMDB0012197	629.203	neg	2M+FA-H	C9H16N4O7	4.0865	0.156405	-	63.2	2.45876	56073-32-6	-	-	-	-	-	-	Organic acids and derivatives	Carboxylic acids and derivatives	Amino acids, peptides, and analogues	0.505	1.6547	1.0821	1.6375	1.1118	1.345	1.6725	0.9142	0.6436	0.6658	0.7399	0.657	1.034	1.3994	1.4463	1.46	1.6169	1.4591	2.1745	1.7355	2.0583	2.2564	2.2458	2.1172	2.1867	2.5859
neg_6492	(3,4,5,6-tetrahydroxyoxan-2-yl)methyl acetate	metab_14666	-	HMDB0125202	221.067	neg	M-H	C8H14O7	4.0435	0.23523	-	86.6	-0.782935	-	-	-	-	-	-	-	Organic oxygen compounds	Organooxygen compounds	Carbohydrates and carbohydrate conjugates	1.7824	1.9262	1.5972	1.8874	1.7942	1.734	1.9034	1.9178	1.972	1.8956	1.7549	1.9251	1.6377	1.5186	1.7109	0.9453	0.9432	1.1648	1.6959	1.2654	2.1868	1.7795	1.6762	1.787	2.1325	1.703
neg_6493	Mesembryanthin	metab_14667	-	HMDB0034559	977.266	neg	M-H	C44H50O25	4.0334	0.112989	-	55.6	9.71362	-	-	-	-	-	-	-	Lipids and lipid-like molecules	Fatty Acyls	Fatty aldehydes	2.4881	1.5438	2.8121	2.7027	3.0088	2.4399	2.162	2.1059	2.0992	1.712	2.4513	0.9296	0.61	0.611	0.601	0.6404	0.6386	0.6097	2.5175	2.414	3.1516	3.2469	3.0942	2.8945	1.4529	0.6315
neg_6507	Assamsaponin F	metab_14681	-	HMDB0036480	650.283	neg	M-2H	C62H94O29	4.0218	0.0716431	-	52.9	-5.60498	316157-15-0	-	-	-	-	-	-	Lipids and lipid-like molecules	Prenol lipids	Terpene glycosides	2.481	2.5449	2.2082	2.513	2.6168	2.4504	2.734	2.7677	2.6084	2.5391	2.457	2.4497	2.2298	2.2727	2.3509	2.1906	2.2432	2.1288	3.9154	4.0046	4.0566	4.0415	4.0673	4.031	3.8327	3.5525
neg_6513	3-(4-Methylphenyl)oxiranecarboxylic acid	metab_14687	-	HMDB0030903	223.061	neg	M+FA-H	C10H10O3	4.0218	0.165534	-	88.4	-0.258754	81476-88-2	-	-	-	-	-	-	Benzenoids	Benzene and substituted derivatives	Toluenes	1.1179	1.5593	1.1177	1.5431	1.2209	1.1214	1.8042	1.7967	1.6918	1.7294	1.7203	1.6848	1.8443	1.8235	1.8553	1.9795	1.7001	1.387	1.0981	1.0749	1.165	1.1715	1.1332	1.1412	1.1114	1.1509
neg_6519	1-Octen-3-yl primeveroside	metab_14693	-	HMDB0032960;LMFA13010064	467.213	neg	M+FA-H	C19H34O10	4.0117	0.138602	-	52.4	-1.77035	209863-01-4	-	-	-	-	-	-	Lipids and lipid-like molecules	Fatty Acyls	Fatty acyl glycosides	0.8253	1.7106	1.5453	2.4279	2.5443	0.028	2.3701	2.2077	2.4337	1.9713	2.1526	2.1641	1.1802	1.8546	2.5853	1.1415	0.8387	1.0472	0.0022	0.0021	0.0385	0.0027	0.0025	0.0025	0.0023	0.0026
neg_6527	Mabiogenin 3-[rhamnosyl-(1->6)-glucoside]	metab_14701	-	HMDB0040943	817.428	neg	M+Na-2H	C42H68O14	3.9902	0.0234624	-	53.2	-9.74035	-	-	-	-	-	-	-	Lipids and lipid-like molecules	Steroids and steroid derivatives	Steroidal glycosides	1.8994	1.7456	1.6126	1.687	2.2928	1.7583	2.2325	2.3122	2.0563	1.9853	1.8608	1.7958	1.9327	1.6269	1.7215	1.6665	1.3079	1.3634	1.9743	2.0013	2.2975	2.0786	2.2228	2.3437	1.9194	1.5113
neg_6536	4-[(1E)-1,2-diphenylbut-1-en-1-yl]phenol	metab_14710	-	HMDB0142434	645.296	neg	2M+FA-H	C22H20O	3.9792	0.227836	-	57.2	-8.95856	-	-	-	-	-	-	-	Phenylpropanoids and polyketides	Stilbenes	Not Available	1.0955	1.1576	0.412	1.0795	0.5579	1.4277	1.2739	1.1905	1.1501	0.9306	0.6861	0.4081	1.3174	1.159	1.1668	0.5337	1.0794	0.4163	1.4249	1.5092	1.3428	1.4075	0.7153	1.5943	1.3336	1.8807
neg_6544	(-)-erythro-Anethole glycol 1-glucoside	metab_14718	-	HMDB0033066	325.13	neg	M-H2O-H	C16H24O8	3.9692	0.076444	-	56.8	0.651276	217973-33-6	-	-	-	-	-	-	Organic oxygen compounds	Organooxygen compounds	Carbohydrates and carbohydrate conjugates	2.3682	2.5285	2.189	2.4628	2.1904	2.4165	2.4114	2.4153	2.4374	2.4748	2.4066	2.3674	2.0979	2.115	2.2594	1.2802	1.8616	1.9809	1.7156	1.6945	2.1266	2.1721	2.1053	2.1867	2.3487	2.3138
neg_6559	Licoricone	metab_14733	C17765	LMPK12050069;HMDB0029515	403.117	neg	M+Na-2H	C22H22O6	3.9362	0.0442834	-	53.5	0.8196	51847-92-8	-	-	-	-	-	-	Phenylpropanoids and polyketides	Isoflavonoids	O-methylated isoflavonoids	2.8598	3.0177	2.7899	2.9851	2.678	2.9615	2.7363	2.6293	2.6439	2.6328	2.5566	2.5182	1.7508	1.8996	2.1037	1.6193	1.9589	2.2685	1.9142	1.572	1.8426	2.1076	1.9834	2.0678	2.2963	2.3389
neg_6562	3alpha,15alpha-Diacetoxy-(22R)-hydroxylanosta-7,9(11),24-trien-26-oic acid	metab_14736	-	HMDB0035605	607.299	neg	M+K-2H	C34H50O7	3.926	0.0538285	-	57.2	-9.54951	-	-	-	-	-	-	-	Lipids and lipid-like molecules	Prenol lipids	Triterpenoids	2.2738	2.3086	1.7796	2.2017	1.8014	2.5516	1.9875	1.6693	1.9197	1.7913	1.7225	1.6307	1.4962	1.3982	1.7599	1.2261	1.7052	1.7983	2.3154	2.0289	2.6231	2.8842	2.5971	2.4211	2.7331	2.9941
neg_6584	6-beta-hydroxydexamethasone	metab_14758	-	HMDB0061022	389.181	neg	M-H2O-H	C22H29FO6	3.9045	0.0616987	-	76.1	9.32664	-	-	-	-	-	-	-	Lipids and lipid-like molecules	Steroids and steroid derivatives	Hydroxysteroids	1.8836	1.8355	1.379	1.8948	1.7427	1.9108	2.0021	1.8939	1.8836	1.8594	1.8733	1.9526	2.1822	2.2263	2.047	2.1845	2.1126	1.878	0.9245	1.2607	1.4406	1.5449	1.4063	1.5721	1.7905	1.8986
neg_6600	Melleolide C	metab_14774	-	HMDB0037041	469.184	neg	M+Na-2H	C24H32O8	3.8727	0.0667752	-	64.9	-0.739055	101901-56-8	-	-	-	-	-	-	Lipids and lipid-like molecules	Prenol lipids	Sesquiterpenoids	1.873	2.2228	1.2941	2.0747	1.9083	2.0907	2.1427	2.0137	2.0197	1.7997	1.8123	1.9259	2.5067	2.7039	2.4879	2.671	2.5704	2.38	2.2561	2.0435	2.2741	2.3696	2.2714	2.2357	2.1048	2.4542
neg_6608	4-Ketoretinoic acid glucuronide	metab_14782	-	HMDB0061689	471.202	neg	M-H2O-H	C26H34O9	3.8627	0.0694304	-	55.7	-1.49497	-	-	-	-	-	-	-	Lipids and lipid-like molecules	Prenol lipids	Terpene glycosides	2.8361	2.9004	2.6257	2.844	2.724	2.9298	2.7321	2.7054	2.68	2.6099	2.6161	2.6277	2.9794	3.0486	2.9158	2.9874	2.9374	2.8847	2.3392	2.236	2.4694	2.6206	2.4462	2.4493	2.4801	2.6809
neg_6614	Suberic acid	metab_14788	C08278	LMFA01170001;HMDB0000893	173.082	neg	M-H	C8H14O4	3.852	0.0969804	63.3	-	0.0676834	505-48-6	Organic acids	Carboxylic acids	-	-	-	-	Lipids and lipid-like molecules	Fatty Acyls	Fatty acids and conjugates	1.6375	1.674	1.7131	1.635	1.9676	1.9179	1.4513	1.6898	1.5837	1.7059	1.6534	1.6176	2.6026	2.5564	2.3332	2.7457	2.6727	2.3331	1.4288	1.3777	1.6842	1.5876	1.4799	1.6111	1.9854	1.7449
neg_6624	(1xi,3S)-1,2,3,4-Tetrahydro-1-methyl-beta-carboline-1,3-dicarboxylic acid	metab_14798	-	HMDB0035115	319.093	neg	M+FA-H	C14H14N2O4	3.8319	0.140634	-	71.7	-0.762845	-	-	-	-	-	-	-	Alkaloids and derivatives	Harmala alkaloids	Not Available	1.0382	1.5629	1.3118	1.589	1.6121	1.8216	1.7731	1.6519	1.4524	1.5085	1.4003	1.3283	1.7447	1.4302	1.8409	1.3216	0.9227	1.6181	1.5286	1.4139	1.2958	1.3697	1.2923	1.2186	2.0914	2.0451
neg_6642	L-Hypoglycin A	metab_14816	C08287	HMDB0029427	178.027	neg	M+K-2H	C7H11NO2	3.8062	0.187217	-	57.8	-3.97852	156-56-9	-	-	-	-	-	-	Organic acids and derivatives	Carboxylic acids and derivatives	Amino acids, peptides, and analogues	0.3964	0.4377	0.3963	0.4156	0.3835	0.3986	0.4097	0.3965	0.387	0.394	1.0251	0.4273	0.4008	0.7758	1.2811	0.4252	0.4238	0.4006	2.1326	2.426	1.2828	1.352	1.8851	1.8622	1.5754	0.4181
neg_6681	Lacto-N-triaose	metab_14855	-	HMDB0006592	580.17	neg	M+Cl	C20H35NO16	3.7229	0.250066	-	95	9.68839	75645-27-1	-	-	-	-	-	-	Organic oxygen compounds	Organooxygen compounds	Carbohydrates and carbohydrate conjugates	2.2636	2.2003	1.971	2.3592	2.2672	2.0761	1.9472	2.0467	2.1492	2.002	1.7966	2.1231	0.4301	0.0147	0.5172	0.168	0.0159	0.0146	1.7371	1.0796	1.6851	1.9529	0.6165	1.6127	0.2398	0.7928
neg_6691	Niazicinin A	metab_14865	-	HMDB0031947	368.136	neg	M-H	C17H23NO8	3.7024	0.0814397	-	89	3.01997	163812-19-9	-	-	-	-	-	-	Organic oxygen compounds	Organooxygen compounds	Carbohydrates and carbohydrate conjugates	1.1965	1.2308	0.9451	1.4104	0.4387	1.5121	0.0063	0.6436	0.4841	0.9552	0.8415	0.9153	2.0959	1.9647	1.9576	2.385	2.2538	1.7343	0.0175	0.0054	0.0067	0.9309	0.5476	0.0063	1.1205	1.4211
neg_6700	N-Acetyl-D-phenylalanine	metab_14874	C05620	-	206.082	neg	M-H	C11H13NO3	3.6922	0.0855073	95.9	-	-1.69309	-	-	-	map01100;map00360	Metabolic pathways; Phenylalanine metabolism	Metabolism;Metabolism	Global and overview maps;Amino acid metabolism	-	-	-	1.9854	2.109	2.0717	2.1745	2.1084	1.9485	2.1999	2.4038	2.1941	2.4211	2.4447	2.417	3.0777	3.0537	2.9098	3.2256	3.0375	2.9422	2.0679	2.1243	1.945	2.0201	2.0591	1.9923	1.9445	1.926
neg_6703	Ethyl cellulose	metab_14877	-	HMDB0033370	499.24	neg	M+FA-H	C20H38O11	3.6825	0.0730233	-	54.2	-0.14417	9004-57-3	-	-	-	-	-	-	Organic oxygen compounds	Organooxygen compounds	Carbohydrates and carbohydrate conjugates	2.9886	3.0508	2.7873	2.9617	2.6411	3.0961	2.785	2.7049	2.8818	2.9205	2.8551	2.7962	2.3058	2.5013	2.6268	1.9106	2.1768	2.5435	2.5779	2.3515	2.6537	2.843	2.6601	2.4962	2.8664	3.0445
neg_6716	Crosatoside B	metab_14890	-	HMDB0039253	491.178	neg	M+FA-H	C20H30O11	3.6574	0.0453666	-	76.9	1.09258	139742-28-2	-	-	-	-	-	-	Organic oxygen compounds	Organooxygen compounds	Carbohydrates and carbohydrate conjugates	2.5276	2.3954	2.0686	2.3967	2.0639	2.6379	2.1032	2.4133	2.0649	2.3545	2.2768	2.2145	3.5875	3.738	3.6217	3.7569	3.835	3.7196	1.7769	1.3948	1.9578	2.093	1.7692	1.6483	2.339	2.5317
neg_6718	7(14)-Bisabolene-2,3,10,11-tetrol	metab_14892	-	HMDB0035918	317.197	neg	M+FA-H	C15H28O4	3.6574	0.0454207	-	58	-1.6772	122470-42-2	-	-	-	-	-	-	Lipids and lipid-like molecules	Prenol lipids	Sesquiterpenoids	0.02	0.0233	0.02	0.0215	0.0191	0.0202	0.021	0.02	0.0193	0.0194	0.0209	0.0197	3.088	3.3041	2.9304	3.2764	3.1595	2.9479	0.0191	0.018	0.0224	0.0228	0.0208	0.0212	0.0197	0.0217
neg_6729	Linalool oxide D 3-[apiosyl-(1->6)-glucoside]	metab_14903	-	HMDB0031367	509.225	neg	M+FA-H	C21H36O11	3.6372	0.040663	-	71.3	1.64871	-	-	-	-	-	-	-	Organic oxygen compounds	Organooxygen compounds	Carbohydrates and carbohydrate conjugates	3.1089	3.3787	3.1216	3.2177	3.1986	3.4942	3.8614	3.526	3.3006	3.2039	3.301	3.1401	2.7036	2.8907	3.0386	2.6409	2.4988	2.5588	3.769	3.6031	3.3439	3.3043	3.2701	3.3867	3.7089	3.9156
neg_6738	Dihydroferulic acid 4-O-glucuronide	metab_14912	-	HMDB0041723	393.078	neg	M+Na-2H	C16H20O10	3.6172	0.190876	-	86.3	-6.37307	-	-	-	-	-	-	-	Organic oxygen compounds	Organooxygen compounds	Carbohydrates and carbohydrate conjugates	0.9927	0.7072	1.5297	1.4587	1.4652	1.49	1.5618	1.6306	1.4887	1.5916	1.7101	1.5696	0.66	0.661	0.6507	0.6914	0.6895	0.6596	1.1164	1.3232	1.4261	1.6555	1.5647	1.492	1.5691	1.6413
neg_6739	Dhelwangin	metab_14913	-	HMDB0030703	269.103	neg	M+FA-H	C12H16O4	3.6172	0.100023	-	76.4	0.371249	23800-56-8	-	-	-	-	-	-	Organic oxygen compounds	Organooxygen compounds	Carbonyl compounds	1.9585	2.1576	2.232	2.1243	2.2147	2.0874	2.1053	2.1818	2.0213	2.2205	2.3688	2.1836	2.2099	2.2163	2.2912	1.0725	1.9411	2.3039	2.3507	2.4768	2.4411	2.4846	2.4994	2.326	2.3691	2.4748
neg_6762	(1R,3S,4S,6R)-6,9-Dihydroxyfenchone 6-O-b-D-glucoside	metab_14936	-	HMDB0033222	381.133	neg	M+Cl	C16H26O8	3.5759	0.1279	-	95.5	1.5854	217960-73-1	-	-	-	-	-	-	Lipids and lipid-like molecules	Prenol lipids	Terpene glycosides	1.5361	1.6277	1.9177	1.8564	1.9112	1.7208	1.8214	1.8692	1.7908	1.8247	1.9534	1.9035	1.3605	1.3165	1.4627	1.5839	1.0807	1.0018	1.4698	1.1392	1.6897	0.9628	0.9094	1.7644	1.8781	0.3103
neg_6774	Gentiobiosyl 2-methyl-6-oxo-2E,4E-heptadienoate	metab_14948	-	HMDB0032134	459.152	neg	M-H2O-H	C20H30O13	3.5549	0.0784258	-	74.1	2.43621	-	-	-	-	-	-	-	Organic oxygen compounds	Organooxygen compounds	Carbohydrates and carbohydrate conjugates	0.262	0.2936	0.7879	0.552	0.8723	0.5277	1.0956	0.6516	0.6132	0.959	1.3139	0.2591	2.3258	2.3234	2.0904	2.5254	2.4202	2.0255	0.2524	0.2415	0.2857	0.2891	0.2696	0.2736	0.2589	1.1589
neg_6776	Acetyl-DL-Leucine	metab_14950	C02710	-	172.098	neg	M-H	C8H15NO3	3.5549	0.101244	79.2	-	-0.383327	-	-	-	-	-	-	-	-	-	-	0.9189	1.4177	0.8205	1.3617	1.0304	0.8239	1.5703	1.6259	1.5134	1.5963	1.7277	1.7336	3.1753	3.0215	2.7407	3.2314	3.0908	2.8724	1.9219	2.1147	1.8878	1.9119	1.7334	1.7359	1.9814	1.8632
neg_6778	PS(14:0/18:3(9Z,12Z,15Z))	metab_14952	-	LMGP03010926;HMDB0012337	764.428	neg	M+Cl	C38H68NO10P	3.5447	0.17459	-	52.4	0.781329	-	-	-	-	-	-	-	Lipids and lipid-like molecules	Glycerophospholipids	Glycerophosphoserines	0.5141	0.6507	0.5139	0.5362	2.0955	0.5167	1.6084	1.7619	1.178	0.5045	0.5279	0.5096	0.5192	0.5201	0.5109	0.5473	0.5456	1.0822	2.0693	2.2402	2.5629	2.3824	2.513	2.5336	1.988	0.5391
neg_6784	L-N-(1H-Indol-3-ylacetyl)aspartic acid	metab_14958	-	HMDB0038666	289.083	neg	M-H	C14H14N2O5	3.5447	0.0460835	-	59.5	-0.802354	2456-73-7	-	-	-	-	-	-	Organic acids and derivatives	Carboxylic acids and derivatives	Amino acids, peptides, and analogues	0.4523	0.4968	0.4521	0.473	0.4383	0.4547	0.4667	0.4523	0.4421	0.4434	0.4652	0.4481	3.5721	3.5723	3.4022	3.5602	3.4743	3.2383	0.4385	0.4227	0.4858	0.4905	0.4631	0.4687	0.4478	0.9609
neg_6806	5-Methyltetrahydropteroyltri-L-glutamate	metab_14980	C04489	HMDB0012177	716.265	neg	M-H	C30H39N9O12	3.5074	0.0725898	-	50.6	0.149409	-	-	-	-	-	-	-	Lipids and lipid-like molecules	Steroids and steroid derivatives	Cholestane steroids	3.0132	2.7465	2.3656	2.624	2.6735	3.0519	2.9117	2.7573	2.7296	2.6805	2.5317	2.5114	1.995	2.0694	2.3714	2.2997	2.6178	2.6339	2.6148	2.4068	2.7021	2.6497	2.4907	2.5703	2.6603	2.8022
neg_6853	Ochratoxin B	metab_15027	-	HMDB0029401	404.088	neg	M+Cl	C20H19NO6	3.443	0.137457	-	73	-6.3051	4825-86-9	-	-	-	-	-	-	Phenylpropanoids and polyketides	Ochratoxins and related substances	Not Available	1.92	1.8331	1.6921	1.9396	1.6734	1.8907	1.8689	1.8805	1.983	2.1247	2.1411	2.0343	1.7221	1.8224	1.9137	1.6796	1.6624	1.7507	0.9015	0.1631	1.2062	0.6833	1.2814	0.1869	0.8248	1.5745
neg_6855	2-(4-Methyl-5-thiazolyl)ethyl octanoate	metab_15029	-	HMDB0032423	304.115	neg	M+Cl	C14H23NO2S	3.443	0.136947	-	54.5	1.05571	163266-17-9	-	-	-	-	-	-	Organoheterocyclic compounds	Azoles	Thiazoles	1.2625	1.5568	1.6234	1.4931	1.7808	1.2647	0.7993	0.9699	1.3414	1.3622	1.4153	1.4223	2.1243	1.9963	1.9127	2.1301	2.0575	1.9556	1.4416	1.2685	1.4976	1.4555	1.4823	1.368	0.6442	1.3026
neg_6862	Isoscoparin 2''-(6-(E)-feruloylglucoside) 4'-glucoside	metab_15036	-	HMDB0037206	961.27	neg	M-H	C44H50O24	3.4217	0.0344664	-	52.2	8.16981	-	-	-	-	-	-	-	Phenylpropanoids and polyketides	Flavonoids	Flavonoid glycosides	0.768	0.8242	1.2512	0.7943	2.4758	0.7711	2.4037	2.5121	1.9699	1.2353	1.7386	0.7626	0.7741	0.7752	0.7642	0.8074	0.8054	1.1266	3.588	3.7079	3.5635	3.5775	3.5984	3.6638	2.4551	1.1592
neg_6873	N-Phenylacetylaspartic acid	metab_15047	-	HMDB0029355	250.072	neg	M-H	C12H13NO5	3.4106	0.0651584	-	57.3	-0.892679	2752-32-1	-	-	-	-	-	-	Organic acids and derivatives	Carboxylic acids and derivatives	Amino acids, peptides, and analogues	0.522	0.5699	0.5218	0.5443	0.5069	0.5246	0.5375	0.522	0.511	0.5123	0.536	0.5175	2.7234	2.7385	2.4377	3.045	2.8127	2.2682	0.5071	0.4899	0.5581	0.5631	0.5336	0.5398	0.5171	0.5472
neg_6887	Ethyl pyruvate	metab_15061	-	HMDB0031643	231.087	neg	2M-H	C5H8O3	3.3792	0.131669	-	53.1	-1.22577	617-35-6	-	-	-	-	-	-	Organic acids and derivatives	Keto acids and derivatives	Alpha-keto acids and derivatives	2.0352	2.3128	2.5543	2.5174	2.6133	2.0463	2.6561	2.6465	2.401	2.5181	2.5491	2.5108	2.3897	2.1632	2.1417	2.3131	2.1119	1.9847	0.6368	0.2756	0.3241	0.3277	0.3064	0.5621	0.2947	0.3162
neg_6889	Dulciol C	metab_15063	-	HMDB0029991	527.233	neg	M+FA-H	C28H34O7	3.3681	0.124199	-	50.5	8.38546	175617-25-1	-	-	-	-	-	-	Organoheterocyclic compounds	Benzopyrans	1-benzopyrans	0.9255	2.0146	1.0048	1.5439	1.3762	1.8796	2.2826	2.1393	2.0003	1.9062	1.9124	1.8251	1.6696	1.8252	1.8832	1.8181	1.717	1.742	1.8286	1.468	1.4487	1.0933	1.0374	1.3417	1.621	1.8326
neg_6891	(3S,7E,9S)-9-Hydroxy-4,7-megastigmadien-3-one 9-glucoside	metab_15065	-	HMDB0036822	405.17	neg	M+Cl	C19H30O7	3.3681	0.107808	-	74.8	2.76273	-	-	-	-	-	-	-	Lipids and lipid-like molecules	Fatty Acyls	Fatty acyl glycosides	1.3679	1.5944	1.3034	1.8003	1.6786	1.3014	2.0124	1.9067	1.941	1.6866	1.7913	1.8428	2.2534	2.2441	2.283	2.2969	2.2799	2.211	1.5724	1.4224	1.4005	1.4294	1.4681	1.2929	1.686	1.5113
neg_6899	1,4-Ipomeadiol	metab_15073	-	HMDB0030471	215.092	neg	M+FA-H	C9H14O3	3.358	0.129595	-	66.9	-1.60876	53011-73-7	-	-	-	-	-	-	Organoheterocyclic compounds	Heteroaromatic compounds	Not Available	2.3066	2.4079	2.5355	2.3672	2.2813	1.9417	2.0408	2.135	2.0271	2.0406	1.8176	1.8281	2.1231	2.2161	2.1029	2.2059	2.276	2.1289	2.3427	2.3199	1.9809	2.0049	1.9302	2.2459	1.2809	1.5529
neg_6916	Spinacetin 3-[p-coumaroyl-(->2)-glucosyl-(1->6)-[apiosyl-(1->2)]-glucoside]	metab_15090	-	HMDB0031426	993.259	neg	M+FA-H	C43H48O24	3.3176	0.109138	-	59.7	7.28752	-	-	-	-	-	-	-	Phenylpropanoids and polyketides	Flavonoids	Flavonoid glycosides	0.5444	1.8468	0.9562	1.5691	1.8296	0.547	2.1897	2.1435	1.818	2.0052	2.0572	1.9955	1.8743	2.2846	2.5419	2.2514	2.6954	2.7222	2.0755	2.5881	1.5802	0.5864	1.6505	2.2784	0.5394	0.5701
neg_6930	Pisumionoside	metab_15104	-	HMDB0039947	385.186	neg	M-H2O-H	C19H32O9	3.2679	0.113763	-	77.7	-1.06838	371113-06-3	-	-	-	-	-	-	Lipids and lipid-like molecules	Prenol lipids	Terpene glycosides	2.6578	2.4144	2.1567	2.2981	2.3762	2.7915	2.406	2.3926	2.2654	2.207	2.2399	2.1263	2.0515	2.0964	2.1008	2.1318	2.1293	2.184	2.3932	2.3299	2.554	2.7229	2.5579	2.3567	2.8296	2.9706
neg_6954	Sesamolinol 4'-O-b-D-glucosyl (1->6)-O-b-D-glucoside	metab_15128	-	HMDB0029299	741.231	neg	M+FA-H	C32H40O17	3.2275	0.079622	-	52.8	9.4531	-	-	-	-	-	-	-	Organic oxygen compounds	Organooxygen compounds	Carbohydrates and carbohydrate conjugates	2.5979	2.347	2.5316	2.5421	2.5333	2.5351	2.5463	2.5368	2.3921	2.3359	2.3706	2.264	1.8683	1.9186	2.1169	1.9575	1.8176	2.1014	2.4849	2.6567	2.5786	2.2827	2.4326	2.6676	1.8936	2.2934
neg_6956	Zafirlukast metabolite M5	metab_15130	-	HMDB0060986	626.176	neg	M+Cl	C31H33N3O7S	3.2275	0.246941	-	93.8	3.99075	-	-	-	-	-	-	-	Benzenoids	Benzene and substituted derivatives	Benzenesulfonamides	1.0157	1.3923	1.6161	1.6895	1.1502	0.6367	1.3296	1.4341	1.5466	1.67	1.7411	1.5738	1.5212	1.2736	1.4618	1.1989	1.2142	0.6391	1.9773	1.7718	1.9508	1.9863	1.779	2.1101	1.4508	1.6084
neg_6981	Isopropyl apiosylglucoside	metab_15155	-	HMDB0041513	335.131	neg	M-H2O-H	C14H26O10	3.1759	0.106698	-	53.9	-9.8128	147742-24-3	-	-	-	-	-	-	Organic oxygen compounds	Organooxygen compounds	Carbohydrates and carbohydrate conjugates	1.7542	1.7613	1.5164	1.8861	1.5175	2.0523	1.6602	1.6157	1.5269	1.6361	1.6013	1.3314	1.9511	2.0285	1.9678	2.0437	2.0614	2.2031	1.2249	0.7177	1.3041	1.3371	1.3695	1.2466	1.6123	1.9637
neg_6982	Isoleucyl-Leucine	metab_15156	-	HMDB0028911	243.171	neg	M-H	C12H24N2O3	3.1759	0.0678444	-	76.1	-0.336244	-	-	-	-	-	-	-	Organic acids and derivatives	Carboxylic acids and derivatives	Amino acids, peptides, and analogues	2.6046	2.7512	2.7186	2.7612	2.5762	2.6421	2.471	2.5147	2.5927	2.5601	2.6248	2.6708	1.3194	1.4725	2.0414	0.1872	0.1863	1.9952	2.0825	1.9546	2.3578	2.4066	2.1822	1.9774	2.2656	2.4063
neg_6993	2-Hydroxybenzaldehyde O-[xylosyl-(1->6)-glucoside]	metab_15167	-	HMDB0034157	461.131	neg	M+FA-H	C18H24O11	3.1452	0.0983601	-	61.8	3.17463	14907-56-3	-	-	-	-	-	-	Organic oxygen compounds	Organooxygen compounds	Carbohydrates and carbohydrate conjugates	0.1745	0.515	1.4634	0.5388	1.322	1.3789	0.2076	1.2876	0.4778	0.9687	1.3418	1.209	2.6666	2.131	2.2047	2.658	2.1313	2.186	2.1352	2.3491	2.2631	2.2999	2.0671	2.1574	2.3991	2.3963
neg_7027	Folic acid	metab_15201	C00504	HMDB0000121	476.106	neg	M+Cl	C19H19N7O6	3.0754	0.214223	-	69	-7.1071	59-30-3	Vitamins and Cofactors	Vitamins	map01100;map00670;map00790	Metabolic pathways; One carbon pool by folate; Folate biosynthesis	Metabolism;Metabolism;Metabolism	Global and overview maps;Metabolism of cofactors and vitamins;Metabolism of cofactors and vitamins	Organic acids and derivatives	Carboxylic acids and derivatives	Amino acids, peptides, and analogues	0.8703	0.0629	0.9498	1.0599	0.9317	0.8303	0.1443	0.1657	0.3741	0.3461	1.2414	0.0222	0.0592	0.023	0.0223	0.2275	0.4909	0.1379	2.3215	2.3346	2.6105	2.5718	2.5817	2.5436	2.5825	2.4162
neg_7029	Isoleucylisoleucine	metab_15203	-	-	243.171	neg	M-H	C12H24N2O3	3.0754	0.19968	83.4	-	-0.282535	-	-	-	-	-	-	-	-	-	-	2.3336	2.3994	2.4838	2.44	2.5341	2.4443	2.183	2.2205	2.2652	2.033	2.3435	2.2129	0.3792	0.8426	1.8632	0.4028	0.4014	1.4705	1.8724	1.8609	2.1012	2.1398	2.1647	1.8224	2.0867	2.1194
neg_7040	Butyl (S)-3-hydroxybutyrate glucoside	metab_15214	-	HMDB0031694	303.144	neg	M-H2O-H	C14H26O8	3.0457	0.238948	-	53.4	-2.60318	-	-	-	-	-	-	-	Lipids and lipid-like molecules	Fatty Acyls	Fatty acyl glycosides	0.4452	0.4893	0.445	0.4657	0.4314	0.4476	0.4594	0.4452	0.4351	0.4363	0.458	0.441	1.9257	2.1794	1.5138	2.1696	2.1701	2.0209	0.4316	0.423	0.4784	0.4831	0.4559	0.4615	1.0449	0.8874
neg_7041	4-Hydroxycyclohexylcarboxylic acid	metab_15215	-	HMDB0001988	143.071	neg	M-H	C7H12O3	3.0457	0.108019	-	83.5	0.651584	17419-81-7	-	-	-	-	-	-	Organic oxygen compounds	Organooxygen compounds	Alcohols and polyols	1.8139	2.508	2.3535	2.6754	2.6774	1.6939	2.6848	2.7869	2.6129	2.7402	2.8311	2.7581	2.9916	2.7047	2.6184	2.8731	2.7356	2.175	1.1696	0.357	0.3409	0.3447	0.3227	0.9608	0.6693	0.3328
neg_7045	1-O-p-Coumaroyl-beta-D-glucose	metab_15219	-	HMDB0036936	325.093	neg	M-H	C15H18O8	3.0361	0.023759	-	64.5	1.40363	7139-64-2	-	-	-	-	-	-	Phenylpropanoids and polyketides	Cinnamic acids and derivatives	Hydroxycinnamic acids and derivatives	2.3135	2.2552	1.9705	2.2592	2.2208	2.2576	2.3553	2.4057	2.3706	2.4142	2.5038	2.4285	2.2325	2.2699	2.3593	2.3677	2.4612	2.5028	2.5887	2.4468	2.4496	2.5044	2.3566	2.3997	3.3206	3.446
neg_7059	Caffeic acid 4-O-glucuronide	metab_15233	-	HMDB0041707	401.073	neg	M+FA-H	C15H16O10	2.9967	0.0882477	-	68.2	0.515313	-	-	-	-	-	-	-	Organic oxygen compounds	Organooxygen compounds	Carbohydrates and carbohydrate conjugates	1.6239	1.686	2.2416	2.0519	2.3715	1.7117	2.1674	2.0902	1.9714	2.1479	2.3769	2.1597	2.1695	1.7014	1.8619	1.7482	1.7017	1.485	3.4748	3.3473	3.5061	3.1653	3.3495	3.4847	2.8968	2.5273
neg_7067	Cotinine glucuronide	metab_15241	-	HMDB0001013	333.11	neg	M-H2O-H	C16H20N2O7	2.9867	0.181345	-	65.9	1.42336	139427-57-9	-	-	-	-	-	-	Nucleosides, nucleotides, and analogues	Pyrimidine nucleotides	Pyrimidine ribonucleotides	1.6572	1.5455	1.032	1.3811	1.0488	1.8872	0.9389	0.9996	1.1045	1.3964	1.2642	1.2168	1.2608	0.65	0.9798	1.6414	1.8426	1.926	0.6269	0.6077	0.683	1.531	1.2769	0.9253	1.8748	1.6859
neg_7069	Talaromycin A	metab_15243	-	HMDB0030143	275.149	neg	M+FA-H	C12H22O4	2.9772	0.217423	-	91.9	-2.25086	83720-10-9	-	-	-	-	-	-	Organic oxygen compounds	Organooxygen compounds	Ethers	0.4796	0.5255	0.4794	0.501	1.0309	0.4821	0.4944	0.4796	0.4691	0.4704	0.493	0.4753	2.5771	2.3596	2.112	2.4761	2.3918	2.1186	0.4654	0.4489	0.5142	0.519	0.4907	0.4966	0.4749	0.585
neg_7098	Gamma-Glu-Leu	metab_15272	-	-	259.129	neg	M-H	C11H20N2O5	2.9276	0.0882357	61.7	-	-4.76244	-	-	-	-	-	-	-	-	-	-	2.0719	2.1028	2.1098	2.1652	2.1189	1.8999	2.0838	2.0946	2.1269	2.0717	2.1074	2.157	2.8079	2.8272	2.6881	2.9351	2.8217	2.8443	2.2115	2.3122	1.6251	2.1284	2.0219	1.9615	2.1174	2.1573
neg_7103	(4E)-1,7-bis(4-hydroxyphenyl)hept-4-en-3-one	metab_15277	-	HMDB0138206	277.124	neg	M-H2O-H	C19H20O3	2.9183	0.1796	-	50.4	2.6257	-	-	-	-	-	-	-	Phenylpropanoids and polyketides	Diarylheptanoids	Linear diarylheptanoids	1.5856	1.7506	1.9309	2.2051	2.0658	1.8183	1.7328	1.8535	2.0022	1.8919	2.0969	2.0065	1.348	1.7457	2.1832	1.4545	1.4612	1.9867	0.4944	0.4084	0.4703	1.0942	0.8151	0.9304	1.0728	1.4246
neg_7109	(±)-3-(4-Hydroxyphenyl)-1,2-propanediol 4'-O-glucoside	metab_15283	-	HMDB0033082	375.129	neg	M+FA-H	C15H22O8	2.9072	0.0475391	-	57.8	-2.65707	-	-	-	-	-	-	-	Organic oxygen compounds	Organooxygen compounds	Carbohydrates and carbohydrate conjugates	1.9938	1.8454	1.388	1.7636	1.5811	1.8225	1.9619	2.0748	1.7295	1.9121	1.976	1.8036	2.4698	2.4697	2.6507	2.6271	2.8119	2.9677	2.1263	2.1871	2.1251	2.4632	2.1804	2.0831	2.3903	2.5171
neg_7123	N-(1-Deoxy-1-fructosyl)valine	metab_15297	-	HMDB0037844	300.109	neg	M+Na-2H	C11H21NO7	2.8868	0.145891	-	51.2	8.77797	-	-	-	-	-	-	-	Organic acids and derivatives	Carboxylic acids and derivatives	Amino acids, peptides, and analogues	2.2554	2.2262	1.9365	2.086	1.8129	2.3681	1.8888	1.7967	1.8513	1.8897	1.8156	1.6816	1.2532	1.1855	1.3933	1.5437	1.6579	1.7489	1.9712	1.5323	2.1185	2.4202	2.2004	2.5637	2.1995	2.4971
neg_7131	Prolylhydroxyproline	metab_15305	-	HMDB0006695	227.103	neg	M-H	C10H16N2O4	2.8669	0.249117	-	91	-1.98244	18684-24-7	-	-	-	-	-	-	Organic acids and derivatives	Carboxylic acids and derivatives	Amino acids, peptides, and analogues	0.1276	0.1456	0.1275	0.1358	1.156	0.1285	0.1333	0.4433	0.744	0.1241	0.8782	1.1244	1.8573	1.8188	1.6636	2.05	1.9044	1.9368	0.8797	0.8854	0.5476	0.907	0.8947	0.1341	0.1258	0.6567
neg_7136	Erinapyrone B	metab_15310	-	HMDB0041427	187.061	neg	M+FA-H	C7H10O3	2.8574	0.139011	-	77.5	-1.90096	146064-67-7	-	-	-	-	-	-	Organoheterocyclic compounds	Pyrans	Pyranones and derivatives	2.2551	2.735	2.4307	2.4152	2.433	2.3149	2.6349	2.5858	2.584	2.5895	2.7281	2.6111	2.6227	2.4717	2.5748	2.6009	2.4757	2.261	2.3665	2.3333	2.4925	2.508	2.4565	2.5767	2.5617	2
neg_7148	Asp-Phe	metab_15322	-	-	279.098	neg	M-H	C13H16N2O5	2.8422	0.142406	52.1	-	-0.65287	-	-	-	-	-	-	-	-	-	-	1.9912	2.2304	2.2426	2.093	2.1808	2.0485	1.704	1.744	2.0134	2.1961	2.2831	2.1171	1.6429	1.7493	1.9892	1.623	1.6216	1.9012	1.8158	1.7918	1.9548	1.964	1.9111	1.9562	1.7785	1.9452
neg_7156	Dopamine glucuronide	metab_15330	-	HMDB0010329	310.093	neg	M-H2O-H	C14H19NO8	2.8221	0.0903034	-	73	-1.17957	38632-24-5	-	-	-	-	-	-	Organic oxygen compounds	Organooxygen compounds	Carbohydrates and carbohydrate conjugates	2.8564	2.8833	2.7164	2.9685	2.6119	2.8945	2.8135	2.6209	2.6095	2.5222	2.5012	2.4448	1.8824	2.0052	2.0938	2.2766	2.1337	2.1729	1.9264	1.587	1.974	2.2972	2.165	2.3614	2.8156	2.9564
neg_7169	Threoninyl-Phenylalanine	metab_15343	-	HMDB0029068	265.12	neg	M-H	C13H18N2O4	2.8114	0.0392635	-	72.1	0.871309	-	-	-	-	-	-	-	Organic acids and derivatives	Carboxylic acids and derivatives	Amino acids, peptides, and analogues	2.3362	2.4616	2.4246	2.4107	2.1942	2.2646	2.2476	2.1512	2.2178	2.26	2.2314	2.2076	0.427	0.831	1.19	0.4523	0.4508	1.2237	1.6075	1.3081	1.3875	1.6957	1.5928	1.533	1.7582	1.788
neg_7178	N-Malonyltryptophan	metab_15352	-	HMDB0039500	271.07	neg	M-H2O-H	C14H14N2O5	2.8014	0.131943	-	59.3	-8.03763	29399-11-9	-	-	-	-	-	-	Organic acids and derivatives	Carboxylic acids and derivatives	Amino acids, peptides, and analogues	1.9949	1.7236	1.7813	1.5854	1.7168	2.0545	1.868	1.6722	1.6865	1.8837	1.9546	1.7447	1.2265	1.2274	1.1884	1.2534	0.3777	1.2147	1.6484	1.3898	1.3289	1.511	1.5131	1.0534	1.8444	1.8865
neg_7183	(2S)-2-hydrazinyl-3-(4-hydroxy-3-methoxyphenyl)-2-methylpropanoic acid	metab_15357	-	HMDB0142637	221.093	neg	M-H2O-H	C11H16N2O4	2.7909	0.263018	-	50.3	0.861494	-	-	-	-	-	-	-	Phenylpropanoids and polyketides	Phenylpropanoic acids	Not Available	1.6045	1.7573	1.7172	1.7639	1.7426	1.6335	1.6452	1.6418	1.6804	1.8151	1.8878	1.6293	0.9808	0.7238	1.4035	0.9023	0.7168	1.1139	1.6874	1.803	1.6781	1.6984	1.5603	1.3607	1.3026	1.2204
neg_7206	S-Adenosylmethioninamine	metab_15380	C01137	HMDB0000988	376.131	neg	M+Na-2H	C14H23N6O3S+	2.7599	0.051772	-	61.3	3.12894	22365-13-5	Peptides	Amines	map01100;map00270;map00330	Metabolic pathways; Cysteine and methionine metabolism; Arginine and proline metabolism	Metabolism;Metabolism;Metabolism	Global and overview maps;Amino acid metabolism;Amino acid metabolism	Nucleosides, nucleotides, and analogues	5'-deoxyribonucleosides	5'-deoxy-5'-thionucleosides	1.8807	2.072	1.7299	1.9208	1.7553	1.9255	1.8865	1.8169	1.9371	1.7822	1.5391	1.7361	1.9937	2.1756	2.0015	2.2031	2.2278	2.1571	1.8253	1.8262	1.7741	2.0764	1.9387	1.7638	1.8934	1.9802
neg_7208	Serylphenylalanine	metab_15382	-	HMDB0029046	251.104	neg	M-H	C12H16N2O4	2.7599	0.13243	-	89	-0.39443	-	-	-	-	-	-	-	Organic acids and derivatives	Carboxylic acids and derivatives	Amino acids, peptides, and analogues	1.8796	1.8522	2.0305	1.9805	1.9684	1.778	1.6562	1.6695	1.747	1.817	1.8207	1.7387	0.7434	0.7444	1.3406	0.7762	0.7743	1.0743	1.5795	1.5791	1.6591	1.6441	1.6508	1.5406	1.5363	1.4841
neg_7216	Methyl 6-O-galloyl-beta-D-glucopyranoside	metab_15390	-	HMDB0039354	345.084	neg	M-H	C14H18O10	2.7284	0.0425631	-	55.8	2.48112	88647-06-7	-	-	-	-	-	-	Benzenoids	Benzene and substituted derivatives	Benzoic acids and derivatives	0.9876	0.8295	0.9446	1.1414	1.0869	1.3962	1.5829	1.582	1.3719	1.407	1.4616	1.3468	1.436	1.1795	0.8229	1.6605	1.3148	1.1	2.6149	2.7431	2.38	2.3058	2.3662	2.4994	1.704	1.8153
neg_7228	3-Methyldioxyindole	metab_15402	C05834	HMDB0004186	208.061	neg	M+FA-H	C9H9NO2	2.6883	0.0788673	-	53.8	-1.06171	3040-34-4	-	-	map00380	Tryptophan metabolism	Metabolism	Amino acid metabolism	Organoheterocyclic compounds	Indoles and derivatives	Indolines	1.6355	1.8286	1.7671	2.0092	1.7898	1.4797	1.8455	1.7899	1.7786	1.9227	1.9463	1.7907	1.5529	1.6429	1.7639	1.6178	1.556	1.5826	1.6674	1.7059	1.7742	1.7553	1.5856	1.6789	1.7064	1.6869
neg_7229	6-(Methylsulfonyl)hexyl glucosinolate	metab_15403	-	HMDB0038411	480.072	neg	M-H	C14H27NO11S3	2.6688	0.113217	-	66.3	8.75326	74542-18-0	-	-	-	-	-	-	Organic oxygen compounds	Organooxygen compounds	Carbohydrates and carbohydrate conjugates	0.9382	1.4204	1.1633	1.4845	1.039	0.8928	1.3408	1.3333	1.2878	1.2498	1.293	1.2329	1.6495	1.7477	1.5838	1.8559	1.5684	1.3902	1.0729	1.1245	0.5078	0.6027	0.8664	1.2667	1.4664	1.4351
neg_7240	Maltononaose	metab_15414	-	HMDB0013001	737.237	neg	M-2H	C54H92O46	2.6019	0.207277	-	99.5	1.18121	6471-60-9	-	-	-	-	-	-	Organic oxygen compounds	Organooxygen compounds	Carbohydrates and carbohydrate conjugates	0.039	0.0451	0.039	0.0418	0.0372	0.0393	0.0409	0.039	0.0376	0.0378	0.0407	0.0384	1.8008	1.9707	1.6427	1.6408	1.6009	1.8552	0.0372	0.0352	0.0436	0.0442	0.0404	0.0412	0.0384	0.0422
neg_7243	Pantothenic Acid	metab_15417	C00864	HMDB0000210	218.103	neg	M-H	C9H17NO5	2.5641	0.0473535	57.7	-	-1.23065	79-83-4	Vitamins and Cofactors	Vitamins	map01100;map01110;map00770;map00410	Metabolic pathways; Biosynthesis of secondary metabolites; Pantothenate and CoA biosynthesis; beta-Alanine metabolism	Metabolism;Metabolism;Metabolism;Metabolism	Global and overview maps;Global and overview maps;Metabolism of cofactors and vitamins;Metabolism of other amino acids	Organic oxygen compounds	Organooxygen compounds	Alcohols and polyols	2.1615	2.4482	2.348	2.3674	2.3431	2.2812	2.3272	2.3826	2.5136	2.6011	2.624	2.5328	3.0095	3.1135	2.9351	3.1948	3.1624	3.0567	2.8291	2.9903	2.8331	2.6623	2.7164	2.7161	2.9109	2.5956
neg_7245	Meta-O-Dealkylated flecainide lactam	metab_15419	-	HMDB0060832	383.06	neg	M+K-2H	C15H17F3N2O4	2.5213	0.0371529	-	67.4	-7.91477	-	-	-	-	-	-	-	Benzenoids	Benzene and substituted derivatives	Benzoic acids and derivatives	0.7838	1.0274	0.938	1.0294	1.3062	0.8788	1.6471	1.6677	1.4779	1.551	1.6864	1.3837	1.288	0.938	1.126	1.3457	0.9254	0.8359	2.9101	2.9179	2.6835	2.5452	2.6889	2.7218	2.0995	2.0445
neg_7252	Threoninyl-Isoleucine	metab_15426	-	HMDB0029064	231.135	neg	M-H	C10H20N2O4	2.4221	0.0970205	-	73.4	-1.39895	-	-	-	-	-	-	-	Organic acids and derivatives	Carboxylic acids and derivatives	Amino acids, peptides, and analogues	2.2293	2.4153	2.4029	2.4237	2.3411	2.2974	2.0527	2.0937	2.221	2.2613	2.3514	2.2367	1.7368	1.8536	2.0395	1.2102	1.3673	1.9641	1.9778	1.9464	1.9572	2.0767	2.1032	1.9786	2.0878	2.0195
neg_7253	2'-O-Methylphaseollinisoflavan	metab_15427	-	LMPK12080015;HMDB0034412	359.124	neg	M+Na-2H	C21H22O4	2.3938	0.107737	-	52.9	-7.31555	49594-01-6	-	-	-	-	-	-	Phenylpropanoids and polyketides	Isoflavonoids	O-methylated isoflavonoids	2.0512	2.1293	1.7999	2.0672	1.6441	2.1545	1.8231	1.7084	1.5315	1.6543	1.4841	1.498	0.9707	1.1143	1.2813	1.0619	1.0342	1.5402	1.5032	1.2526	1.7309	2.1265	1.732	1.4814	1.9379	2.0884
neg_7255	Ala-Leu	metab_15429	-	-	201.124	neg	M-H	C9H18N2O3	2.3554	0.108872	61.4	-	-0.911953	-	-	-	-	-	-	-	-	-	-	2.4237	2.3565	2.4094	2.4533	2.3917	2.3294	2.2099	2.2025	2.2549	2.2885	2.3237	2.2815	1.7236	1.899	2.1122	1.6851	1.9479	2.2128	2.0453	2.0366	2.0772	2.2106	1.9961	1.9652	2.1485	2.17
neg_7256	Blennin B	metab_15430	-	HMDB0037528	285.109	neg	M+Na-2H	C15H20O4	2.3314	0.0748223	-	51	-8.62375	62824-37-7	-	-	-	-	-	-	Lipids and lipid-like molecules	Prenol lipids	Terpene lactones	0.3535	0.8045	0.71	0.8081	0.2227	0.8103	0.7928	1.1036	0.8211	1.0675	1.0474	0.8276	1.9858	1.9555	1.7983	2.3514	2.2684	2.0413	0.7524	0.7161	0.6281	0.2564	0.6433	0.5909	0.9406	1.2068
neg_7258	Hydroxyprolyl-Lysine	metab_15432	-	HMDB0028868	258.146	neg	M-H	C11H21N3O4	2.2266	0.0267537	-	52	-1.05321	-	-	-	-	-	-	-	Organic acids and derivatives	Carboxylic acids and derivatives	Amino acids, peptides, and analogues	2.4977	2.5466	2.5634	2.4112	2.5759	2.3592	2.0755	2.0842	2.1772	2.3304	2.3399	2.2082	1.8082	2.0797	2.0764	1.6024	1.8501	2.2127	2.1943	2.1399	2.3746	2.4079	2.2917	2.3168	2.1255	2.2021
neg_7260	Asparaginyl-Isoleucine	metab_15434	-	HMDB0028734	244.13	neg	M-H	C10H19N3O4	2.1223	0.157715	-	50.3	-1.60249	-	-	-	-	-	-	-	Organic acids and derivatives	Carboxylic acids and derivatives	Amino acids, peptides, and analogues	2.0894	2.1122	2.2937	2.2405	2.3142	2.0466	1.7733	1.7774	1.9757	2.0367	2.0166	1.9911	1.0628	1.4898	1.6575	0.3729	0.8625	1.396	2.0162	2.0501	2.2454	2.129	2.144	2.159	1.8104	1.9854
neg_7267	3-O-alpha-D-Glucopyranuronosyl-D-xylose	metab_15441	-	HMDB0039723	347.059	neg	M+Na-2H	C11H18O11	1.9131	0.128985	-	64.3	-1.48683	85269-45-0	-	-	-	-	-	-	Organic oxygen compounds	Organooxygen compounds	Carbohydrates and carbohydrate conjugates	0.8313	2.2927	1.9193	2.311	2.1203	2.0095	2.695	2.5705	2.3326	2.2609	2.183	2.0149	2.1583	2.1141	2.3378	2.0188	1.9839	1.9448	1.9523	2.127	2.0903	2.1532	1.9989	1.8159	2.3295	2.3224
neg_7270	L-Phenylalanine	metab_15444	C00079	HMDB0000159	164.072	neg	M-H	C9H11NO2	1.871	0.087393	84.9	-	-0.0837632	63-91-2	Peptides	Amino acids	map01100;map01110;map00970;map01210;map00960;map02010;map00998;map01230;map00966;map00460;map00940;map00360;map00400	Metabolic pathways; Biosynthesis of secondary metabolites; Aminoacyl-tRNA biosynthesis; 2-Oxocarboxylic acid metabolism; Tropane, piperidine and pyridine alkaloid biosynthesis; ABC transporters; Biosynthesis of various secondary metabolites - part 2; Biosynthesis of amino acids; Glucosinolate biosynthesis; Cyanoamino acid metabolism; Phenylpropanoid biosynthesis; Phenylalanine metabolism; Phenyla…	Metabolism;Metabolism;Genetic Information Processing;Metabolism;Metabolism;Environmental Information Processing;Metabolism;Metabolism;Metabolism;Metabolism;Metabolism;Metabolism;Metabolism	Global and overview maps;Global and overview maps;Translation;Global and overview maps;Biosynthesis of other secondary metabolites;Membrane transport;Biosynthesis of other secondary metabolites;Global and overview maps;Biosynthesis of other secondary metabolites;Metabolism of other amino acids;Biosynthesis of other secondary metabolites;Amino acid metabolism;Amino acid metabolism	Organic acids and derivatives	Carboxylic acids and derivatives	Amino acids, peptides, and analogues	3.1849	3.0812	3.1138	3.095	3.1516	3.2222	3.1009	3.0681	3.0796	3.0231	3.089	2.9174	2.8131	2.7909	2.9395	2.6257	2.6667	2.9703	3.376	3.4269	3.3028	3.3378	3.2744	3.2482	3.166	3.197
neg_7275	Gamma-Glutamylmethionine	metab_15449	-	HMDB0034367	277.088	neg	M-H	C10H18N2O5S	1.7728	0.0747206	-	55.7	7.39689	17663-87-5	-	-	-	-	-	-	Organic acids and derivatives	Carboxylic acids and derivatives	Amino acids, peptides, and analogues	1.32	1.2032	1.361	1.6182	1.7713	1.1395	1.8002	1.8716	1.7731	1.7505	1.9181	1.8114	2.4097	2.3923	2.4497	2.2582	2.2298	2.4499	2.0854	2.0151	2.0274	1.8899	1.8981	2.071	1.8545	1.7294
neg_7285	Xanthosine	metab_15459	C01762	HMDB0000299	283.068	neg	M-H	C10H12N4O6	1.4868	0.0534785	69.4	-	-1.88902	146-80-5	-	-	map01100;map02010;map01110;map00230;map00232	Metabolic pathways; ABC transporters; Biosynthesis of secondary metabolites; Purine metabolism; Caffeine metabolism	Metabolism;Environmental Information Processing;Metabolism;Metabolism;Metabolism	Global and overview maps;Membrane transport;Global and overview maps;Nucleotide metabolism;Biosynthesis of other secondary metabolites	Nucleosides, nucleotides, and analogues	Purine nucleosides	Not Available	0.7628	0.693	1.1385	1.0319	0.9534	1.1233	0.4997	0.3472	0.0428	0.9505	1.1282	1.1433	2.7641	2.6174	2.3952	2.7521	2.8355	2.7553	1.7215	1.7779	1.7709	1.5727	1.6046	1.7597	0.9303	1.2918
neg_7288	Monotropein	metab_15462	C09788	LMPR0102070012;HMDB0035608	427.062	neg	M+K-2H	C16H22O11	1.3862	0.0326701	-	64.4	-6.79224	5945-50-6	-	-	-	-	-	-	Lipids and lipid-like molecules	Prenol lipids	Terpene glycosides	0.4446	1.5792	0.7535	1.2428	0.7373	0.4083	1.9681	2.0073	1.8613	1.8539	1.7503	1.8207	0.9718	0.8729	1.2918	0.6796	0.4337	0.4102	2.7002	2.7181	2.4439	2.4415	2.4664	2.6056	2.3165	2.4415
neg_7305	1-(Malonylamino)cyclopropanecarboxylic acid	metab_15479	-	HMDB0031700	373.089	neg	2M-H	C7H9NO5	1.154	0.0869255	-	56.6	-0.725087	80550-27-2	-	-	-	-	-	-	Organic acids and derivatives	Carboxylic acids and derivatives	Amino acids, peptides, and analogues	0.353	0.0548	0.3573	0.0507	0.1985	0.5341	0.2466	0.0474	0.1708	0.3175	0.0542	0.0467	2.2041	1.9574	1.5596	2.3348	2.3978	2.0079	0.0452	0.1632	0.0529	0.0537	0.0491	0.0812	0.1327	0.4873
neg_7307	6-Oxopiperidine-2-carboxylic acid	metab_15481	-	HMDB0061705	142.051	neg	M-H	C6H9NO3	1.1443	0.0698609	-	85.9	-0.218972	-	-	-	-	-	-	-	Organic acids and derivatives	Carboxylic acids and derivatives	Amino acids, peptides, and analogues	1.5692	1.7388	2.2824	1.8413	1.7835	1.3158	2.0557	2.2899	2.2367	2.5423	2.677	2.5299	3.146	3.0458	2.8068	3.2129	3.1155	2.9348	2.3267	2.281	2.2578	2.3609	2.2321	2.1854	2.1837	2.12
neg_7318	Oxoadipic acid	metab_15492	C00322	LMFA01170121;HMDB0000225	159.029	neg	M-H	C6H8O5	1.0874	0.226998	-	56.9	-2.56491	3184-35-8	Organic acids	Carboxylic acids	map01100;map00310;map01110;map00300;map01210;map01230;map00380	Metabolic pathways; Lysine degradation; Biosynthesis of secondary metabolites; Lysine biosynthesis; 2-Oxocarboxylic acid metabolism; Biosynthesis of amino acids; Tryptophan metabolism	Metabolism;Metabolism;Metabolism;Metabolism;Metabolism;Metabolism;Metabolism	Global and overview maps;Amino acid metabolism;Global and overview maps;Amino acid metabolism;Global and overview maps;Global and overview maps;Amino acid metabolism	Organic acids and derivatives	Keto acids and derivatives	Medium-chain keto acids and derivatives	0.0078	0.0091	0.0078	0.0084	0.0075	0.0079	0.0082	0.0078	0.0076	0.0076	0.0082	0.0077	2.4028	2.4144	2.3635	2.3431	2.3893	2.304	0.5156	0.981	0.0088	0.0089	0.0081	0.0083	0.4247	0.0085
neg_7328	3-Oxoadipic acid	metab_15502	C00846	HMDB0000398	205.035	neg	M+FA-H	C6H8O5	1.0397	0.2368	-	79.1	-3.91906	689-31-6	-	-	map01100	Metabolic pathways	Metabolism	Global and overview maps	Organic acids and derivatives	Keto acids and derivatives	Medium-chain keto acids and derivatives	2.1581	2.0832	2.1263	2.0992	2.2512	1.9383	2.1602	2.2955	2.2224	2.1612	2.2426	2.3216	1.948	1.7491	2.0032	1.9446	2.0386	2.1124	2.3601	2.3413	2.4717	2.2479	2.3176	2.1566	2.2424	2.0667
neg_7332	3'-Azido-3'-deoxy-5'- O-beta-D-glucopyranuronosylthymidine	metab_15506	-	HMDB0060752	480.077	neg	M+K-2H	C16H21N5O10	1.0205	0.050214	-	83.4	0.0907063	-	-	-	-	-	-	-	Nucleosides, nucleotides, and analogues	Pyrimidine nucleosides	Pyrimidine 2',3'-dideoxyribonucleosides	1.453	1.5984	1.3653	1.8743	1.6884	2.1959	2.2338	2.2672	2.0014	1.9447	2.0474	1.9026	2.1306	2.1627	2.4595	1.8465	1.9504	2.4491	1.7305	1.9445	1.6105	1.7427	1.4767	1.7007	2.3128	2.2769
neg_7334	Guanosine 5'-diphosphate (GDP)	metab_15508	-	-	442.014	neg	M-H	C10H15N5O11P2	1.0104	0.157029	62.9	-	-6.84962	-	-	-	-	-	-	-	-	-	-	1.1318	2.2863	1.9646	2.1505	1.3453	1.4297	2.0882	1.9259	2.0575	2.0388	2.1575	2.2246	1.1385	1.1397	1.1275	1.1755	1.1734	1.1381	2.3484	2.3056	2.5562	2.4046	2.415	2.5686	2.5039	2.3997
neg_7337	Ethyl beta-D-glucopyranoside	metab_15511	-	HMDB0029968	253.092	neg	M+FA-H	C8H16O6	1.0104	0.0903807	-	58.1	-2.07856	3198-49-0	-	-	-	-	-	-	Organic oxygen compounds	Organooxygen compounds	Carbohydrates and carbohydrate conjugates	2.6877	2.5833	2.3827	2.5133	2.5169	2.7534	2.5673	2.5015	2.4502	2.434	2.4653	2.5015	1.9178	2.0521	2.1623	2.3117	2.1547	2.2679	2.6784	2.6269	2.6461	2.5907	2.5784	2.6756	2.5013	2.6479
neg_7353	Adenylsuccinic acid	metab_15527	C03794	HMDB0000536	462.067	neg	M-H	C14H18N5O11P	0.982	0.283274	-	50.7	0.439287	19046-78-7	-	-	map01100;map00250;map00230	Metabolic pathways; Alanine, aspartate and glutamate metabolism; Purine metabolism	Metabolism;Metabolism;Metabolism	Global and overview maps;Amino acid metabolism;Nucleotide metabolism	Benzenoids	Benzene and substituted derivatives	Biphenyls and derivatives	1.3754	1.8493	1.5829	1.4593	1.206	1.9072	1.9651	1.7858	1.8614	1.6219	1.9338	1.7298	0.3635	0.3642	1.1618	0.3865	0.3851	0.603	1.4292	1.5547	1.4105	1.7519	1.415	1.3906	1.792	2.2007
neg_7362	D-(-)-quinic acid	metab_15536	-	-	173.045	neg	M-H2O-H	C7H12O6	0.9535	0.11578	66.5	-	-1.14057	-	-	-	-	-	-	-	-	-	-	1.6294	1.3806	1.7006	1.64	1.4789	1.2842	1.1323	1.38	0.9907	1.2622	1.5335	1.3396	1.4835	1.7092	1.8779	1.7186	1.8845	1.9905	0.9542	0.8447	2.0354	1.3661	1.1678	1.7856	1.0095	1.8574
neg_7371	UDP-D-galactose	metab_15545	C00052;C02199	-	565.05	neg	M-H	C15H24N2O17P2	0.837	0.0835624	53.2	-	3.36776	-	-	-	map01100;map00520;map00052	Metabolic pathways; Amino sugar and nucleotide sugar metabolism; Galactose metabolism	Metabolism;Metabolism;Metabolism	Global and overview maps;Carbohydrate metabolism;Carbohydrate metabolism	-	-	-	1.7038	1.8334	1.5102	2.2027	1.4384	2.2472	1.8846	2.3578	1.7561	2.1	2.3511	1.9966	1.4899	1.6695	1.4069	1.308	1.0947	1.1458	3.0819	2.9981	3.3254	3.244	3.2197	3.253	3.4829	3.179
neg_7373	D-Glucuronic acid	metab_15547	C16245;C02670;C00191	HMDB0000127	230.991	neg	M+K-2H	C6H10O7	0.7936	0.160989	52.6	-	-3.47257	6556-12-3	-;-;Carbohydrates	-;-;Monosaccharides	map01100;map00520;map00040;map00053;map00562	Metabolic pathways; Amino sugar and nucleotide sugar metabolism; Pentose and glucuronate interconversions; Ascorbate and aldarate metabolism; Inositol phosphate metabolism	Metabolism;Metabolism;Metabolism;Metabolism;Metabolism	Global and overview maps;Carbohydrate metabolism;Carbohydrate metabolism;Carbohydrate metabolism;Carbohydrate metabolism	Organic oxygen compounds	Organooxygen compounds	Carbohydrates and carbohydrate conjugates	2.5783	3.2542	3.0982	3.1874	3.1166	3.0259	3.3628	3.2644	3.118	3.0859	3.1444	3.0441	2.6516	2.6262	2.8368	2.5153	2.1627	1.8364	3.3825	3.4376	3.2619	3.2654	3.247	3.3292	3.2886	3.2043
neg_7381	1-Methylinosine	metab_15555	-	HMDB0002721	609.19	neg	2M+FA-H	C11H14N4O5	0.741	0.146479	-	66.8	-2.53855	2140-73-0	-	-	-	-	-	-	Nucleosides, nucleotides, and analogues	Purine nucleosides	Not Available	0.5155	0.563	0.5153	0.5376	0.5005	1.3778	0.5309	0.5155	0.5045	0.5059	0.5293	0.511	1.2645	1.9441	2.0223	1.4877	2.1953	2.4815	0.5007	0.4836	0.5513	0.5563	0.527	0.5331	0.5106	0.6697
neg_7414	L-Gulonolactone	metab_15588	C01040	HMDB0003466	223.046	neg	M+FA-H	C6H10O6	0.6735	0.168561	-	51.2	-2.2808	1128-23-0	-	-	map01100;map00053	Metabolic pathways; Ascorbate and aldarate metabolism	Metabolism;Metabolism	Global and overview maps;Carbohydrate metabolism	Organoheterocyclic compounds	Lactones	Gamma butyrolactones	1.8835	2.5271	1.8881	2.3351	2.6165	1.7637	2.6913	2.6816	2.6113	2.7059	2.6847	2.683	2.5745	2.4784	2.5051	2.5244	2.3308	2.4212	2.9371	2.9142	2.6772	2.3494	2.6382	2.7025	2.7436	2.3684
neg_7432	Diethylphosphate	metab_15606	C06608	HMDB0012209	199.037	neg	M+FA-H	C4H11O4P	0.6452	0.24574	-	56.2	-4.95882	598-02-7	-	-	-	-	-	-	Organic acids and derivatives	Organic phosphoric acids and derivatives	Phosphate esters	2.1731	1.8424	0.531	1.0638	0.5181	0.5338	2.4086	1.7259	1.6044	1.1643	0.6234	1.1247	1.8489	0.7514	0.528	2.1757	1.5263	0.5361	1.096	1.386	1.4024	0.5727	1.1641	1.2611	1.5491	1.2593
neg_7445	6-O-b-D-Fructofuranosyl-2-deoxy-D-glucose	metab_15619	-	HMDB0040154	371.119	neg	M+FA-H	C12H22O10	0.6264	0.0858921	-	75.1	-2.31363	57440-92-3	-	-	-	-	-	-	Organic oxygen compounds	Organooxygen compounds	Carbohydrates and carbohydrate conjugates	2.5216	2.1293	1.9677	2.2394	2.7442	2.5219	2.7357	2.6952	2.5872	2.6293	2.6526	2.6243	2.3773	3.0506	3.1171	3.0173	3.0755	2.9065	2.2777	2.4979	2.424	2.1397	2.3237	2.5591	2.5324	2.2197
neg_7447	ID11614	metab_15621	-	HMDB0060827	254.051	neg	M+Cl	C11H13N3S	0.6264	0.212601	-	93	-5.78176	-	-	-	-	-	-	-	Organoheterocyclic compounds	Diazinanes	Piperazines	1.194	1.8275	1.7434	1.8486	1.9052	0.9925	1.3959	1.6195	1.5793	1.6911	1.686	1.6786	1.4557	1.1822	1.4844	1.5608	1.0549	1.0731	1.4474	1.5549	1.8921	1.4706	1.7025	1.7885	1.7291	1.3871
neg_7456	Cellobiose	metab_15630	C00185;C06422	HMDB0000055	377.085	neg	M+Cl	C12H22O11	0.6164	0.0173408	-	55	-1.09311	528-50-7	Carbohydrates;-	Oligosaccharides;-	map01100;map00500;map02010	Metabolic pathways; Starch and sucrose metabolism; ABC transporters	Metabolism;Metabolism;Environmental Information Processing	Global and overview maps;Carbohydrate metabolism;Membrane transport	Organic oxygen compounds	Organooxygen compounds	Carbohydrates and carbohydrate conjugates	3.5412	2.8665	2.5173	2.7428	3.1526	3.7492	3.4948	3.3947	3.1379	3.0271	2.9692	2.879	3.3021	3.6221	3.7974	3.6701	4.0125	4.0975	3.1556	3.2037	3.2688	3.4345	3.2907	3.3325	3.3588	3.4659
neg_7458	Histidinyl-Proline	metab_15632	-	HMDB0028893	289.069	neg	M+K-2H	C11H16N4O3	0.6164	0.104514	-	52.7	-6.74614	-	-	-	-	-	-	-	Organic acids and derivatives	Carboxylic acids and derivatives	Amino acids, peptides, and analogues	2.2864	2.2628	1.9617	2.3305	2.0932	2.4904	2.7815	2.6261	2.3527	2.168	2.1609	2.2182	1.4068	1.3732	1.5616	1.7098	1.5359	1.3748	1.7612	1.9052	1.7067	1.9659	1.8916	1.8592	1.9317	2.0633
neg_7462	L-Glutamate	metab_15636	C00302;C00217;C00025	-	146.046	neg	M-H	C5H9NO4	0.6065	0.207986	51.8	-	2.53824	-	-;Peptides;Peptides;Hormones and transmitters	-;Amino acids;Amino acids;Neurotransmitters	map01100;map00630;map00220;map01200;map00430;map00460;map00330;map02010;map00860;map00480;map01230;map01210;map00250;map00910;map00970;map00340;map01110;map00650;map00660	Metabolic pathways; Glyoxylate and dicarboxylate metabolism; Arginine biosynthesis; Carbon metabolism; Taurine and hypotaurine metabolism; Cyanoamino acid metabolism; Arginine and proline metabolism; ABC transporters; Porphyrin and chlorophyll metabolism; Glutathione metabolism; Biosynthesis of amino acids; 2-Oxocarboxylic acid metabolism; Alanine, aspartate and glutamate metabolism; Nitrogen met…	Metabolism;Metabolism;Metabolism;Metabolism;Metabolism;Metabolism;Metabolism;Environmental Information Processing;Metabolism;Metabolism;Metabolism;Metabolism;Metabolism;Metabolism;Genetic Information Processing;Metabolism;Metabolism;Metabolism;Metabolism	Global and overview maps;Carbohydrate metabolism;Amino acid metabolism;Global and overview maps;Metabolism of other amino acids;Metabolism of other amino acids;Amino acid metabolism;Membrane transport;Metabolism of cofactors and vitamins;Metabolism of other amino acids;Global and overview maps;Global and overview maps;Amino acid metabolism;Energy metabolism;Translation;Amino acid metabolism;Globa…	-	-	-	0.6064	0.8287	0.8471	1.2827	1.2401	1.2071	1.2646	1.1644	1.0639	1.4013	1.1426	1.0887	1.3333	1.2405	1.0774	1.9077	1.439	2.0279	1.3916	1.1012	1.838	1.4971	1.3749	1.5557	2.2042	1.5469
neg_7464	L-Aspartic Acid	metab_15638	C00049	HMDB0000191	132.031	neg	M-H	C4H7NO4	0.5952	0.0793326	71.2	-	2.46002	56-84-8	Peptides;Hormones and transmitters	Amino acids;Neurotransmitters	map01100;map00220;map01110;map00770;map00300;map00760;map01210;map00270;map01200;map00260;map01230;map00460;map00250;map00710;map00970;map00261;map02010;map00410;map00340	Metabolic pathways; Arginine biosynthesis; Biosynthesis of secondary metabolites; Pantothenate and CoA biosynthesis; Lysine biosynthesis; Nicotinate and nicotinamide metabolism; 2-Oxocarboxylic acid metabolism; Cysteine and methionine metabolism; Carbon metabolism; Glycine, serine and threonine metabolism; Biosynthesis of amino acids; Cyanoamino acid metabolism; Alanine, aspartate and glutamate m…	Metabolism;Metabolism;Metabolism;Metabolism;Metabolism;Metabolism;Metabolism;Metabolism;Metabolism;Metabolism;Metabolism;Metabolism;Metabolism;Metabolism;Genetic Information Processing;Metabolism;Environmental Information Processing;Metabolism;Metabolism	Global and overview maps;Amino acid metabolism;Global and overview maps;Metabolism of cofactors and vitamins;Amino acid metabolism;Metabolism of cofactors and vitamins;Global and overview maps;Amino acid metabolism;Global and overview maps;Amino acid metabolism;Global and overview maps;Metabolism of other amino acids;Amino acid metabolism;Energy metabolism;Translation;Biosynthesis of other second…	Organic acids and derivatives	Carboxylic acids and derivatives	Amino acids, peptides, and analogues	2.3834	2.491	2.3842	2.4804	2.2625	2.5343	2.5317	2.4744	2.4497	2.5341	2.4763	2.3821	2.0816	1.9082	2.1822	1.9822	1.9022	2.1547	2.8055	2.7742	2.6263	2.6939	2.6727	2.8069	2.5541	2.5967
neg_7541	2,2-dichloro-1,1-ethanediol	metab_15715	C14860	HMDB0062193	304.914	neg	2M+FA-H	C2H4Cl2O2	0.5351	0.0756979	-	62.1	-8.73535	16086-14-9	-	-	-	-	-	-	Organohalogen compounds	Halohydrins	Chlorohydrins	2.7868	1.8764	2.055	1.9204	1.9854	3.1261	1.8081	1.7803	1.778	1.832	1.8761	1.7765	1.6353	1.5632	1.5891	1.5547	1.486	1.5841	1.7581	1.7153	1.8915	1.9941	1.8298	1.8503	1.7834	2.1403
[truncated: 15 more columns]
