# Supplementary material for: Comparative Metabolomic Profiling of Compatible and Incompatible Interactions Between Potato and Phytophthora infestans
Source: Front Microbiol. 2022 Apr 8;13:857160. doi: 10.3389/fmicb.2022.857160 (PMC9024415; doi:10.3389/fmicb.2022.857160)
Supplement: Supplementary file 5 [file Table_2.XLSX]

## Sheet: A
Tables S2 Differentially expressed metabolites identified during the infection process
A: differentially expressed metabolites identified during the compatible interactions
ID	Metabolite	Metab ID	KEGG Compound ID	Library ID	M/Z	Mode	Adducts	Formula	Retention time	RSD	Fragmentation Score	Theoretical Fragmentation Score	Mass Error	CAS ID	KEGG Compound First Category	KEGG Compound Second Category	KEGG Pathway ID	KEGG Pathway Description	KEGG Pathway First Category	KEGG Pathway Second Category	HMDB Superclass	HMDB Class	HMDB Subclass	S1_1	S1_2	S1_3	S1_4	S1_5	S1_6	S2_1	S2_2	S2_3	S2_4	S2_5	S2_6	S3_1	S3_2	S3_3	S3_4	S3_5	S3_6	R1_1	R1_2	R1_3	R1_4	R1_5	R1_6	R2_1	R2_2
neg_1930	Inosine	metab_10113	C00294	HMDB0000195	267.073	neg	M-H, M+Cl	C10H12N4O5	1.173	0.0618013	72.9	-	-2.66705	58-63-9	-	-	map01100;map02010;map00230	Metabolic pathways; ABC transporters; Purine metabolism	Metabolism;Environmental Information Processing;Metabolism	Global and overview maps;Membrane transport;Nucleotide metabolism	Nucleosides, nucleotides, and analogues	Purine nucleosides	Not Available	1.4185	1.0253	0.3122	1.4333	1.4546	0.9028	1.5454	1.5132	1.2487	1.1629	1.3765	1.2723	2.2985	2.3168	2.285	2.5245	2.6369	2.5142	1.6449	1.6954	1.2037	1.2691	1.1934	1.5302	1.6666	0.9207
neg_1938	N-Desmethyl-o-O-sulfate rosiglitazone	metab_10121	-	HMDB0060837	460.023	neg	M-H, M+Na-2H	C17H17N3O7S2	0.982	0.277214	-	77.2	1.51941	-	-	-	-	-	-	-	Organic acids and derivatives	Organic sulfuric acids and derivatives	Arylsulfates	0.3671	1.5545	1.2605	1.7254	1.4982	0.605	0.877	1.57	1.5018	1.6373	1.6299	1.4614	1.227	0.372	1.1445	0.3946	0.7173	0.371	1.9249	2.0928	1.8909	1.8166	1.7563	1.8415	2.1089	1.7043
pos_1017	(2R)-2-Hydroxy-2-methylbutanenitrile	metab_1015	C18796	HMDB0060309	100.076	pos	M+H, 2M+H	C5H9NO	1.0276	0.167528	65.7	-	2.35359	-	-	-	map00460;map01110	Cyanoamino acid metabolism; Biosynthesis of secondary metabolites	Metabolism;Metabolism	Metabolism of other amino acids;Global and overview maps	Organic oxygen compounds	Organooxygen compounds	Alcohols and polyols	1.3075	1.0233	1.2789	0.6941	1.3213	1.2939	0.9537	1.0027	1.1493	1.0737	1.0458	1.231	3.0557	2.8849	2.6383	3.0228	3.1068	3.0773	0.7097	0.4264	0.5454	0.3203	0.561	0.6726	0.2349	0.6276
neg_2018	2-[(6-carboxy-3,4,5-trihydroxyoxan-2-yl)oxy]-3-hydroxybutanedioic acid	metab_10201	-	HMDB0127956	325.042	neg	M-H	C10H14O12	0.6452	0.118794	-	66.3	1.80012	-	-	-	-	-	-	-	Organic oxygen compounds	Organooxygen compounds	Carbohydrates and carbohydrate conjugates	2.4111	2.4291	2.3707	2.4688	2.4602	2.5542	2.4494	2.3558	2.3176	2.2751	2.2793	2.2509	1.1178	0.9219	1.5982	0.1721	0.6794	1.0825	2.0599	2.1818	2.3382	2.3845	2.1938	1.9506	2.5128	2.4626
neg_2026	Glyceric acid	metab_10209	C00258	HMDB0000139	105.02	neg	M-H	C3H6O4	0.6834	0.19332	-	80.9	4.80887	473-81-4	-	-	map01100;map00630;map01110;map00561;map01200;map00260;map00030	Metabolic pathways; Glyoxylate and dicarboxylate metabolism; Biosynthesis of secondary metabolites; Glycerolipid metabolism; Carbon metabolism; Glycine, serine and threonine metabolism; Pentose phosphate pathway	Metabolism;Metabolism;Metabolism;Metabolism;Metabolism;Metabolism;Metabolism	Global and overview maps;Carbohydrate metabolism;Global and overview maps;Lipid metabolism;Global and overview maps;Amino acid metabolism;Carbohydrate metabolism	Organic oxygen compounds	Organooxygen compounds	Carbohydrates and carbohydrate conjugates	0.4716	1.4492	1.3341	1.8217	0.4573	0.4741	2.5942	2.5792	2.7087	2.6941	2.8333	2.823	2.598	2.893	2.8416	2.7361	2.7489	2.5738	2.2796	2.2235	1.4733	2.4307	2.0356	2.1399	2.3978	2.651
neg_2080	Malonic semialdehyde	metab_10263	C00222	HMDB0011111	221.03	neg	2M+FA-H	C3H4O3	1.116	0.167346	-	63	-3.03517	926-61-4	Organic acids	Carboxylic acids	map01100;map00640;map00562;map01200;map00240;map00410	Metabolic pathways; Propanoate metabolism; Inositol phosphate metabolism; Carbon metabolism; Pyrimidine metabolism; beta-Alanine metabolism	Metabolism;Metabolism;Metabolism;Metabolism;Metabolism;Metabolism	Global and overview maps;Carbohydrate metabolism;Carbohydrate metabolism;Global and overview maps;Nucleotide metabolism;Metabolism of other amino acids	Organic oxygen compounds	Organooxygen compounds	Carbonyl compounds	1.7387	2.4125	2.1247	2.4543	2.4203	1.4973	2.3268	2.2997	2.2878	2.3236	2.4729	2.4227	0.1855	0.9911	1.9197	0.1998	0.4518	0.1854	2.451	2.5838	2.1471	1.8881	2.1559	2.1741	2.3277	1.5838
neg_2082	6-(acetyloxy)-3,4,5-trihydroxyoxane-2-carboxylic acid	metab_10265	-	HMDB0124934	217.035	neg	M-H2O-H	C8H12O8	1.135	0.128135	-	77.8	-2.09954	-	-	-	-	-	-	-	Organic oxygen compounds	Organooxygen compounds	Carbohydrates and carbohydrate conjugates	1.2602	1.2785	0.2895	0.6743	0.4937	0.2425	1.0955	1.5299	1.2837	1.3234	1.2931	1.4565	1.8505	1.8621	1.7777	2.1768	2.0716	1.7437	1.5272	1.7222	1.0673	1.1971	1.1154	1.4687	0.9232	1.0075
neg_2097	Maltopentaose	metab_10280	-	HMDB0012254	827.27	neg	M-H	C30H52O26	1.3862	0.170677	57.5	-	3.70858	34620-76-3	-	-	-	-	-	-	Organic oxygen compounds	Organooxygen compounds	Carbohydrates and carbohydrate conjugates	0.4049	0.4466	0.4047	0.4243	0.3918	0.4071	0.4183	0.4049	0.3953	0.3965	0.417	0.4009	2.7007	2.7314	2.5442	2.5177	2.494	2.6679	0.392	0.3771	0.4363	0.4407	0.4149	0.4203	0.4006	0.4268
neg_2117	Lucuminic acid	metab_10300	-	HMDB0035007	491.14	neg	M+FA-H	C19H26O12	1.8564	0.168973	-	51.7	-0.709466	190323-48-9	-	-	-	-	-	-	Organic oxygen compounds	Organooxygen compounds	Carbohydrates and carbohydrate conjugates	0.0483	0.6573	0.7375	0.583	0.0461	0.0487	0.0507	0.5724	0.1866	0.1982	1.0632	0.4615	2.2173	2.2495	2.0123	2.3993	2.3384	1.9757	1.7794	1.9006	1.6703	1.6408	1.7445	1.77	1.284	1.066
neg_2176	Epirubicin	metab_10359	C11230	HMDB0014588	578.139	neg	M+Cl	C27H29NO11	2.7599	0.034036	-	82.3	-8.91705	56420-45-2	-	-	-	-	-	-	Phenylpropanoids and polyketides	Anthracyclines	Not Available	0.4777	0.4881	0.4439	0.4646	0.882	0.4465	1.2718	1.4154	0.8137	1.0166	0.8944	0.8285	1.6896	1.6716	1.4219	1.9846	1.9425	1.8103	2.3414	2.2794	2.2779	2.3898	2.3317	2.2951	1.9299	1.8367
neg_2204	5-O-Galloylhamamelofuranose	metab_10387	-	HMDB0039366	313.056	neg	M-H2O-H	C13H16O10	2.8321	0.105048	-	53.4	-1.26304	90275-97-1	-	-	-	-	-	-	Benzenoids	Benzene and substituted derivatives	Benzoic acids and derivatives	0.8305	0.0068	0.0032	0.0035	1.0228	0.4641	0.0428	0.0602	0.0059	0.1107	1.0203	0.0032	2.545	2.4884	2.0842	2.9375	2.6283	1.8989	0.0031	1.3225	0.0571	1.0486	0.0034	0.0034	0.0153	1.2161
neg_2336	Cyanidin 3-(6''-(E)-p-coumarylsambubioside) 5-glucoside	metab_10519	-	HMDB0041262	870.218	neg	M-H2O-H	C41H45O22+	3.2386	0.261672	-	87.5	-5.33365	163060-00-2	-	-	-	-	-	-	Phenylpropanoids and polyketides	Flavonoids	Flavonoid glycosides	0.6452	0.904	0.2457	1.1568	1.1414	0.2474	1.2457	1.5473	0.6055	1.1925	1.2718	0.243	0.249	0.2495	0.2438	0.2668	0.2657	0.2488	2.7205	2.9262	2.6993	2.6854	2.6634	2.7174	1.1729	0.6031
neg_2364	Caffeoylmalic acid	metab_10547	-	HMDB0029318	295.046	neg	M-H	C13H12O8	3.3375	0.105822	-	74.8	-1.22695	53755-04-7	-	-	-	-	-	-	Phenylpropanoids and polyketides	Cinnamic acids and derivatives	Hydroxycinnamic acids and derivatives	0.025	1.375	1.1683	1.8156	1.3267	0.0252	2.3076	2.1356	1.9826	2.0174	2.1435	1.928	2.3063	3.1253	3.3614	2.5364	2.9152	3.3211	2.3075	2.7505	2.0159	1.9224	1.9683	2.3232	2.0269	0.0271
neg_2404	Kiwiionoside	metab_10587	-	HMDB0038691	387.201	neg	M-H2O-H	C19H34O9	3.4532	0.181931	-	94.9	-3.3876	141897-12-3	-	-	-	-	-	-	Lipids and lipid-like molecules	Prenol lipids	Terpene glycosides	1.776	1.5646	1.32	1.685	1.5361	1.7683	1.381	1.5288	1.4156	1.4309	1.2217	1.0672	0.5642	0.8703	0.7266	0.468	0.4187	0.7461	1.776	1.8319	1.6631	1.8277	1.8387	1.835	1.8448	2.1818
neg_2412	Marmesin galactoside	metab_10595	-	HMDB0041508	429.115	neg	M+Na-2H	C20H24O9	3.4749	0.057974	-	63.9	-4.87922	156363-69-8	-	-	-	-	-	-	Phenylpropanoids and polyketides	Coumarins and derivatives	Furanocoumarins	0.7382	0.7936	0.7379	0.7641	0.7204	0.7412	0.7562	0.7382	0.7253	0.7268	0.7544	0.7328	2.8683	2.8745	2.5888	2.8135	2.86	2.5478	0.7207	0.7004	0.78	0.7858	0.7517	0.7588	0.7324	0.7675
neg_2443	(2E)-3-(2,4-dihydroxy-5-methoxyphenyl)prop-2-enoic acid	metab_10626	-	HMDB0125514	209.045	neg	M-H	C10H10O5	3.5549	0.164625	-	90.3	-0.51679	-	-	-	-	-	-	-	Phenylpropanoids and polyketides	Cinnamic acids and derivatives	Hydroxycinnamic acids and derivatives	2.3219	2.1924	2.3591	2.1886	2.3118	2.3864	2.1126	2.0251	2.0928	2.1743	2.2454	2.1691	1.3208	0.5985	1.3251	1.2053	0.6549	0.7939	1.825	1.613	1.9625	1.8641	1.9045	1.9527	2.1629	2.0251
neg_2500	N-Carboxyacetyl-D-phenylalanine	metab_10683	-	HMDB0039102	250.072	neg	M-H	C12H13NO5	3.6922	0.169981	-	69.7	-1.31012	-	-	-	-	-	-	-	Organic acids and derivatives	Carboxylic acids and derivatives	Amino acids, peptides, and analogues	0.3955	0.4367	0.3954	0.9456	0.8962	0.3977	0.4088	0.634	0.3861	1.1341	1.2201	1.1068	1.989	1.9307	1.7616	2.061	1.8473	2.0865	0.3828	0.3682	0.4265	0.4309	0.4055	0.4107	0.5182	0.4172
neg_2544	S-(2-Methylbutanoyl)-dihydrolipoamide	metab_10727	C05118	HMDB0006869	326.103	neg	M+Cl	C13H25NO2S2	3.8424	0.0870041	-	59.8	3.31266	-	-	-	-	-	-	-	Lipids and lipid-like molecules	Fatty Acyls	Fatty acyl thioesters	0.3345	0.3717	0.3343	0.3517	0.3229	0.3364	0.3464	0.3345	0.326	0.327	0.3452	0.331	1.9301	1.6438	1.309	2.0802	1.7028	1.6701	0.3231	0.31	0.3624	0.3664	0.3434	0.3481	0.3307	0.3539
neg_2557	2-O-alpha-D-Galactopyranosyl-1-deoxynojirimycin	metab_10740	-	HMDB0041337	324.13	neg	M-H	C12H23NO9	3.8933	0.289854	-	75.2	0.339598	155168-05-1	-	-	-	-	-	-	Organic oxygen compounds	Organooxygen compounds	Carbohydrates and carbohydrate conjugates	1.877	2.1397	1.8414	2.1144	1.843	1.6482	2.0597	1.8649	1.8696	1.7671	1.3684	1.6077	0.3257	0.5762	1.2643	0.3472	0.3459	0.5132	1.2128	0.2981	0.71	0.353	0.5608	1.2396	0.3182	0.3409
neg_2561	Veranisatin A	metab_10744	-	HMDB0040663	387.13	neg	M+FA-H	C16H22O8	3.9045	0.250031	-	63.1	1.81832	153445-92-2	-	-	-	-	-	-	Lipids and lipid-like molecules	Prenol lipids	Terpene lactones	1.5746	1.8815	1.1162	1.4945	0.7734	1.7569	1.2191	0.856	1.3218	1.3725	1.208	1.1643	0.4324	0.2261	0.5167	0.0949	0.0098	0.522	1.5481	1.175	1.4725	1.6953	1.4676	1.487	1.5358	1.8645
neg_2603	N-(4-Hydroxycinnamoyl)tyrosine	metab_10786	-	HMDB0039502	326.103	neg	M-H	C18H17NO5	4.0117	0.0715	-	75.4	-0.842108	77201-66-2	-	-	-	-	-	-	Organic acids and derivatives	Carboxylic acids and derivatives	Amino acids, peptides, and analogues	0.0044	0.0058	0.0044	0.0048	0.0042	0.0045	0.0047	0.0044	0.0347	0.0063	0.2777	0.0044	1.9348	1.9045	1.3527	1.859	1.8918	1.9303	0.0042	0.004	0.005	0.0051	0.0046	0.0047	0.0044	0.0048
neg_2604	Niazimin A	metab_10787	-	HMDB0038630	364.14	neg	M-H2O-H	C18H25NO8	4.0117	0.114509	-	78.5	-0.627247	159768-73-7	-	-	-	-	-	-	Organic oxygen compounds	Organooxygen compounds	Carbohydrates and carbohydrate conjugates	0.7755	0.8552	0.0872	0.8481	0.5474	0.3096	1.3775	1.0194	0.9922	0.7383	0.3776	0.5878	2.3747	2.2061	2.0722	2.3335	2.4097	2.1473	0.874	0.8684	0.7663	0.8439	0.0003	0.0003	0.0003	1.358
neg_2642	Apimaysin	metab_10825	-	LMPK12110249;HMDB0037421	559.147	neg	M-H	C27H28O13	4.0865	0.0576772	-	56.9	2.20781	74158-04-6	-	-	-	-	-	-	Phenylpropanoids and polyketides	Flavonoids	Flavonoid glycosides	0.6859	1.2293	0.7049	0.8725	0.6687	1.4803	1.6444	2.2593	1.4499	1.7032	2.034	1.6319	2.4141	2.2974	2.6375	2.2771	2.306	2.532	2.9014	3.2184	1.9491	1.8274	2.0825	2.3571	2.2091	2.3146
neg_2647	Arginyl-Phenylalanine	metab_10830	-	HMDB0028716	358.129	neg	M+K-2H	C15H23N5O3	4.0978	0.0344549	-	68.1	1.26658	-	-	-	-	-	-	-	Organic acids and derivatives	Carboxylic acids and derivatives	Amino acids, peptides, and analogues	0.7239	1.2573	0.1007	1.0696	0.6599	1.21	0.1054	0.1008	0.0975	0.7818	0.5839	0.0994	2.3522	2.3049	2.0175	2.512	2.2615	2.3452	0.0964	0.0915	0.1118	0.1134	0.1042	0.1061	0.0993	0.1084
neg_2716	Cucurbic acid	metab_10899	C08482	HMDB0029388	257.139	neg	M+FA-H	C12H20O3	4.3845	0.0550398	-	53.6	-1.89333	58240-50-9	-	-	-	-	-	-	Lipids and lipid-like molecules	Fatty Acyls	Lineolic acids and derivatives	0.5575	0.6069	1.2324	0.5805	0.5419	0.5602	0.5735	0.641	0.5461	1.2151	1.184	0.817	3.0396	2.8052	2.7512	3.1038	2.9628	2.6989	0.5421	0.5242	0.5948	0.6	0.5695	0.5758	0.5524	0.5836
neg_2759	Riesling acetal	metab_10942	-	HMDB0037562	271.155	neg	M+FA-H	C13H22O3	4.5457	0.0717284	-	85.3	-0.396333	-	-	-	-	-	-	-	Organoheterocyclic compounds	Tetrahydrofurans	Not Available	1.6012	0.6935	1.3997	0.6656	1.2128	0.6439	0.6581	1.289	0.8664	1.3902	1.1298	1.1909	4.1736	4.194	4.0671	4.2067	4.15	3.9689	0.6246	0.6054	0.6807	0.6862	0.6538	0.6606	0.7195	1.5337
neg_2784	Neoconvallatoxoloside	metab_10967	-	HMDB0030566	735.325	neg	M+Na-2H	C35H54O15	4.6193	0.135021	-	54.5	5.95289	64766-15-0	-	-	-	-	-	-	Lipids and lipid-like molecules	Steroids and steroid derivatives	Steroid lactones	2.0724	0.3569	0.3891	0.2075	0.4977	3.0131	0.7908	1.2295	1.575	1.4373	1.6217	1.0765	2.2582	2.6032	2.59	2.7218	3.0323	3.4886	0.1881	0.6645	0.978	1.5723	1.2052	0.2051	2.2379	2.7609
neg_2797	Myricanene B 5-[arabinosyl-(1->6)-glucoside]	metab_10980	-	HMDB0039348	655.234	neg	M+Na-2H	C32H42O13	4.676	0.0713777	-	56.1	-5.74095	-	-	-	-	-	-	-	Phenylpropanoids and polyketides	Diarylheptanoids	Cyclic diarylheptanoids	0.1587	0.9398	0.0655	0.628	0.9869	0.3627	1.751	1.5728	1.1496	0.9611	1.67	1.0811	3.1282	3.1596	2.9006	3.2415	3.1876	3.1444	1.7234	1.8124	0.7552	1.1815	1.1766	1.0116	1.2825	1.4942
neg_2799	Neuromedin N (1-4)	metab_10982	-	HMDB0013021	539.269	neg	M+Cl	C26H40N4O6	4.6853	0.230211	-	96.5	9.02627	-	-	-	-	-	-	-	Organic acids and derivatives	Carboxylic acids and derivatives	Amino acids, peptides, and analogues	0.5994	0.6371	0.4754	0.715	0.5792	0.7771	0.4904	0.6247	0.7198	0.4664	0.8285	0.4713	2.0802	2.059	1.8973	2.2042	2.2308	2.0132	0.4614	0.4451	0.51	1.0192	1.0273	0.6158	1.2604	0.815
neg_2843	Alpha-Solanine	metab_11026	C10820	HMDB0034202	912.504	neg	M+FA-H	C45H73NO15	4.7863	0.126721	-	60.7	9.05406	20562-02-1	-	-	-	-	-	-	Phenylpropanoids and polyketides	Depsides and depsidones	Not Available	0.4303	0.8333	0.4302	0.6994	0.8111	0.4327	1.1854	1.0776	0.7783	0.4216	0.7359	0.4911	2.0249	1.8151	1.6034	1.6641	1.5158	1.6335	1.5771	1.9627	1.8579	1.7718	1.6966	1.7933	1.7149	1.35
neg_2874	Gluten exorphin B5	metab_11057	-	HMDB0059795	639.238	neg	M-H2O-H	C30H38N6O11	4.9561	0.0714013	-	57.8	-6.60182	-	-	-	-	-	-	-	Organic acids and derivatives	Carboxylic acids and derivatives	Amino acids, peptides, and analogues	0.1257	0.1436	0.1257	0.1339	0.1204	0.6227	0.6374	1.013	0.1218	0.374	0.3592	0.2153	2.7183	2.8121	2.403	2.9208	2.8507	2.716	1.3528	1.0584	1.5178	1.5946	1.3152	0.873	1.2251	1.7031
neg_2875	Aquifoliunine EII	metab_11058	-	HMDB0032859	702.233	neg	M-H2O-H	C34H43NO16	4.9561	0.116527	-	60.4	-9.49219	-	-	-	-	-	-	-	Benzenoids	Naphthalenes	Not Available	1.0145	0.0152	0.013	0.014	0.0124	1.2041	0.0137	0.013	0.0126	0.0126	0.7	0.0128	2.2774	2.2958	2.1462	2.103	1.7946	1.8326	0.1984	0.0117	0.2307	0.0149	0.0135	0.0138	0.2361	0.2964
neg_2983	Cyclopassifloside VII	metab_11166	-	HMDB0036300	713.41	neg	M-H	C37H62O13	5.4304	0.295606	-	95.5	-2.72757	301540-80-7	-	-	-	-	-	-	Lipids and lipid-like molecules	Prenol lipids	Terpene glycosides	1.6421	2.2486	1.8504	2.2279	1.9359	1.7164	1.408	1.2843	1.4829	1.6756	1.5689	1.4669	1.5641	0.5151	0.5059	1.1502	0.9899	0.8147	0.4944	1.0534	1.0969	1.3149	1.4039	1.3871	1.3794	0.6991
neg_2999	5-Pentyl-2-furanheptanoic acid	metab_11182	-	HMDB0112092	311.186	neg	M+FA-H	C16H26O3	5.4931	0.0576669	-	70	-1.75069	-	-	-	-	-	-	-	Lipids and lipid-like molecules	Fatty Acyls	Fatty acids and conjugates	0.5328	0.5935	0.5327	0.5554	0.5176	0.5355	1.2535	1.2578	1.488	1.3387	1.1291	1.2963	2.4088	2.2821	2.1296	2.7788	2.6627	2.081	0.5178	0.5003	0.5693	0.5744	0.5446	0.5508	0.5279	0.5583
neg_3133	20-hydroxylipoxin A4	metab_11316	-	HMDB0062748	349.201	neg	M-H2O-H	C20H32O6	6.2995	0.119977	-	71.9	-3.51859	-	-	-	-	-	-	-	Lipids and lipid-like molecules	Fatty Acyls	Eicosanoids	1.2502	0.5708	0.8581	0.3775	1.0931	1.2984	0.1357	0.0978	0.4318	0.5006	0.7399	0.6592	2.3768	2.2203	1.9812	2.563	2.3244	2.1119	0.6066	0.3551	0.5692	0.0001	0.0001	0.658	1.1585	0.5438
neg_3136	10,11-Dihydro-12R-hydroxy-leukotriene E4	metab_11319	-	LMFA03020042;HMDB0012501	494.199	neg	M+K-2H	C23H39NO6S	6.3284	0.259375	-	51.8	0.762247	-	-	-	-	-	-	-	Lipids and lipid-like molecules	Fatty Acyls	Eicosanoids	2.1595	1.9052	2.2896	2.0187	1.7776	2.1889	1.0835	1.2882	1.5654	1.8707	1.8795	1.9148	0.1228	0.741	0.8656	0.1329	0.1323	0.8469	0.1158	0.1101	1.6084	1.8222	1.639	0.1272	1.6176	1.7747
neg_3163	(6R,8Z)-6-Hydroxy-3-oxotetradecenoic acid	metab_11346	-	HMDB0062363	237.149	neg	M-H2O-H	C14H24O4	6.5339	0.292329	-	81.9	-1.67409	-	-	-	-	-	-	-	-	-	-	0.8237	0.8812	0.8235	0.8507	0.8053	0.8269	0.8425	0.8238	0.8103	0.8119	0.8406	0.8182	1.9153	1.9784	1.9528	2.2268	2.3111	2.3823	0.8055	0.7843	0.8672	0.8732	0.8378	0.8452	0.8178	0.8542
neg_3165	Capsianoside IV	metab_11348	-	HMDB0030736	689.341	neg	M+FA-H	C32H52O13	6.5339	0.0494962	-	73	2.40713	121924-05-8	-	-	-	-	-	-	Lipids and lipid-like molecules	Fatty Acyls	Fatty acyl glycosides	0.2569	0.8424	0.2568	0.2713	0.2474	0.4125	1.1473	1.7521	1.3021	1.6185	1.7652	1.5762	2.9734	2.8959	2.8976	3.1075	3.1001	3.0743	0.4832	0.2842	0.2803	0.2837	0.2644	0.3007	0.2538	0.2732
neg_3171	Soyasapogenol B 3-O-[a-L-rhamnosyl-(1->4)-b-D-galactosyl-(1->4)-b-D-glucuronide]	metab_11354	-	HMDB0041244	987.523	neg	M+FA-H	C48H78O18	6.562	0.0656814	-	52	6.4746	-	-	-	-	-	-	-	Lipids and lipid-like molecules	Prenol lipids	Terpene glycosides	0.291	0.325	0.2909	0.3067	1.3936	0.6217	1.5564	2.1414	0.5455	0.5473	1.0854	0.2879	3.0708	2.8193	2.5439	3.4189	3.224	3.0981	1.4295	1.8081	1.6158	1.6218	1.3018	1.2153	0.8654	1.2849
neg_3195	Beta-Ionol	metab_11378	-	HMDB0036820	239.165	neg	M+FA-H	C13H22O	6.7787	0.165622	-	59.5	-1.73923	22029-76-1	-	-	-	-	-	-	Lipids and lipid-like molecules	Prenol lipids	Sesquiterpenoids	1.6324	1.2273	1.0016	0.276	0.3433	0.8769	0.0422	1.2431	1.6987	0.539	0.7376	0.1179	1.875	2.0174	1.8068	2.3319	2.3883	2.4086	0.0578	0.0462	1.0321	0.9121	0.0496	0.353	1.5699	0.7472
neg_3276	Corchorifatty acid A	metab_11459	-	HMDB0032664	353.197	neg	M+FA-H	C18H28O4	7.267	0.17956	-	80.5	-0.225849	-	-	-	-	-	-	-	Lipids and lipid-like molecules	Fatty Acyls	Lineolic acids and derivatives	2.0174	1.7256	1.6108	1.8188	1.6288	1.626	1.8173	1.6291	1.8721	1.5348	1.3728	1.7866	0.8275	1.1148	1.0482	0.4931	0.4611	1.1328	1.5074	1.4016	1.4062	1.2866	1.2104	1.2242	1.6532	1.6046
neg_3329	Capsoside A	metab_11512	-	HMDB0037613	675.362	neg	M-H2O-H	C33H58O15	7.5788	0.213188	-	60.1	3.16795	-	-	-	-	-	-	-	Lipids and lipid-like molecules	Glycerolipids	Glycosylglycerols	1.6575	1.3606	0.7446	1.3632	1.0933	1.3571	1.0901	0.7892	0.6299	0.3426	0.3613	0.3466	1.3714	1.8197	1.547	2.4048	2.4715	1.9642	0.3385	0.325	0.379	0.6147	0.5498	0.3643	0.3463	0.9104
neg_3363	LysoPC(20:5(5Z,8Z,11Z,14Z,17Z))	metab_11546	C04230	HMDB0010397	586.316	neg	M+FA-H	C28H48NO7P	7.7703	0.124032	-	74.5	0.93044	-	Lipids	Phospholipids	map00564	Glycerophospholipid metabolism	Metabolism	Lipid metabolism	Lipids and lipid-like molecules	Glycerophospholipids	Glycerophosphocholines	0.0001	0.0001	0.0001	0.0001	0.0001	0.0001	0.0001	0.0001	0.0001	0.0001	0.0001	0.0001	3.3308	3.104	2.7913	3.394	3.0632	2.3078	0.1383	0.4583	0.0001	0.0001	0.0001	0.0001	0.7516	0.0001
neg_3385	LysoPC(20:4(8Z,11Z,14Z,17Z))	metab_11568	C04230	HMDB0010396;LMGP01050140	588.332	neg	M+FA-H	C28H50NO7P	7.9196	0.0867913	-	86.7	2.00623	-	Lipids	Phospholipids	map00564	Glycerophospholipid metabolism	Metabolism	Lipid metabolism	Lipids and lipid-like molecules	Glycerophospholipids	Glycerophosphocholines	0.6127	0.6642	0.6125	0.6368	0.5963	0.6155	0.6294	0.6127	0.6008	0.6022	0.6277	0.6078	2.6963	2.3867	1.9992	2.6583	2.1179	1.2522	0.5966	0.5778	0.6516	0.657	0.6252	0.6318	0.6074	0.6399
neg_3388	5(S)-HEPE	metab_11571	-	-	317.212	neg	M-H	C20H30O3	7.9386	0.0885428	58.3	-	-0.964889	-	-	-	-	-	-	-	-	-	-	0.2282	0.2568	0.2281	0.2414	0.2194	0.2297	0.2373	0.2282	0.2218	0.2226	0.2364	0.2255	2.6621	2.5673	2.2675	2.5296	2.263	2.2518	0.2196	0.2097	0.2496	0.2527	0.235	0.2387	0.2253	0.2431
neg_3514	1-(5Z,8Z,11Z,14Z,17Z-eicosapentaenoyl)-glycero-3-phosphate	metab_11697	-	LMGP10050033;HMDB0062308	455.219	neg	M-H	C23H37O7P	8.6038	0.110018	-	56.4	-2.17523	-	-	-	-	-	-	-	Lipids and lipid-like molecules	Glycerophospholipids	Glycerophosphates	0.8895	0.9484	0.8893	0.9171	0.8706	0.8928	0.9087	0.8896	0.8758	0.8774	0.9068	0.8838	2.9161	2.6468	2.6388	3.1501	2.7149	1.8598	0.8709	0.8491	0.934	0.9402	0.9039	0.9115	0.8834	0.9207
neg_3592	Muricatacin	metab_11774	-	HMDB0038685;LMFA05000682	283.227	neg	M-H	C17H32O3	8.9416	0.224972	-	51.2	-1.37301	134698-86-5	-	-	-	-	-	-	Lipids and lipid-like molecules	Fatty Acyls	Fatty alcohols	0.9242	0.9837	0.924	0.9521	0.9051	0.9275	0.9436	0.9242	0.9103	0.912	0.9417	0.9185	2.1654	2.0791	1.7727	2.4334	2.3047	2.224	0.9054	0.8833	0.9692	0.9754	0.9388	0.9465	0.918	0.9557
neg_4040	Bipindogulomethyloside	metab_12222	-	HMDB0030623	587.258	neg	M+Cl	C29H44O10	12.7924	0.0574427	-	70.9	-8.46793	53152-43-5	-	-	-	-	-	-	Lipids and lipid-like molecules	Steroids and steroid derivatives	Steroid lactones	0.4304	0.203	0.1792	1.132	1.4295	0.9096	0.9387	1.0696	1.0098	1.2348	1.6272	1.4333	1.8561	1.9222	2.0731	1.3454	1.7269	2.3666	0.1721	1.063	0.9661	1.3004	1.2606	1.142	2.2144	1.7459
neg_4072	(3beta,23xi)-3,23-Dihydroxycycloart-24-en-26-oic acid	metab_12254	-	HMDB0034567	493.33	neg	M+Na-2H	C30H48O4	13.8226	0.0815342	-	54.2	-0.0464112	-	-	-	-	-	-	-	Lipids and lipid-like molecules	Steroids and steroid derivatives	Cycloartanols and derivatives	1.8563	1.7634	0.2695	0.2845	0.2597	0.2713	2.7211	2.2528	2.1746	0.995	0.2789	0.7455	2.886	1.6769	1.0324	3.292	2.9718	1.7275	0.5097	0.2486	0.2938	0.2972	0.2773	0.2814	0.2664	1.9349
neg_4422	(S)-Nerolidol 3-O-[a-L-rhamnopyranosyl-(1->2)-b-D-glucopyranoside]	metab_12604	-	HMDB0040844	565.276	neg	M+Cl	C27H46O10	11.5004	0.0688915	-	85.6	-4.79645	130466-30-7	-	-	-	-	-	-	Lipids and lipid-like molecules	Fatty Acyls	Fatty acyl glycosides	0.8227	0.8801	0.8224	0.8496	0.8042	0.8258	0.8414	0.8227	1.2666	0.987	1.4803	1.549	2.0325	2.1086	1.9989	1.9626	1.9822	1.6121	1.1381	1.3853	1.4055	0.9933	1.193	1.4638	1.9166	1.3562
neg_4447	1-nonadecanoyl-glycero-3-phosphate	metab_12629	-	HMDB0062322;LMGP10050034	497.289	neg	M+FA-H	C22H45O7P	11.1911	0.0908219	-	55	0.655347	-	-	-	-	-	-	-	Lipids and lipid-like molecules	Glycerophospholipids	Glycerophosphates	0.5252	0.5732	0.525	0.8074	0.5101	0.5278	1.2881	1.3937	1.4431	1.5998	1.6808	1.6693	1.8601	1.8978	2.0549	1.6958	1.5347	0.7631	1.9135	2.0678	1.8927	1.7996	1.8668	2.1437	2.4093	1.7514
neg_4465	PE(15:0/22:2(13Z,16Z))	metab_12647	-	LMGP02010471;HMDB0008909	802.563	neg	M+FA-H	C42H80NO8P	11.0903	0.0697099	-	74	3.6752	-	-	-	-	-	-	-	Lipids and lipid-like molecules	Glycerophospholipids	Glycerophosphoethanolamines	0.6414	0.0139	1.1648	0.2138	1.8594	0.7233	0.2862	1.6246	1.0945	0.8498	0.6741	0.0024	3.5807	2.9627	0.6438	3.7011	3.4267	0.3862	1.8469	1.8282	1.6889	1.386	0.683	1.3377	1.0464	0.6626
neg_4756	DL-2-hydroxy stearic acid	metab_12937	-	LMFA02000120	299.259	neg	M-H	C18H36O3	9.6134	0.0840897	68.2	-	-0.806026	-	-	-	-	-	-	-	-	-	-	1.4	1.6518	1.3	1.8807	1.5458	1.94	1.658	1.7673	1.5444	1.2495	1.6689	1.3325	3.4953	3.2714	2.9459	3.8617	3.6556	3.3109	1.7847	1.5272	1.3418	1.2208	1.5428	1.4631	1.719	1.6136
neg_4819	PA(10:0/8:0)	metab_12999	-	HMDB0114778	451.246	neg	M-H	C21H41O8P	9.3681	0.101504	-	79.6	-1.5974	-	-	-	-	-	-	-	Lipids and lipid-like molecules	Glycerophospholipids	Glycerophosphates	0.1835	0.2078	0.1834	0.1947	0.1761	0.1848	0.1912	0.1835	0.1781	0.1788	0.1905	0.1813	2.0103	1.8644	1.1559	3.2989	3.183	1.185	0.1762	0.168	0.2017	0.2043	0.1893	0.1924	0.1811	0.1961
neg_4944	Butyl 3-O-caffeoylquinate	metab_13124	-	HMDB0034588	445.13	neg	M+Cl	C20H26O9	9.0039	0.251547	-	67.5	6.33788	132741-56-1	-	-	-	-	-	-	Organic oxygen compounds	Organooxygen compounds	Alcohols and polyols	2.9033	2.6914	2.7587	2.8417	2.6905	2.3269	2.1084	1.8163	2.1224	2.0952	2.2723	1.9513	0.697	1.498	1.8198	0.729	0.8433	1.8945	1.1749	1.5183	1.5765	2.2484	1.7717	1.7751	1.7116	1.1048
neg_4975	5,6-dehydro Arachidonic Acid	metab_13155	-	-	301.217	neg	M-H	C20H30O2	8.9316	0.0417426	51.3	-	-1.09115	-	-	-	-	-	-	-	-	-	-	0.64	0.4262	0.3855	0.4045	1.2306	0.6084	0.3987	0.3857	0.3764	1.3777	2.0977	1.5093	3.5564	3.5161	3.5666	3.7604	3.5578	3.2695	0.9998	0.3588	0.4162	0.4205	0.3954	0.4006	0.3815	0.407
neg_4992	(S)-10,16-Dihydroxyhexadecanoic acid	metab_13172	C08285	HMDB0037798	269.212	neg	M-H2O-H	C16H32O4	8.8834	0.0573736	-	77.5	-0.816457	69232-67-3	-	-	map00073	Cutin, suberine and wax biosynthesis	Metabolism	Lipid metabolism	Lipids and lipid-like molecules	Fatty Acyls	Fatty acids and conjugates	0.3189	0.355	0.3188	0.3356	0.3077	0.3208	0.3305	0.5494	0.3107	0.3117	0.8046	0.5137	2.9327	2.8591	2.6479	3.2656	3.188	2.9929	0.3079	0.7918	0.4084	0.4001	0.3276	0.3322	0.3153	1.1512
neg_5065	Hoduloside VIII	metab_13242	-	HMDB0040660	915.503	neg	M-H	C46H76O18	8.6316	0.150597	-	53.3	8.11061	154971-12-7	-	-	-	-	-	-	Lipids and lipid-like molecules	Prenol lipids	Triterpenoids	2.6485	2.5595	2.8384	3.1587	3.5469	2.6953	2.9348	2.5985	2.6444	2.6027	2.5697	2.7489	0.9726	0.9737	2.1788	1.0083	1.0062	1.9762	2.3902	2.2256	2.6111	2.6759	2.3341	2.5296	2.2911	2.3931
neg_5095	10-Hydroxymyristic acid methyl ester	metab_13272	-	HMDB0031061	257.212	neg	M-H	C15H30O3	8.5563	0.252297	-	55	-0.732895	-	-	-	-	-	-	-	Lipids and lipid-like molecules	Fatty Acyls	Fatty alcohols	0.436	0.4795	0.4358	0.4562	0.4223	0.4383	0.45	0.436	0.426	0.4272	0.4486	0.4318	1.8327	2.0572	0.6619	2.4743	2.8214	1.4219	0.4225	0.407	0.4688	0.4734	0.4465	0.4521	0.4315	0.6503
neg_5121	LysoPE(20:3(11Z,14Z,17Z)/0:0)	metab_13298	-	LMGP02050065;HMDB0011514	502.294	neg	M-H	C25H46NO7P	8.4858	0.250805	-	66.3	0.119346	-	-	-	-	-	-	-	Lipids and lipid-like molecules	Glycerophospholipids	Glycerophosphoethanolamines	0.6108	0.6622	0.6106	0.7849	0.5945	1.208	0.878	0.7897	1.1648	1.7542	1.437	1.0113	2.777	2.7383	2.5536	3.0168	2.8606	2.2116	0.6242	0.576	0.9818	1.0201	0.6453	1.0117	1.4806	0.638
neg_5182	LysoPE(15:0/0:0)	metab_13359	-	HMDB0011502	438.262	neg	M-H	C20H42NO7P	8.2859	0.0946541	-	51.4	-0.820975	-	-	-	-	-	-	-	Lipids and lipid-like molecules	Glycerophospholipids	Glycerophosphoethanolamines	1.381	1.198	1.2018	0.454	2.0134	1.8089	0.8661	1.3862	1.7371	1.8075	1.6005	1.9323	2.9468	2.8989	2.587	3.1546	3.0992	2.6835	1.4652	1.5266	1.7088	1.8328	1.8246	1.4006	2.1031	1.6654
neg_5191	Ginsenoside III	metab_13368	-	HMDB0034351	997.473	neg	M+K-2H	C48H80O19	8.2475	0.203282	-	51.5	-5.58744	223710-06-3	-	-	-	-	-	-	Lipids and lipid-like molecules	Prenol lipids	Triterpenoids	2.3943	2.1919	2.1948	2.0564	2.1962	2.7931	2.3092	1.7397	1.6965	1.3196	1.3991	1.0005	0.7401	0.9418	0.7506	0.8085	0.5447	0.4427	2.2615	1.7888	2.0116	2.2018	2.038	2.1018	1.2199	2.4672
neg_5292	Prolyl-Threonine	metab_13466	-	HMDB0029027	647.326	neg	3M-H	C9H16N2O4	7.929	0.0963818	-	74.1	0.0825789	-	-	-	-	-	-	-	Organic acids and derivatives	Carboxylic acids and derivatives	Amino acids, peptides, and analogues	0.7566	0.2784	0.1953	0.4044	0.6637	0.7009	0.3467	1.0236	0.364	0.1759	0.8065	0.3903	1.545	1.7895	1.5912	1.8092	2.4159	2.4122	1.1277	0.921	0.9256	0.1024	0.7753	1.2772	0.9162	0.4435
neg_5309	LysoPC(14:0/0:0)	metab_13483	-	HMDB0010379	512.3	neg	M+FA-H	C22H46NO7P	7.8355	0.228301	-	88.2	0.785435	20559-16-4	-	-	-	-	-	-	Lipids and lipid-like molecules	Glycerophospholipids	Glycerophosphocholines	0.3412	0.3789	0.341	0.3586	1.9846	0.3432	0.3533	0.3412	0.3326	0.9396	1.271	0.3376	2.8421	2.7752	2.5921	2.8988	2.8955	2.5265	0.3296	0.3164	0.3695	1.4701	1.1374	0.9074	2.3492	1.8188
neg_5439	PSF-A	metab_13613	-	HMDB0034608	509.169	neg	M+FA-H	C23H28O10	7.3535	0.161898	-	85	5.00452	-	-	-	-	-	-	-	Lipids and lipid-like molecules	Prenol lipids	Terpene lactones	1.4209	1.5417	1.5492	1.158	1.2825	1.2754	1.5594	1.5258	1.5566	1.4232	1.5794	1.5936	0.4533	0.4541	0.4456	0.4794	0.4779	0.453	0.7808	0.9342	0.9848	0.9365	0.9003	1.012	1.3578	1.2574
neg_5453	Prostaglandin D1	metab_13627	C06438	HMDB0005102;LMFA03010049	335.222	neg	M-H2O-H	C20H34O5	7.2858	0.102413	-	97.1	-2.8407	17968-82-0	Lipids	Eicosanoids	-	-	-	-	Lipids and lipid-like molecules	Fatty Acyls	Eicosanoids	0.2388	0.5381	0.2387	0.2525	0.3471	0.2404	0.2483	0.2388	0.2322	0.233	0.2473	0.2361	2.3074	2.2275	1.8128	1.815	1.9467	1.6353	0.2299	0.2197	0.261	0.2642	0.2459	0.2497	0.2359	0.2543
neg_5559	Prostaglandin F1a	metab_13733	C06475	HMDB0002685	401.254	neg	M+FA-H	C20H36O5	6.8257	0.181439	-	73.2	-0.373987	745-62-0	Lipids	Eicosanoids	-	-	-	-	Lipids and lipid-like molecules	Fatty Acyls	Eicosanoids	2.5363	1.1597	0.7893	0.1393	0.1253	0.1318	2.7152	1.9861	1.9524	1.5534	1.4861	1.3674	2.5334	1.5918	0.8066	3.2368	2.6709	1.2665	0.557	0.1192	0.1446	0.1466	0.8848	0.1375	0.8537	2.3483
neg_5564	5-Pentyl-2-furanoctanoic acid	metab_13738	-	HMDB0112098	605.407	neg	2M+FA-H	C17H28O3	6.788	0.249557	-	52	1.90436	-	-	-	-	-	-	-	Lipids and lipid-like molecules	Fatty Acyls	Fatty acids and conjugates	0.3996	0.4411	0.3995	0.4189	0.3867	0.4019	0.413	1.8536	2.6902	2.4472	2.3981	2.4574	3.2272	2.903	2.305	2.7709	2.9241	2.5184	0.3869	0.3721	0.4309	0.4352	0.4097	0.415	1.007	0.8532
neg_5593	Goshonoside F7	metab_13767	-	HMDB0038378	675.363	neg	M+FA-H	C32H54O12	6.6493	0.0649591	-	57.7	4.51377	-	-	-	-	-	-	-	Lipids and lipid-like molecules	Prenol lipids	Terpene glycosides	0.002	0.1477	0.148	0.0022	0.3403	0.002	0.741	1.0679	0.4213	0.5127	0.5005	0.417	2.3979	2.4408	2.0984	2.856	2.7193	2.3744	0.6955	0.5989	0.1304	0.2412	0.457	0.0066	0.002	0.3601
neg_5601	Fusarin C	metab_13775	C19243	HMDB0033337	476.192	neg	M+FA-H	C23H29NO7	6.6102	0.123468	-	59.4	-0.395934	79748-81-5	-	-	-	-	-	-	Phenylpropanoids and polyketides	Depsides and depsidones	Not Available	2.0355	1.7283	1.842	1.4143	1.832	2.0313	1.341	1.3093	1.6252	1.7137	1.7249	1.5387	0.9696	0.7349	0.7241	0.7665	0.7646	1.29	1.8957	1.8629	1.5759	1.5326	1.5157	1.7432	1.704	1.7729
neg_5615	Isohumbertiol	metab_13789	-	HMDB0040686	263.165	neg	M+FA-H	C15H22O	6.5339	0.112884	-	69.6	0.571931	-	-	-	-	-	-	-	Lipids and lipid-like molecules	Prenol lipids	Sesquiterpenoids	1.9163	2.056	2.0226	2.196	2.1978	1.6179	2.454	2.2024	1.9881	1.8961	1.5486	2.0608	0.5346	1.5024	2.1822	0.5632	0.5615	0.5343	2.112	1.8924	1.8521	1.6813	1.6792	1.8977	2.1549	1.8478
neg_5814	Lubiprostone	metab_13988	C13707	HMDB0015180	435.223	neg	M+FA-H	C20H32F2O5	5.6824	0.234679	-	79.3	8.03813	136790-76-6	-	-	-	-	-	-	Lipids and lipid-like molecules	Fatty Acyls	Eicosanoids	0.1794	0.2033	0.902	0.1904	0.1722	0.1807	1.1514	0.7131	1.266	0.8332	0.1863	1.0496	2.51	2.4036	2.385	2.5368	2.4706	2.3065	0.1723	0.532	0.1973	0.1998	0.1851	0.1881	0.1771	0.1918
neg_5876	Furanogermenone	metab_14050	C17488	HMDB0036766	277.144	neg	M+FA-H	C15H20O2	5.5354	0.0594321	-	68.6	-1.52217	81678-18-4	-	-	-	-	-	-	Lipids and lipid-like molecules	Prenol lipids	Sesquiterpenoids	1.0674	1.0315	0.2076	0.7557	0.7377	0.917	1.2614	1.4691	1.3665	1.109	1.2515	1.3553	1.8668	1.8391	1.7024	1.5111	1.8367	1.8429	0.1997	0.1905	0.2277	0.2306	0.2141	0.2175	0.2051	0.2216
neg_5989	Isopropylmaleate	metab_14163	C02631	HMDB0012241	473.171	neg	3M-H	C7H10O4	5.1986	0.169683	-	62.5	9.60609	-	-	-	map01210;map01110;map00290	2-Oxocarboxylic acid metabolism; Biosynthesis of secondary metabolites; Valine, leucine and isoleucine biosynthesis	Metabolism;Metabolism;Metabolism	Global and overview maps;Global and overview maps;Amino acid metabolism	Lipids and lipid-like molecules	Fatty Acyls	Fatty acids and conjugates	0.4916	0.4537	0.4114	0.4311	0.3984	0.4778	2.0361	2.3363	2.3129	2.417	2.5527	2.2943	0.4161	0.4168	1.2882	0.441	0.4395	0.4158	0.4025	0.3835	0.8878	1.1912	1.0869	0.573	1.4049	1.7091
neg_6080	(x)-2-Heptanol glucoside	metab_14254	-	HMDB0035028	259.155	neg	M-H2O-H	C13H26O6	4.995	0.117278	-	55.7	-0.472775	-	-	-	-	-	-	-	Lipids and lipid-like molecules	Fatty Acyls	Fatty acyl glycosides	0.6427	0.6952	0.6424	0.6672	0.6259	0.6455	0.6597	0.6427	0.6305	0.6319	0.658	0.6376	2.7521	2.4721	2.4577	2.8763	2.6741	2.2524	0.6262	0.607	0.6823	0.6878	0.6555	0.6622	0.6372	0.6704
neg_6090	COUMARINIC ACID METHYL ETHER	metab_14264	-	-	177.056	neg	M-H	C10H10O3	4.9658	0.109473	68.5	-	1.05655	-	-	-	-	-	-	-	-	-	-	0.4541	0.4987	0.6632	0.4749	1.5394	0.4565	1.3667	1.1585	1.2407	1.66	1.8239	1.7494	0.4589	0.4597	1.4428	0.5185	0.4837	0.4586	1.7832	2.1802	1.864	1.8845	1.8854	2.2459	1.7607	1.5178
neg_6108	Rigin	metab_14282	-	HMDB0005771	491.215	neg	M+Cl	C18H32N8O6	4.8995	0.193454	-	65.1	2.59454	77727-17-4	-	-	-	-	-	-	Organic acids and derivatives	Carboxylic acids and derivatives	Amino acids, peptides, and analogues	2.0347	1.8989	1.5693	1.8965	1.7973	2.2384	1.9076	1.903	1.2259	1.4881	1.4495	1.4226	0.5899	0.5909	1.0942	1.2241	0.7962	0.5896	2.6564	2.5442	2.8261	3.056	2.8807	2.7777	2.8103	2.9731
neg_6151	3-Hydroxy-beta-ionone	metab_14325	-	HMDB0036821	253.144	neg	M+FA-H	C13H20O2	4.7971	0.168194	-	87.7	-1.46125	-	-	-	-	-	-	-	Lipids and lipid-like molecules	Prenol lipids	Sesquiterpenoids	0.2902	0.3241	0.2901	0.3059	0.2798	0.292	0.3011	0.2903	0.2826	0.2835	0.3	0.2871	2.1367	2.1562	2.1298	2.4887	2.2774	2.0395	0.2799	0.2681	0.3157	0.3193	0.2984	0.3027	0.2868	0.308
neg_6178	Zedoarondiol	metab_14352	-	HMDB0036448	297.17	neg	M+FA-H	C15H24O3	4.7653	0.0727407	-	64.4	-1.5263	98644-24-7	-	-	-	-	-	-	Lipids and lipid-like molecules	Prenol lipids	Sesquiterpenoids	1.8472	2.0327	1.7054	1.47	0.8206	0.8285	2.0882	2.2367	2.1488	1.889	1.9055	2.0582	3.1765	3.1568	3.0177	3.3443	3.2511	3.0635	0.0033	0.0031	0.0039	0.004	0.0036	0.0037	0.3059	0.4636
neg_6265	Elatoside G	metab_14439	-	HMDB0041347	709.38	neg	M+FA-H	C36H56O11	4.5807	0.133218	-	55.8	-0.16986	171828-77-6	-	-	-	-	-	-	Organoheterocyclic compounds	Pyridines and derivatives	Not Available	1.947	1.8418	1.8555	1.6258	1.7254	2.0748	1.6497	1.5866	1.7215	1.8668	1.8933	1.631	0.8261	0.8272	0.8159	0.8601	0.8581	0.8648	1.8259	1.7159	2.0765	2.331	2.4451	2.2458	2.1354	2.4214
neg_6370	Ichangin 4-glucoside	metab_14544	-	HMDB0039340	671.228	neg	M+Na-2H	C32H42O14	4.3542	0.0960267	-	78.8	-6.19089	-	-	-	-	-	-	-	Lipids and lipid-like molecules	Prenol lipids	Terpene glycosides	0.4064	0.0151	0.013	0.014	0.0124	0.2907	0.5815	0.7512	0.0125	0.4937	0.8571	0.0128	2.5853	2.7844	2.2798	2.8221	2.7936	2.6478	1.1862	0.0117	0.4795	0.0148	0.0135	0.1694	0.0128	0.6358
neg_6433	Maysin 3'-methyl ether	metab_14607	-	HMDB0037420	635.165	neg	M+FA-H	C28H30O14	4.1407	0.109521	-	92.5	5.22931	74158-05-7	-	-	-	-	-	-	Phenylpropanoids and polyketides	Flavonoids	Flavonoid glycosides	0.5251	1.5892	1.1375	1.6584	1.2053	0.5277	2.0902	2.0432	1.6572	1.7785	1.7518	1.7267	0.5302	0.9845	1.5064	0.5586	0.5569	0.8032	1.5959	1.3861	0.612	1.1482	0.7395	0.581	1.379	1.7137
neg_6493	Mesembryanthin	metab_14667	-	HMDB0034559	977.266	neg	M-H	C44H50O25	4.0334	0.112989	-	55.6	9.71362	-	-	-	-	-	-	-	Lipids and lipid-like molecules	Fatty Acyls	Fatty aldehydes	2.4881	1.5438	2.8121	2.7027	3.0088	2.4399	2.162	2.1059	2.0992	1.712	2.4513	0.9296	0.61	0.611	0.601	0.6404	0.6386	0.6097	2.5175	2.414	3.1516	3.2469	3.0942	2.8945	1.4529	0.6315
neg_6681	Lacto-N-triaose	metab_14855	-	HMDB0006592	580.17	neg	M+Cl	C20H35NO16	3.7229	0.250066	-	95	9.68839	75645-27-1	-	-	-	-	-	-	Organic oxygen compounds	Organooxygen compounds	Carbohydrates and carbohydrate conjugates	2.2636	2.2003	1.971	2.3592	2.2672	2.0761	1.9472	2.0467	2.1492	2.002	1.7966	2.1231	0.4301	0.0147	0.5172	0.168	0.0159	0.0146	1.7371	1.0796	1.6851	1.9529	0.6165	1.6127	0.2398	0.7928
neg_6691	Niazicinin A	metab_14865	-	HMDB0031947	368.136	neg	M-H	C17H23NO8	3.7024	0.0814397	-	89	3.01997	163812-19-9	-	-	-	-	-	-	Organic oxygen compounds	Organooxygen compounds	Carbohydrates and carbohydrate conjugates	1.1965	1.2308	0.9451	1.4104	0.4387	1.5121	0.0063	0.6436	0.4841	0.9552	0.8415	0.9153	2.0959	1.9647	1.9576	2.385	2.2538	1.7343	0.0175	0.0054	0.0067	0.9309	0.5476	0.0063	1.1205	1.4211
neg_6718	7(14)-Bisabolene-2,3,10,11-tetrol	metab_14892	-	HMDB0035918	317.197	neg	M+FA-H	C15H28O4	3.6574	0.0454207	-	58	-1.6772	122470-42-2	-	-	-	-	-	-	Lipids and lipid-like molecules	Prenol lipids	Sesquiterpenoids	0.02	0.0233	0.02	0.0215	0.0191	0.0202	0.021	0.02	0.0193	0.0194	0.0209	0.0197	3.088	3.3041	2.9304	3.2764	3.1595	2.9479	0.0191	0.018	0.0224	0.0228	0.0208	0.0212	0.0197	0.0217
neg_6738	Dihydroferulic acid 4-O-glucuronide	metab_14912	-	HMDB0041723	393.078	neg	M+Na-2H	C16H20O10	3.6172	0.190876	-	86.3	-6.37307	-	-	-	-	-	-	-	Organic oxygen compounds	Organooxygen compounds	Carbohydrates and carbohydrate conjugates	0.9927	0.7072	1.5297	1.4587	1.4652	1.49	1.5618	1.6306	1.4887	1.5916	1.7101	1.5696	0.66	0.661	0.6507	0.6914	0.6895	0.6596	1.1164	1.3232	1.4261	1.6555	1.5647	1.492	1.5691	1.6413
neg_6774	Gentiobiosyl 2-methyl-6-oxo-2E,4E-heptadienoate	metab_14948	-	HMDB0032134	459.152	neg	M-H2O-H	C20H30O13	3.5549	0.0784258	-	74.1	2.43621	-	-	-	-	-	-	-	Organic oxygen compounds	Organooxygen compounds	Carbohydrates and carbohydrate conjugates	0.262	0.2936	0.7879	0.552	0.8723	0.5277	1.0956	0.6516	0.6132	0.959	1.3139	0.2591	2.3258	2.3234	2.0904	2.5254	2.4202	2.0255	0.2524	0.2415	0.2857	0.2891	0.2696	0.2736	0.2589	1.1589
neg_6776	Acetyl-DL-Leucine	metab_14950	C02710	-	172.098	neg	M-H	C8H15NO3	3.5549	0.101244	79.2	-	-0.383327	-	-	-	-	-	-	-	-	-	-	0.9189	1.4177	0.8205	1.3617	1.0304	0.8239	1.5703	1.6259	1.5134	1.5963	1.7277	1.7336	3.1753	3.0215	2.7407	3.2314	3.0908	2.8724	1.9219	2.1147	1.8878	1.9119	1.7334	1.7359	1.9814	1.8632
neg_6784	L-N-(1H-Indol-3-ylacetyl)aspartic acid	metab_14958	-	HMDB0038666	289.083	neg	M-H	C14H14N2O5	3.5447	0.0460835	-	59.5	-0.802354	2456-73-7	-	-	-	-	-	-	Organic acids and derivatives	Carboxylic acids and derivatives	Amino acids, peptides, and analogues	0.4523	0.4968	0.4521	0.473	0.4383	0.4547	0.4667	0.4523	0.4421	0.4434	0.4652	0.4481	3.5721	3.5723	3.4022	3.5602	3.4743	3.2383	0.4385	0.4227	0.4858	0.4905	0.4631	0.4687	0.4478	0.9609
neg_6862	Isoscoparin 2''-(6-(E)-feruloylglucoside) 4'-glucoside	metab_15036	-	HMDB0037206	961.27	neg	M-H	C44H50O24	3.4217	0.0344664	-	52.2	8.16981	-	-	-	-	-	-	-	Phenylpropanoids and polyketides	Flavonoids	Flavonoid glycosides	0.768	0.8242	1.2512	0.7943	2.4758	0.7711	2.4037	2.5121	1.9699	1.2353	1.7386	0.7626	0.7741	0.7752	0.7642	0.8074	0.8054	1.1266	3.588	3.7079	3.5635	3.5775	3.5984	3.6638	2.4551	1.1592
neg_6873	N-Phenylacetylaspartic acid	metab_15047	-	HMDB0029355	250.072	neg	M-H	C12H13NO5	3.4106	0.0651584	-	57.3	-0.892679	2752-32-1	-	-	-	-	-	-	Organic acids and derivatives	Carboxylic acids and derivatives	Amino acids, peptides, and analogues	0.522	0.5699	0.5218	0.5443	0.5069	0.5246	0.5375	0.522	0.511	0.5123	0.536	0.5175	2.7234	2.7385	2.4377	3.045	2.8127	2.2682	0.5071	0.4899	0.5581	0.5631	0.5336	0.5398	0.5171	0.5472
neg_6982	Isoleucyl-Leucine	metab_15156	-	HMDB0028911	243.171	neg	M-H	C12H24N2O3	3.1759	0.0678444	-	76.1	-0.336244	-	-	-	-	-	-	-	Organic acids and derivatives	Carboxylic acids and derivatives	Amino acids, peptides, and analogues	2.6046	2.7512	2.7186	2.7612	2.5762	2.6421	2.471	2.5147	2.5927	2.5601	2.6248	2.6708	1.3194	1.4725	2.0414	0.1872	0.1863	1.9952	2.0825	1.9546	2.3578	2.4066	2.1822	1.9774	2.2656	2.4063
neg_6993	2-Hydroxybenzaldehyde O-[xylosyl-(1->6)-glucoside]	metab_15167	-	HMDB0034157	461.131	neg	M+FA-H	C18H24O11	3.1452	0.0983601	-	61.8	3.17463	14907-56-3	-	-	-	-	-	-	Organic oxygen compounds	Organooxygen compounds	Carbohydrates and carbohydrate conjugates	0.1745	0.515	1.4634	0.5388	1.322	1.3789	0.2076	1.2876	0.4778	0.9687	1.3418	1.209	2.6666	2.131	2.2047	2.658	2.1313	2.186	2.1352	2.3491	2.2631	2.2999	2.0671	2.1574	2.3991	2.3963
neg_7029	Isoleucylisoleucine	metab_15203	-	-	243.171	neg	M-H	C12H24N2O3	3.0754	0.19968	83.4	-	-0.282535	-	-	-	-	-	-	-	-	-	-	2.3336	2.3994	2.4838	2.44	2.5341	2.4443	2.183	2.2205	2.2652	2.033	2.3435	2.2129	0.3792	0.8426	1.8632	0.4028	0.4014	1.4705	1.8724	1.8609	2.1012	2.1398	2.1647	1.8224	2.0867	2.1194
neg_7040	Butyl (S)-3-hydroxybutyrate glucoside	metab_15214	-	HMDB0031694	303.144	neg	M-H2O-H	C14H26O8	3.0457	0.238948	-	53.4	-2.60318	-	-	-	-	-	-	-	Lipids and lipid-like molecules	Fatty Acyls	Fatty acyl glycosides	0.4452	0.4893	0.445	0.4657	0.4314	0.4476	0.4594	0.4452	0.4351	0.4363	0.458	0.441	1.9257	2.1794	1.5138	2.1696	2.1701	2.0209	0.4316	0.423	0.4784	0.4831	0.4559	0.4615	1.0449	0.8874
neg_7069	Talaromycin A	metab_15243	-	HMDB0030143	275.149	neg	M+FA-H	C12H22O4	2.9772	0.217423	-	91.9	-2.25086	83720-10-9	-	-	-	-	-	-	Organic oxygen compounds	Organooxygen compounds	Ethers	0.4796	0.5255	0.4794	0.501	1.0309	0.4821	0.4944	0.4796	0.4691	0.4704	0.493	0.4753	2.5771	2.3596	2.112	2.4761	2.3918	2.1186	0.4654	0.4489	0.5142	0.519	0.4907	0.4966	0.4749	0.585
neg_7131	Prolylhydroxyproline	metab_15305	-	HMDB0006695	227.103	neg	M-H	C10H16N2O4	2.8669	0.249117	-	91	-1.98244	18684-24-7	-	-	-	-	-	-	Organic acids and derivatives	Carboxylic acids and derivatives	Amino acids, peptides, and analogues	0.1276	0.1456	0.1275	0.1358	1.156	0.1285	0.1333	0.4433	0.744	0.1241	0.8782	1.1244	1.8573	1.8188	1.6636	2.05	1.9044	1.9368	0.8797	0.8854	0.5476	0.907	0.8947	0.1341	0.1258	0.6567
neg_7169	Threoninyl-Phenylalanine	metab_15343	-	HMDB0029068	265.12	neg	M-H	C13H18N2O4	2.8114	0.0392635	-	72.1	0.871309	-	-	-	-	-	-	-	Organic acids and derivatives	Carboxylic acids and derivatives	Amino acids, peptides, and analogues	2.3362	2.4616	2.4246	2.4107	2.1942	2.2646	2.2476	2.1512	2.2178	2.26	2.2314	2.2076	0.427	0.831	1.19	0.4523	0.4508	1.2237	1.6075	1.3081	1.3875	1.6957	1.5928	1.533	1.7582	1.788
pos_1538	5'-Carboxy-gamma-chromanol	metab_1536	-	HMDB0012799	307.19	pos	M+H-H2O, M+H	C18H26O4	3.6014	0.0681528	-	64.9	-3.50321	1221262-11-8	-	-	-	-	-	-	Organoheterocyclic compounds	Benzopyrans	1-benzopyrans	0.8919	1.6072	1.2718	1.538	0.712	0.9557	1.247	1.0453	1.201	0.8709	0.9608	1.0733	3.6199	3.6739	3.3688	3.7537	3.9057	3.7215	0.0019	0.0648	1.0662	0.0021	0.6483	0.0018	0.6802	1.3029
neg_7208	Serylphenylalanine	metab_15382	-	HMDB0029046	251.104	neg	M-H	C12H16N2O4	2.7599	0.13243	-	89	-0.39443	-	-	-	-	-	-	-	Organic acids and derivatives	Carboxylic acids and derivatives	Amino acids, peptides, and analogues	1.8796	1.8522	2.0305	1.9805	1.9684	1.778	1.6562	1.6695	1.747	1.817	1.8207	1.7387	0.7434	0.7444	1.3406	0.7762	0.7743	1.0743	1.5795	1.5791	1.6591	1.6441	1.6508	1.5406	1.5363	1.4841
neg_7240	Maltononaose	metab_15414	-	HMDB0013001	737.237	neg	M-2H	C54H92O46	2.6019	0.207277	-	99.5	1.18121	6471-60-9	-	-	-	-	-	-	Organic oxygen compounds	Organooxygen compounds	Carbohydrates and carbohydrate conjugates	0.039	0.0451	0.039	0.0418	0.0372	0.0393	0.0409	0.039	0.0376	0.0378	0.0407	0.0384	1.8008	1.9707	1.6427	1.6408	1.6009	1.8552	0.0372	0.0352	0.0436	0.0442	0.0404	0.0412	0.0384	0.0422
neg_7256	Blennin B	metab_15430	-	HMDB0037528	285.109	neg	M+Na-2H	C15H20O4	2.3314	0.0748223	-	51	-8.62375	62824-37-7	-	-	-	-	-	-	Lipids and lipid-like molecules	Prenol lipids	Terpene lactones	0.3535	0.8045	0.71	0.8081	0.2227	0.8103	0.7928	1.1036	0.8211	1.0675	1.0474	0.8276	1.9858	1.9555	1.7983	2.3514	2.2684	2.0413	0.7524	0.7161	0.6281	0.2564	0.6433	0.5909	0.9406	1.2068
neg_7285	Xanthosine	metab_15459	C01762	HMDB0000299	283.068	neg	M-H	C10H12N4O6	1.4868	0.0534785	69.4	-	-1.88902	146-80-5	-	-	map01100;map02010;map01110;map00230;map00232	Metabolic pathways; ABC transporters; Biosynthesis of secondary metabolites; Purine metabolism; Caffeine metabolism	Metabolism;Environmental Information Processing;Metabolism;Metabolism;Metabolism	Global and overview maps;Membrane transport;Global and overview maps;Nucleotide metabolism;Biosynthesis of other secondary metabolites	Nucleosides, nucleotides, and analogues	Purine nucleosides	Not Available	0.7628	0.693	1.1385	1.0319	0.9534	1.1233	0.4997	0.3472	0.0428	0.9505	1.1282	1.1433	2.7641	2.6174	2.3952	2.7521	2.8355	2.7553	1.7215	1.7779	1.7709	1.5727	1.6046	1.7597	0.9303	1.2918
neg_7288	Monotropein	metab_15462	C09788	LMPR0102070012;HMDB0035608	427.062	neg	M+K-2H	C16H22O11	1.3862	0.0326701	-	64.4	-6.79224	5945-50-6	-	-	-	-	-	-	Lipids and lipid-like molecules	Prenol lipids	Terpene glycosides	0.4446	1.5792	0.7535	1.2428	0.7373	0.4083	1.9681	2.0073	1.8613	1.8539	1.7503	1.8207	0.9718	0.8729	1.2918	0.6796	0.4337	0.4102	2.7002	2.7181	2.4439	2.4415	2.4664	2.6056	2.3165	2.4415
neg_7305	1-(Malonylamino)cyclopropanecarboxylic acid	metab_15479	-	HMDB0031700	373.089	neg	2M-H	C7H9NO5	1.154	0.0869255	-	56.6	-0.725087	80550-27-2	-	-	-	-	-	-	Organic acids and derivatives	Carboxylic acids and derivatives	Amino acids, peptides, and analogues	0.353	0.0548	0.3573	0.0507	0.1985	0.5341	0.2466	0.0474	0.1708	0.3175	0.0542	0.0467	2.2041	1.9574	1.5596	2.3348	2.3978	2.0079	0.0452	0.1632	0.0529	0.0537	0.0491	0.0812	0.1327	0.4873
neg_7318	Oxoadipic acid	metab_15492	C00322	LMFA01170121;HMDB0000225	159.029	neg	M-H	C6H8O5	1.0874	0.226998	-	56.9	-2.56491	3184-35-8	Organic acids	Carboxylic acids	map01100;map00310;map01110;map00300;map01210;map01230;map00380	Metabolic pathways; Lysine degradation; Biosynthesis of secondary metabolites; Lysine biosynthesis; 2-Oxocarboxylic acid metabolism; Biosynthesis of amino acids; Tryptophan metabolism	Metabolism;Metabolism;Metabolism;Metabolism;Metabolism;Metabolism;Metabolism	Global and overview maps;Amino acid metabolism;Global and overview maps;Amino acid metabolism;Global and overview maps;Global and overview maps;Amino acid metabolism	Organic acids and derivatives	Keto acids and derivatives	Medium-chain keto acids and derivatives	0.0078	0.0091	0.0078	0.0084	0.0075	0.0079	0.0082	0.0078	0.0076	0.0076	0.0082	0.0077	2.4028	2.4144	2.3635	2.3431	2.3893	2.304	0.5156	0.981	0.0088	0.0089	0.0081	0.0083	0.4247	0.0085
neg_7353	Adenylsuccinic acid	metab_15527	C03794	HMDB0000536	462.067	neg	M-H	C14H18N5O11P	0.982	0.283274	-	50.7	0.439287	19046-78-7	-	-	map01100;map00250;map00230	Metabolic pathways; Alanine, aspartate and glutamate metabolism; Purine metabolism	Metabolism;Metabolism;Metabolism	Global and overview maps;Amino acid metabolism;Nucleotide metabolism	Benzenoids	Benzene and substituted derivatives	Biphenyls and derivatives	1.3754	1.8493	1.5829	1.4593	1.206	1.9072	1.9651	1.7858	1.8614	1.6219	1.9338	1.7298	0.3635	0.3642	1.1618	0.3865	0.3851	0.603	1.4292	1.5547	1.4105	1.7519	1.415	1.3906	1.792	2.2007
neg_7381	1-Methylinosine	metab_15555	-	HMDB0002721	609.19	neg	2M+FA-H	C11H14N4O5	0.741	0.146479	-	66.8	-2.53855	2140-73-0	-	-	-	-	-	-	Nucleosides, nucleotides, and analogues	Purine nucleosides	Not Available	0.5155	0.563	0.5153	0.5376	0.5005	1.3778	0.5309	0.5155	0.5045	0.5059	0.5293	0.511	1.2645	1.9441	2.0223	1.4877	2.1953	2.4815	0.5007	0.4836	0.5513	0.5563	0.527	0.5331	0.5106	0.6697
pos_1597	5,7,9,11,13-tetradecapentaenoic acid	metab_1595	-	LMFA01030258	219.137	pos	M+H-H2O, M+H	C14H18O2	4.5144	0.0310033	63.6	-	-1.3147	-	-	-	-	-	-	-	-	-	-	0.0393	0.2515	0.0391	0.1114	0.0355	0.0368	0.044	0.0434	0.0434	0.0415	0.0389	0.0363	3.1435	3.2567	3.037	3.3066	3.2515	2.9176	0.0372	0.0368	0.0335	0.0395	0.0381	0.0351	0.0386	0.06
pos_1603	Jasmolone	metab_1601	-	HMDB0030039	181.122	pos	M+H-H2O, M+H	C11H16O2	4.5571	0.168706	-	72.6	-2.80389	54383-66-3	-	-	-	-	-	-	Organic oxygen compounds	Organooxygen compounds	Alcohols and polyols	2.5952	2.7205	2.5313	2.709	2.3952	2.5693	2.6763	2.371	2.3827	2.1994	2.1937	2.1812	0.6009	1.634	1.736	0.5312	0.8921	1.6366	1.6821	1.607	1.2862	1.5972	1.6899	1.6137	1.6278	1.9353
pos_1811	Epioxylubimin	metab_1809	-	HMDB0035613	253.179	pos	M+H-2H2O, M+H	C15H24O3	5.693	0.092633	-	60.6	-3.56669	69350-60-3	-	-	-	-	-	-	Lipids and lipid-like molecules	Prenol lipids	Sesquiterpenoids	0.9493	1.255	0.7827	1.5323	0.9976	1.0241	1.1765	0.8221	1.0609	0.2251	0.2133	0.5666	2.3419	2.3894	1.8307	2.8209	2.7942	2.4851	1.2947	0.9612	1.232	0.8896	0.9327	1.2617	0.4549	0.4791
pos_1964	Capsidiol	metab_1962	C09627	HMDB0002352;LMPR0103250002	219.174	pos	M+H-H2O, M+H	C15H24O2	6.7498	0.102683	58	-	-2.90452	37208-05-2	-	-	map00909	Sesquiterpenoid and triterpenoid biosynthesis	Metabolism	Metabolism of terpenoids and polyketides	Lipids and lipid-like molecules	Prenol lipids	Sesquiterpenoids	0.5336	0.9558	1.5955	1.7785	0.9494	0.9112	1.2766	1.025	0.7849	1.2063	1.3535	0.5268	3.2396	3.1273	2.7962	3.6813	3.5782	3.2235	0.5818	1.129	1.1716	1.1935	0.7751	1.5649	0.7428	0.5828
pos_1978	Caryophyllene epoxide	metab_1976	C16908	-	221.189	pos	M+H-H2O, M+H	C15H24O	6.8201	0.0534406	90.8	-	-2.36202	-	-	-	-	-	-	-	-	-	-	1.1139	0.7096	0.5219	0.3346	0.2257	0.7657	0.2675	1.7195	0.2648	0.2557	0.6191	0.2298	3.627	3.3543	3.0716	3.6588	3.6491	3.6095	0.2341	1.5068	0.2152	0.246	0.2389	0.2235	1.5306	0.2756
pos_2100	LysoPE(0:0/20:5(5Z,8Z,11Z,14Z,17Z))	metab_2098	-	HMDB0011489;LMGP02050053	500.277	pos	M+H, M+Na	C25H42NO7P	7.7879	0.0568481	51.3	-	-1.16221	-	-	-	-	-	-	-	Lipids and lipid-like molecules	Glycerophospholipids	Glycerophosphoethanolamines	0.5914	0.6855	0.5895	0.7361	0.776	0.5694	0.6297	1.3379	0.6635	0.6099	0.5875	1.0297	4.0727	4.1244	3.8768	4.3792	4.3498	3.806	1.8591	2.0771	0.5387	0.5932	0.872	1.7674	1.4571	0.643
pos_2125	Sterol	metab_2123	C00370	HMDB0060512	249.221	pos	M+H-H2O, M+H	C17H28O	7.9622	0.0876776	-	58.2	-4.28112	-	-	-	-	-	-	-	Lipids and lipid-like molecules	Steroids and steroid derivatives	Hydroxysteroids	0.4315	0.5124	0.4299	0.557	0.4032	0.413	2.5217	2.0156	1.8373	0.6995	1.1604	1.8643	3.4869	3.1966	2.9547	3.8273	3.6779	3.104	0.4155	0.4126	1.7938	0.4331	0.4226	0.3998	0.4266	0.5863
pos_2206	Auberganol	metab_2204	-	HMDB0039715	263.2	pos	M+Na, M+CH3OH+H	C15H28O2	8.4885	0.133082	-	60.3	7.8797	102490-02-8	-	-	-	-	-	-	Lipids and lipid-like molecules	Prenol lipids	Sesquiterpenoids	0.226	1.5689	2.2758	2.5198	1.5799	1.7832	0.2473	1.4093	2.1852	2.0997	2.5278	1.8103	3.989	3.2875	2.6534	3.8659	3.5732	3.0355	2.9347	1.8326	2.3038	2.1189	1.8166	1.5323	1.2487	0.2549
pos_2255	9-OxoODE	metab_2253	C14766	HMDB0004669;LMFA02000251;LMFA02000274	295.227	pos	M+H, M+2Na-H	C18H30O3	8.838	0.121191	53	-	-0.867449	-	-	-	map00591	Linoleic acid metabolism	Metabolism	Lipid metabolism	Lipids and lipid-like molecules	Fatty Acyls	Lineolic acids and derivatives	1.6575	1.7774	1.655	1.8394	1.6126	1.6283	1.7072	2.8711	2.3184	2.3838	2.7764	2.0557	3.6961	3.6865	3.1304	3.4903	3.7159	3.4577	1.6324	1.6277	1.5868	1.6599	1.6436	1.6073	1.6498	1.7242
pos_2711	6-Keto-PGF1alpha	metab_2709	C05961	LMFA03010001	393.231	pos	M+NH4, M+Na	C20H34O6	6.1493	0.0542103	71.2	-	-1.9955	-	-	-	map00590;map01100	Arachidonic acid metabolism; Metabolic pathways	Metabolism;Metabolism	Lipid metabolism;Global and overview maps	-	-	-	1.9489	1.215	0.8298	1.6482	0.7093	0.2824	2.5603	1.7501	1.865	1.4408	1.2504	1.725	2.3498	2.4254	2.3059	3.1052	2.8154	2.2952	0.1497	0.0135	0.0123	0.0145	0.014	0.0129	0.9188	1.4525
pos_2777	Trans, trans-3,5-Octadien-2-one	metab_2775	-	HMDB0032446	125.096	pos	M+H-H2O, M+H	C8H12O	5.1461	0.185476	61.9	-	-0.797801	30086-02-3	-	-	-	-	-	-	Organic oxygen compounds	Organooxygen compounds	Carbonyl compounds	0.6993	0.7997	0.6972	0.8532	0.6796	0.6755	1.463	1.9919	2.3072	2.2468	2.2004	2.0941	2.8516	2.8817	2.6118	2.7357	2.8068	2.701	0.6788	0.6751	0.6423	0.7012	0.6879	0.6586	0.7242	0.8603
pos_2784	1,3,5-Bisabolatrien-10-one	metab_2782	-	HMDB0036109	219.174	pos	M+H-H2O, M+H	C15H22O	5.12	0.10194	60.5	-	-4.26772	76760-40-2	-	-	-	-	-	-	Lipids and lipid-like molecules	Prenol lipids	Sesquiterpenoids	1.6148	1.8282	1.2993	1.9919	1.5356	1.7036	1.2797	1.2034	1.4501	1.4764	1.3407	1.5284	3.0868	2.9724	2.8806	3.3706	3.2746	3.007	1.7841	1.5522	1.673	1.797	1.7381	1.7502	1.6939	2.0825
pos_3055	Dide-O-methyl-4-O-alpha-D-glucopyranosylsimmondsin	metab_3053	-	HMDB0038329	492.176	pos	M+H-H2O	C20H31NO14	0.8251	0.0590525	-	54.7	9.9413	370068-00-1	-	-	-	-	-	-	Organic oxygen compounds	Organooxygen compounds	Carbohydrates and carbohydrate conjugates	1.2997	0.8266	0.3526	0.3368	0.9673	1.5848	1.0601	0.6241	0.8022	0.2576	0.2444	0.3387	2.2153	2.4507	2.4743	2.2702	2.6927	2.8379	1.4203	1.3735	1.1529	1.4122	1.2199	1.3361	1.2293	1.5394
pos_3078	13-Oxocryptopine	metab_3076	-	HMDB0032878	366.133	pos	M+H-H2O	C21H21NO6	1.0897	0.111153	-	73.3	-1.38719	15215-66-4	-	-	-	-	-	-	Alkaloids and derivatives	Protopine alkaloids	Not Available	0.7405	0.71	0.1762	0.7348	0.2385	0.8679	0.6243	0.3272	0.4029	0.1944	0.1753	0.4576	1.9296	1.9851	1.6058	2.3457	2.2448	1.5834	0.1799	0.1671	0.1603	0.2565	0.4226	0.1605	0.1745	0.4627
pos_3104	(E)-5-(3,4,5,6-Tetrahydro-3-pyridylidenemethyl)-2-furanmethanol	metab_3102	-	HMDB0033560	209.128	pos	M+NH4	C11H13NO2	1.5136	0.0702144	-	82.6	-4.83795	-	-	-	-	-	-	-	Organoheterocyclic compounds	Pyridines and derivatives	Hydropyridines	0.1122	0.1432	0.1116	0.1618	0.1021	0.1056	0.1243	0.1228	0.1228	0.1179	0.111	0.1043	1.611	1.7511	1.2262	1.9178	1.8446	1.5634	0.1065	0.1054	0.0967	0.1128	0.109	0.101	0.1104	0.1286
pos_3114	Salicylic acid	metab_3112	C00805;C07588	HMDB0001895	139.038	pos	M+H	C7H6O3	1.7615	0.225594	73.2	-	-4.4842	69-72-7	-	-	map01100;map01110;map00360;map04075	Metabolic pathways; Biosynthesis of secondary metabolites; Phenylalanine metabolism; Plant hormone signal transduction	Metabolism;Metabolism;Metabolism;Environmental Information Processing	Global and overview maps;Global and overview maps;Amino acid metabolism;Signal transduction	Benzenoids	Benzene and substituted derivatives	Benzoic acids and derivatives	0.0224	0.0295	0.0223	0.4569	0.0202	0.4252	0.3349	0.6103	0.2313	0.4084	0.5269	0.2684	1.7324	2.0119	1.6873	1.9148	2.0962	1.9333	1.6896	1.8098	1.4382	1.7003	1.6424	1.6359	1.3375	1.4965
pos_3148	Peonidin 3-(6''-p-coumaroyl-glucoside) 5-glucoside	metab_3146	-	HMDB0038092	811.27	pos	M+ACN+H	C38H41O17+	2.6124	0.0392187	-	75.3	2.87798	51939-65-2	-	-	-	-	-	-	Phenylpropanoids and polyketides	Flavonoids	Flavonoid glycosides	0.4403	0.5221	0.4387	0.5671	0.4116	0.4215	0.4733	0.4695	0.4693	0.4562	0.437	0.4178	2.8304	2.9595	2.7302	2.7506	2.8361	3.0425	0.4241	0.4212	0.3956	0.4419	0.4313	0.4082	0.4353	0.4849
pos_3319	N-(4-aminobutyl)-3-(4-hydroxyphenyl)propanimidic acid	metab_3312	-	HMDB0139525	219.148	pos	M+H-H2O	C13H20N2O2	3.308	0.0953433	-	61.9	-4.1983	-	-	-	-	-	-	-	Benzenoids	Phenols	1-hydroxy-2-unsubstituted benzenoids	0.2358	0.0925	0.0712	0.1053	0.0649	0.0672	0.0797	0.6358	0.0787	0.6617	0.1502	0.1201	2.6033	2.9236	2.4831	2.8884	3.0161	2.8044	0.0678	0.0671	0.3719	0.6287	0.0694	0.2305	0.6692	0.9097
pos_3334	Sakuranetin	metab_3327	C09833	LMPK12140571;HMDB0030090	328.119	pos	M+ACN+H	C16H14O5	3.3606	0.0286775	-	53.1	2.43787	2957-21-3	-	-	map00941;map01110	Flavonoid biosynthesis; Biosynthesis of secondary metabolites	Metabolism;Metabolism	Biosynthesis of other secondary metabolites;Global and overview maps	Phenylpropanoids and polyketides	Flavonoids	O-methylated flavonoids	0.8927	0.0753	0.709	0.2917	0.3165	0.3157	0.2512	1.4704	0.4697	0.9313	1.451	1.0385	2.7376	2.8541	2.4988	2.9409	2.9958	2.8777	1.1776	1.2691	1.2339	1.5904	1.0807	0.0519	1.6742	1.9302
pos_3335	Chondroitin D-glucuronate	metab_3328	-	HMDB0060454	432.15	pos	M+Na	C16H27NO11	3.3606	0.250287	-	71.4	5.36141	-	-	-	-	-	-	-	Organic oxygen compounds	Organooxygen compounds	Carbohydrates and carbohydrate conjugates	2.0753	2.3036	2.2485	2.5658	2.1037	2.106	2.0381	1.93	2.0044	2.0519	1.9622	1.9083	0.2009	1.2219	1.6414	0.1671	0.0787	1.6025	1.4773	1.2056	1.4984	1.4427	1.4507	1.4114	1.8576	1.6573
pos_3356	Indolelactic acid	metab_3349	C02043	HMDB0000671	206.081	pos	M+H	C11H11NO3	3.4668	0.200915	83.1	-	-3.23938	1821-52-9	-	-	-	-	-	-	Organoheterocyclic compounds	Indoles and derivatives	Indolyl carboxylic acids and derivatives	0.1121	0.1431	0.1115	0.1617	0.102	0.1055	0.1241	0.1227	0.1226	0.1178	0.1109	0.1042	2.3533	2.4573	2.1542	2.534	2.5864	2.0899	0.1064	0.1053	0.4026	0.1126	0.1089	0.1009	0.1103	0.1285
pos_3373	Panaquinquecol 6	metab_3366	-	HMDB0035500;LMFA07010986	363.155	pos	M+2Na-H	C19H26O4	3.5721	0.177083	-	57.9	2.24612	145400-15-3	-	-	-	-	-	-	Lipids and lipid-like molecules	Fatty Acyls	Fatty alcohol esters	2.1961	1.88	1.4672	1.6245	1.3172	2.4769	0.185	0.183	1.2311	1.5151	1.3673	1.5236	1.7392	1.9067	1.8859	2.2639	2.6932	2.689	0.16	0.8015	0.7048	1.4921	1.0943	0.9148	2.3447	2.4811
pos_3463	Sugeonol	metab_3456	C17504	LMPR0103450003;HMDB0041036	235.168	pos	M+H	C15H22O2	3.9234	0.0458508	52.1	-	-3.26552	19419-58-0	-	-	-	-	-	-	Lipids and lipid-like molecules	Prenol lipids	Sesquiterpenoids	0.7725	0.8211	0.9037	0.846	0.3672	1.2879	0.4041	0.5831	0.8499	0.9389	0.6709	0.3883	2.2302	2.2782	1.9623	2.6611	2.5988	2.205	0.3595	0.3568	0.7297	0.9573	0.7323	0.3452	0.4991	0.9309
pos_3487	6''-O-Malonylwistin	metab_3480	-	HMDB0039083	547.144	pos	M+H	C26H26O13	4.0204	0.0659943	-	67.1	-0.2509	163310-44-9	-	-	-	-	-	-	Phenylpropanoids and polyketides	Isoflavonoids	Isoflavonoid O-glycosides	0.4555	0.5387	0.4538	0.5844	0.8976	0.4363	0.4891	1.6174	0.9083	0.4717	1.3132	1.4825	2.1233	1.8641	2.2623	2.0271	2.0962	2.3363	2.3426	2.6005	1.5461	1.6547	1.8668	2.1506	1.61	1.18
pos_3617	Melongoside K	metab_3610	-	HMDB0040948	535.264	pos	M+H+Na	C51H82O22	4.5672	0.248905	-	75.1	2.0448	94696-62-5	-	-	-	-	-	-	Lipids and lipid-like molecules	Fatty Acyls	Fatty alcohols	0.2525	0.8966	0.1032	0.1502	0.2611	0.2581	0.3841	0.692	0.9217	0.5077	0.6188	0.7655	1.279	1.1408	0.7266	1.1208	1.2622	0.8751	2.2151	1.8307	1.9612	2.175	1.8622	2.1009	2.1868	2.2444
pos_3655	Cascarillin	metab_3648	C09071	HMDB0036836	426.248	pos	M+NH4	C22H32O7	4.8369	0.0751395	-	59.9	-0.597098	10118-56-6	-	-	-	-	-	-	Lipids and lipid-like molecules	Prenol lipids	Diterpenoids	1.6326	1.7018	1.1034	1.8724	0.5826	1.5967	1.2897	1.1892	0.8669	1.15	0.4466	0.572	2.6603	2.8477	2.4443	2.9423	2.9619	2.4431	1.3416	0.7685	1.3407	1.478	1.3684	1.4664	1.613	2.0438
pos_3676	3-Hydroxy-6,8-dimethoxy-7(11)-eremophilen-12,8-olide	metab_3669	-	HMDB0040756	311.186	pos	M+H	C17H26O5	4.9987	0.104265	52.5	-	0.683801	162613-65-2	-	-	-	-	-	-	Lipids and lipid-like molecules	Prenol lipids	Terpene lactones	1.2865	1.4442	1.2859	1.6017	0.6363	0.3572	1.4793	1.1802	1.4552	1.1012	0.4493	0.8704	2.3019	2.0912	2.0347	2.5693	2.4485	2.3659	0.8992	0.0011	0.0008	0.0009	0.0009	0.0008	0.0009	0.0011
pos_3724	Alpha-Methylphenethyl butyrate	metab_3717	-	HMDB0036391	207.137	pos	M+H	C13H18O2	5.4687	0.0543009	55.2	-	-3.20956	68922-11-2	-	-	-	-	-	-	Benzenoids	Benzene and substituted derivatives	Phenylpropanes	1.1301	1.2143	1.0569	0.9975	0.4478	0.4488	1.4827	1.6024	1.6131	1.1646	0.9667	1.3873	2.4562	2.5937	2.4674	2.7035	2.7441	2.7485	0.4516	0.4485	0.4219	0.47	0.459	0.4351	0.4632	0.5144
pos_3751	Eicosapentaenoic Acid	metab_3744	C06428	HMDB0001999	303.231	pos	M+H	C20H30O2	5.693	0.0919179	57.4	-	-1.47142	10417-94-4	Lipids	Fatty acids	map01040	Biosynthesis of unsaturated fatty acids	Metabolism	Lipid metabolism	Lipids and lipid-like molecules	Fatty Acyls	Fatty acids and conjugates	0.0458	0.0598	0.0456	0.0684	0.0415	0.0429	0.0512	0.0506	0.0505	0.0484	0.0453	0.0424	2.1967	2.3082	2.1373	2.7958	2.855	2.4831	0.0433	0.0429	0.0391	0.0461	0.0444	0.041	0.0451	0.0532
pos_3836	5-Hydroxy-p-mentha-6,8-dien-2-one	metab_3829	-	HMDB0037011	199.133	pos	M+CH3OH+H	C10H14O2	6.5696	0.0851227	-	55.5	1.06668	56423-48-4	-	-	-	-	-	-	Lipids and lipid-like molecules	Prenol lipids	Monoterpenoids	0.0497	0.3415	0.3835	1.0699	0.0576	0.0466	0.0555	0.6146	0.0548	0.3992	0.8535	0.8007	2.0015	1.4633	1.4378	2.0934	2.0574	1.824	2.1271	2.2111	2.1489	1.7917	1.9152	2.1446	1.9721	1.651
pos_3940	7-Ketodeoxycholic acid	metab_3933	-	HMDB0000391	439.305	pos	M+CH3OH+H	C24H38O5	7.4386	0.209717	-	55.2	-0.809863	911-40-0	-	-	-	-	-	-	Lipids and lipid-like molecules	Steroids and steroid derivatives	Bile acids, alcohols and derivatives	0.7867	0.9626	0.4679	0.2137	0.1378	0.4699	1.3653	0.1645	1.3166	1.0097	0.1492	0.1405	2.3691	2.7368	2.329	2.8682	2.8765	2.465	0.1434	0.1421	0.1307	0.1515	0.1466	0.1363	0.1485	0.6195
pos_3999	4-Androstenediol	metab_3992	C14210	LMST02020105;HMDB0005849	323.257	pos	M+CH3OH+H	C19H30O2	8.02	0.23495	-	88.6	-4.85663	1156-92-9	Steroids	19-Carbon atoms	-	-	-	-	Lipids and lipid-like molecules	Steroids and steroid derivatives	Androstane steroids	0.0631	0.0817	0.3031	0.7342	0.5461	0.4037	2.2752	1.0415	0.1413	0.0665	0.3254	1.107	1.9607	0.0828	1.6335	3.2301	2.4981	0.0871	0.0597	0.0591	0.0539	0.0634	0.0612	0.0565	0.062	0.0729
pos_4000	LysoPA(16:0/0:0)	metab_3993	C04036	HMDB0007853	452.277	pos	M+ACN+H	C19H39O7P	8.0297	0.098409	-	56.1	0.191076	-	-	-	-	-	-	-	Lipids and lipid-like molecules	Glycerophospholipids	Glycerophosphates	0.0693	1.7885	1.6806	1.0843	1.4803	0.065	1.6556	1.7089	2.1686	1.7627	1.7176	2.1945	2.8948	2.9248	2.9992	2.9186	2.9661	2.6742	1.8937	2.1697	1.5932	1.093	1.7622	2.0879	3.3302	1.8373
pos_417	5-hydroxy-7-methoxy-3-(3-methoxyphenyl)-8-methyl-4H-chromen-4-one	metab_416	-	HMDB0129576	330.133	pos	M+NH4, 2M+H, M+CH3OH+H	C18H16O5	4.0416	0.0775988	-	61.3	-1.21621	-	-	-	-	-	-	-	Phenylpropanoids and polyketides	Isoflavonoids	O-methylated isoflavonoids	1.4719	1.7863	1.821	1.9687	1.413	1.6318	1.5594	1.6586	1.6133	1.6165	1.6085	1.4491	3.3329	3.4776	2.9801	3.5823	3.6941	3.4791	1.804	1.969	1.8267	1.7324	1.8868	1.6919	1.1907	1.5331
pos_4850	Tricosane	metab_4842	C17433	LMFA11000589;HMDB0061866	347.368	pos	M+Na	C23H48	11.1327	0.2147	-	77.9	8.48334	638-67-5	-	-	-	-	-	-	Hydrocarbons	Saturated hydrocarbons	Alkanes	1.9412	0.8985	0.7915	0.9539	0.7555	2.1615	0.8366	0.8317	0.8315	0.8145	0.7893	0.7638	2.1225	1.9652	1.6743	2.6586	2.6815	2.7828	0.7722	0.7683	0.7337	0.7958	0.7818	0.7509	1.1008	0.8515
pos_4923	3-O-Sulfogalactosylceramide (d18:1/18:0)	metab_4915	C06125	HMDB0012314	846.524	pos	M+K	C42H81NO11S	10.6971	0.292551	-	61.1	9.15557	244215-65-4	Lipids	Glycolipids	map00600;map01100	Sphingolipid metabolism; Metabolic pathways	Metabolism;Metabolism	Lipid metabolism;Global and overview maps	Lipids and lipid-like molecules	Sphingolipids	Glycosphingolipids	1.2092	1.3248	1.2068	1.385	1.1662	1.1812	1.2569	1.5555	1.2512	1.2324	1.2042	1.1756	3.6123	3.1593	1.3232	3.6696	3.4247	1.3847	1.5673	1.6512	1.1416	1.2115	1.1958	1.1611	1.2018	1.2733
pos_5543	3a,16a-Dihydroxyandrostenone	metab_5532	-	LMST02020090;HMDB0000324	305.211	pos	M+H	C19H28O3	8.2499	0.215272	50.3	-	-2.0246	14167-51-2	-	-	-	-	-	-	Lipids and lipid-like molecules	Steroids and steroid derivatives	Androstane steroids	2.2812	1.9348	1.8844	2.1762	1.541	2.1895	1.3603	0.5924	1.5566	1.6864	1.6203	1.5141	0.3778	0.9299	0.398	0.4172	0.5014	0.6893	0.3162	0.3138	1.6504	2.1198	1.685	0.6981	0.6157	2.5537
pos_5622	12(S)-hydroxy-16-Heptadecynoic Acid	metab_5611	-	-	283.226	pos	M+H	C17H30O3	7.9725	0.257871	62.8	-	-2.45672	-	-	-	-	-	-	-	-	-	-	0.5259	0.6632	0.659	0.6637	1.103	1.3665	0.5621	0.558	0.5577	0.5433	1.1619	0.501	2.4826	2.5244	2.0897	2.7256	2.6709	2.1991	0.508	0.5047	0.4763	0.5276	0.9186	0.4904	0.5204	0.5748
pos_5802	N-Hexadecanoylpyrrolidine	metab_5791	-	HMDB0032740	327.337	pos	M+NH4	C20H39NO	7.4099	0.157015	-	59.9	-0.53387	70974-48-0	-	-	-	-	-	-	Organoheterocyclic compounds	Pyrrolidines	N-acylpyrrolidines	0.9669	0.4777	0.2622	0.3574	0.2431	1.3121	0.5717	0.6162	0.2842	0.2747	0.8121	0.7616	2.1209	2.3315	1.7077	2.5652	2.6902	2.4068	0.7637	0.2498	0.6953	0.7389	0.2789	1.2478	0.8627	1.2042
pos_5822	Oryzalexin S	metab_5811	-	HMDB0039687	305.247	pos	M+H	C20H32O2	7.3441	0.0362918	58.7	-	-1.74381	143437-61-0	-	-	-	-	-	-	Lipids and lipid-like molecules	Prenol lipids	Diterpenoids	0.2619	1.0304	0.0031	0.0048	0.0028	0.0029	0.0035	0.3458	1.3771	0.3495	0.0169	0.0029	3.0637	3.1397	2.8192	3.6515	3.7122	3.3277	0.0029	0.0029	0.0026	0.0031	0.003	0.0028	0.0031	1.3359
pos_6010	Ganoderic acid eta	metab_5999	-	HMDB0036309	555.295	pos	M+Na	C30H44O8	6.7498	0.299706	-	62.4	4.02659	294674-12-7	-	-	-	-	-	-	Lipids and lipid-like molecules	Prenol lipids	Triterpenoids	2.5081	2.2497	2.8501	2.1243	2.6839	2.324	1.7808	1.8573	2.1118	2.1575	2.3649	1.7479	1.2311	0.9248	1.0516	0.9459	0.9707	1.0446	2.3253	2.4423	2.2644	2.2816	2.4193	2.2285	2.0374	2.184
pos_6064	Dehydroabietadienol	metab_6053	-	LMPR0104050010	287.236	pos	M+H	C20H30O	6.5599	0.0588193	58.4	-	-2.67776	-	-	-	-	-	-	-	-	-	-	0.3626	0.0237	0.1571	0.5888	0.0162	0.0168	0.2502	0.1629	0.0199	0.204	0.0556	0.0166	2.2419	2.2996	2.0541	2.6837	2.7457	2.5068	0.0397	0.0168	0.0153	0.0181	0.0174	0.016	0.0177	0.021
pos_6228	Hv-NCC-1	metab_6217	-	HMDB0039005	643.276	pos	M+H-2H2O	C35H42N4O10	5.8841	0.153619	-	67.2	-0.981225	135972-64-4	-	-	-	-	-	-	Organoheterocyclic compounds	Tetrapyrroles and derivatives	Not Available	0.3332	1.0951	0.3318	1.3339	0.3092	0.3174	0.7668	1.2335	0.3577	0.6359	0.3304	0.5033	2.9059	3.2749	2.9151	3.2407	3.5221	3.5885	0.3196	0.571	0.2959	0.3345	1.3619	0.3064	0.4045	0.6552
pos_6317	2,4,4-Trimethylcyclopentanone	metab_6306	-	HMDB0031197	144.138	pos	M+NH4	C8H14O	5.5922	0.26051	-	88.5	-5.26375	4694-12-06	-	-	-	-	-	-	Organic oxygen compounds	Organooxygen compounds	Carbonyl compounds	1.999	2.2601	2.2993	2.2178	2.191	2.1534	1.7867	2.4186	1.7121	2.0158	1.9828	2.4484	2.206	0.1117	1.6347	0.1172	0.124	0.4219	1.9292	1.8314	2.8056	2.2656	2.127	1.8922	2.2141	2.1304
pos_6331	Parthenolide	metab_6320	C07609	LMPR0103090002	249.148	pos	M+H	C15H20O3	5.5508	0.0303105	53	-	-1.41509	-	-	-	-	-	-	-	-	-	-	0.9095	0.0012	0.0009	0.0014	0.0008	0.0009	1.2951	1.6157	1.1088	1.2706	1.2566	1.1854	2.2608	2.2641	2.1856	2.468	2.5966	2.5951	0.3035	0.8554	0.0008	0.0009	0.0009	0.0008	0.0009	0.0011
pos_6413	Verbenone	metab_6402	C09913	-	151.111	pos	M+H	C10H14O	5.2755	0.154291	65.4	-	-3.49448	-	-	-	-	-	-	-	-	-	-	1.111	1.1256	0.7387	1.2023	0.9065	0.3964	1.0375	0.7518	0.7818	0.619	0.2748	0.2607	2.1536	2.2181	2.0017	2.4924	2.6007	2.4824	0.2653	0.2631	0.2446	0.2784	0.2706	0.2537	0.2736	0.3107
pos_6513	(20R,22R)-20,22-dihydroxycholesterol	metab_6502	C05501	LMST01010200	401.342	pos	M+H-H2O	C27H46O3	4.9987	0.1085	64.4	-	0.649538	-	-	-	map01100	Metabolic pathways	Metabolism	Global and overview maps	-	-	-	0.9573	0.8742	0.0166	0.9596	1.3335	0.796	1.3011	1.3121	0.9185	1.0783	0.425	0.5095	0.1351	0.0223	0.1969	0.3481	0.1197	0.0236	2.4417	2.5115	2.5904	2.628	2.6248	2.6115	2.5222	2.1303
pos_6526	5-(2-Methylpropyl)tetrahydro-2-oxo-3-furancarboxylic acid	metab_6515	-	HMDB0030988	187.096	pos	M+H	C9H14O4	4.9764	0.0853204	-	57.1	-3.0156	-	-	-	-	-	-	-	Organoheterocyclic compounds	Lactones	Gamma butyrolactones	1.0473	1.5022	1.5243	1.6943	1.4321	0.7169	1.2156	1.2938	1.3033	1.3485	1.3382	1.3346	0.772	0.0531	0.8731	0.0559	0.4205	0.0559	1.7847	1.8715	1.6251	1.6832	1.7071	1.7677	1.5207	1.4541
pos_6647	3-Hydroxytetradecanedioic acid	metab_6636	-	HMDB0000394	239.163	pos	M+H-2H2O	C14H26O5	4.6862	0.0659422	-	70.2	-2.50146	73179-89-2	-	-	-	-	-	-	Lipids and lipid-like molecules	Fatty Acyls	Fatty acids and conjugates	0.9496	0.7521	0.5337	1.2663	0.4905	1.0537	0.1377	1.0137	0.9723	1.1538	1.2108	0.7105	2.4192	2.4756	2.2719	2.5589	2.5985	2.2323	0.1182	0.4113	0.3625	0.1251	0.121	0.1122	0.1225	1.0356
pos_6702	7-oxo-11E,13-Tetradecadienoic acid	metab_6691	-	LMFA01060185	239.163	pos	M+H	C14H22O3	4.5672	0.106273	51.8	-	-5.43269	-	-	-	-	-	-	-	-	-	-	0.0198	0.0261	0.432	0.03	0.0179	0.0185	0.0222	0.0219	0.4839	0.4756	0.0196	0.0183	2.6031	2.576	2.3223	2.6845	2.5365	2.2073	0.0187	0.0185	0.4999	0.0199	0.0192	0.0177	0.0195	0.0231
pos_6713	Acacetin 7-[apiosyl(1->6)-glucoside]	metab_6702	C01470	HMDB0035023	561.16	pos	M+H-H2O	C27H30O14	4.5457	0.0868257	-	55.4	-0.762154	239106-94-6	-	-	map00944	Flavone and flavonol biosynthesis	Metabolism	Biosynthesis of other secondary metabolites	Phenylpropanoids and polyketides	Flavonoids	Flavonoid glycosides	0.7413	0.7663	1.3939	1.0258	1.3549	0.9134	0.8284	1.6859	0.703	0.687	1.3022	0.6884	1.994	1.8185	2.0865	1.9675	1.9689	2.2383	2.332	2.71	1.0864	0.6695	0.7889	1.3117	0.6614	0.7218
pos_6715	N(6)-(Octanoyl)lysine	metab_6704	-	HMDB0011684	237.194	pos	M+H-2H2O	C14H28N2O3	4.5457	0.159425	-	57.1	-6.86845	-	-	-	-	-	-	-	Organic acids and derivatives	Carboxylic acids and derivatives	Amino acids, peptides, and analogues	0.2423	0.2989	0.31	0.5102	0.2233	0.2298	0.2647	0.4742	0.262	0.253	0.2401	0.2273	1.6165	1.7148	0.9154	2.2975	2.3191	1.893	0.2315	0.2296	0.2128	0.2434	0.2363	0.2211	0.239	0.2728
pos_6753	Vinaginsenoside R6	metab_6742	-	HMDB0040420	486.266	pos	M+H+Na	C47H80O19	4.4711	0.163844	-	85.8	6.64254	156009-82-4	-	-	-	-	-	-	Lipids and lipid-like molecules	Prenol lipids	Terpene glycosides	1.0293	0.9392	0.6506	1.0113	0.9642	1.2017	0.5758	0.8624	0.7934	0.8474	1.2086	0.6823	1.9899	2.4073	2.1045	2.1547	2.188	2.2991	2.2705	2.4322	2.2165	2.117	2.2925	2.6949	2.1487	2.4252
pos_6770	Valerenic acid	metab_6759	C09743	HMDB0030016;LMPR0103460001	235.169	pos	M+H	C15H22O2	4.4491	0.0314195	52.4	-	-2.77786	3569-10-06	-	-	-	-	-	-	Lipids and lipid-like molecules	Prenol lipids	Sesquiterpenoids	0.3205	0.0813	1.0216	0.769	0.3196	0.5979	0.0699	0.0691	0.069	0.0661	0.7897	0.6096	2.616	2.4945	2.2894	2.94	2.8808	2.4236	0.616	0.0588	0.6634	0.653	0.3973	0.0562	0.9986	1.2285
pos_6789	2-O-Caffeoylarbutin	metab_6778	-	HMDB0031347	399.107	pos	M+H-2H2O	C21H22O10	4.3872	0.197653	-	55.1	-0.757756	230955-36-9	-	-	-	-	-	-	Organic oxygen compounds	Organooxygen compounds	Carbohydrates and carbohydrate conjugates	1.8692	2.1289	1.5047	2.2241	2.1639	1.2318	2.3248	2.2566	2.1175	2.0205	1.8282	2.0598	0.9852	1.0229	1.0159	1.0445	1.0699	1.0449	2.36	2.414	1.5776	1.4591	1.8288	2.1328	1.442	1.0264
pos_6806	Avocadyne	metab_6795	-	HMDB0035473;LMFA05000643	302.269	pos	M+NH4	C17H32O3	4.3676	0.0956559	-	74	-1.21069	129099-96-3	-	-	-	-	-	-	Lipids and lipid-like molecules	Fatty Acyls	Fatty alcohols	0.9794	1.0904	0.9771	1.1485	0.9385	0.9528	1.5137	1.626	1.0725	1.0016	1.1075	0.9474	3.1273	3.2348	2.7439	3.3063	3.0707	2.708	0.9565	0.9523	0.9152	0.9816	0.9667	0.9337	0.9724	1.0408
pos_6912	3-Hydroxy-2-(4-methylbenzoyl)-4H-1-benzopyran-4-one	metab_6901	-	HMDB0031969	298.107	pos	M+NH4	C17H12O4	4.0634	0.12996	-	67	-1.80787	173866-78-9	-	-	-	-	-	-	Organic oxygen compounds	Organooxygen compounds	Carbonyl compounds	0.0003	0.2206	1.1607	0.0005	0.9226	1.692	0.974	0.5466	1.3688	1.2307	0.9244	1.0671	3.0413	3.1321	2.7067	3.1891	3.1792	2.9687	0.007	1.3386	0.0003	0.0627	0.0005	0.0011	1.7526	1.3362
pos_6995	N-Acetyl-DL-tryptophan	metab_6984	-	-	247.107	pos	M+H	C13H14N2O3	3.9131	0.026542	76.4	-	-2.55551	-	-	-	-	-	-	-	-	-	-	0.3912	0.76	0.8552	0.5256	0.3645	0.3737	0.422	0.4492	0.4182	0.7919	0.6002	0.6037	2.5604	2.5679	2.2976	2.8645	2.7775	2.4392	1.8632	1.6594	1.9609	1.8053	1.9314	2.0039	1.5748	1.6761
pos_7047	6,11-Dihydroxy-2,2-dimethylpyrano[3,2-c]xanthen-7(2H)-one	metab_7036	-	HMDB0040357	328.117	pos	M+NH4	C18H14O5	3.8253	0.0879278	-	58	-1.88435	136364-53-9	-	-	-	-	-	-	Organoheterocyclic compounds	Benzopyrans	1-benzopyrans	0.7942	0.899	0.792	0.9545	0.7559	0.7692	1.5162	1.4149	1.1941	1.1852	1.4764	0.9828	2.6539	2.5842	1.9942	2.9244	2.7596	2.6166	0.7727	0.7687	0.7342	0.7962	0.7822	0.7514	1.4141	0.852
pos_7059	Rheochrysin	metab_7048	-	HMDB0035931	488.156	pos	M+ACN+H	C22H22O10	3.8038	0.197015	-	78.9	1.12331	29013-18-1	-	-	-	-	-	-	Benzenoids	Anthracenes	Anthraquinones	2.2899	2.0893	2.1509	2.2742	2.2094	2.2348	1.9549	1.8945	1.7988	1.7933	1.6369	1.6062	0.0847	0.1309	0.091	0.2251	0.1028	0.0972	1.946	1.7408	1.824	1.3466	1.5596	1.8599	1.3774	1.1011
pos_7069	Ferulic acid	metab_7058	C01494	-	195.064	pos	M+H	C10H10O4	3.7923	0.176293	80	-	-4.2302	-	-	-	map01100;map00940;map01110	Metabolic pathways; Phenylpropanoid biosynthesis; Biosynthesis of secondary metabolites	Metabolism;Metabolism;Metabolism	Global and overview maps;Biosynthesis of other secondary metabolites;Global and overview maps	-	-	-	0.4515	0.5343	0.7648	0.5798	0.4223	0.4324	1.3251	1.4655	1.1573	1.548	1.7725	1.3967	1.6726	1.9077	1.9974	1.457	1.46	1.7344	2.6735	2.8215	1.88	2.0534	2.4113	2.2195	2.1283	0.4966
pos_7106	4-O-Methyl-a-D-glucosyl-(1->2)-b-D-xylosyl-(1->4)-D-xylose	metab_7095	-	HMDB0039742	490.173	pos	M+NH4	C17H28O15	3.7383	0.148824	-	85	-7.93974	10365-86-3	-	-	-	-	-	-	Organic oxygen compounds	Organooxygen compounds	Carbohydrates and carbohydrate conjugates	1.6488	1.2307	1.4917	1.5595	0.6235	1.9144	0.8778	0.7207	0.6601	0.989	0.2086	0.8003	2.2639	2.0084	0.8442	2.5915	2.3071	1.827	0.0017	0.0017	0.0118	0.0717	0.0617	0.0016	0.0018	1.3284
pos_7211	3-Isopropylmalate	metab_7200	C04411	HMDB0012156	218.102	pos	M+ACN+H	C7H12O5	3.5378	0.270607	-	60.9	-4.20659	921-28-8	-	-	map01100;map01210;map01110;map01230;map00290	Metabolic pathways; 2-Oxocarboxylic acid metabolism; Biosynthesis of secondary metabolites; Biosynthesis of amino acids; Valine, leucine and isoleucine biosynthesis	Metabolism;Metabolism;Metabolism;Metabolism;Metabolism	Global and overview maps;Global and overview maps;Global and overview maps;Global and overview maps;Amino acid metabolism	Lipids and lipid-like molecules	Fatty Acyls	Fatty acids and conjugates	0.2581	0.3172	0.257	0.351	0.2381	0.245	0.2816	0.6416	0.2787	0.2693	0.2558	0.2424	2.9054	2.6148	2.4091	2.8887	2.7356	2.588	0.3473	1.3659	1.0026	0.2592	1.0876	0.8979	0.7837	0.8221
pos_7216	Theaflagallin	metab_7205	-	HMDB0033287	418.113	pos	M+NH4	C20H16O9	3.5278	0.10861	-	51.3	0.0431443	102208-15-1	-	-	-	-	-	-	Organoheterocyclic compounds	Benzopyrans	1-benzopyrans	0.0002	0.6979	0.0167	1.3147	0.0002	0.0002	0.7798	0.3246	0.006	0.0002	0.0002	0.0002	2.6874	2.7231	2.3944	3.1274	2.9187	2.3503	0.0002	0.0002	0.0002	0.0002	1.7395	0.0002	0.0002	0.0003
pos_7322	1-Hydroxyacorenone	metab_7311	-	HMDB0030917	233.153	pos	M+H-H2O	C15H22O3	3.3288	0.141855	-	85.7	-2.71843	185154-98-7	-	-	-	-	-	-	Organic oxygen compounds	Organooxygen compounds	Carbonyl compounds	0.0665	0.0861	0.0661	0.0981	0.0602	0.0624	0.074	0.0731	0.0731	0.0701	0.0657	0.0616	2.3086	2.3799	2.0186	2.5693	2.5897	2.3134	0.8689	0.0623	0.0569	0.0668	0.0645	0.0595	0.0654	0.0768
pos_734	Yucalexin P21	metab_732	-	HMDB0036754	305.247	pos	M+H-H2O, M+H, M+H-2H2O	C20H32O2	6.9716	0.041397	-	57.2	-1.99344	119626-54-9	-	-	-	-	-	-	Lipids and lipid-like molecules	Prenol lipids	Diterpenoids	0.0001	0.0001	0.0001	0.0001	0.0001	0.0001	0.0001	1.4612	0.8327	0.0001	0.0001	0.9552	3.3562	3.3425	3.0981	3.7742	3.7888	3.5198	0.0001	0.0001	0.0001	0.786	0.0001	0.0123	1.0201	1.3715
pos_7335	3,11,12-Trihydroxy-1(10)-spirovetiven-2-one	metab_7324	-	HMDB0038154	251.163	pos	M+H-H2O	C15H24O4	3.3176	0.0417129	-	58.3	-2.84473	84321-96-0	-	-	-	-	-	-	Lipids and lipid-like molecules	Prenol lipids	Sesquiterpenoids	0.215	0.2669	0.214	0.2969	0.1976	0.2741	0.2355	0.2331	0.233	0.2248	0.4281	0.2013	2.9927	3.1312	2.7606	3.1632	3.2029	2.933	0.6766	0.2034	0.5779	0.3414	0.2095	0.1956	0.7946	1.5419
pos_7356	Phe-Nap-OH	metab_7345	-	-	471.154	pos	M+H	C27H22N2O6	3.2683	0.293576	55.5	-	-1.70253	-	-	-	-	-	-	-	-	-	-	2.4424	2.2276	2.1116	2.1481	2.2717	2.4686	2.1872	2.1105	2.1619	2.1051	2.0349	1.9875	1.5472	0.0001	0.0001	1.5477	0.8856	1.4332	1.4987	1.3249	1.752	1.6394	1.6218	1.8566	2.2028	2.4522
pos_7378	N-Ethyl trans-2-cis-6-nonadienamide	metab_7367	C06551	HMDB0032273;LMFA08020193	199.18	pos	M+NH4	C11H19NO	3.2173	0.220062	-	85.5	-3.33403	608514-56-3	-	-	map01100	Metabolic pathways	Metabolism	Global and overview maps	Lipids and lipid-like molecules	Fatty Acyls	Fatty amides	0.8173	0.9231	0.8151	0.9789	0.7787	0.7921	0.8607	0.8558	0.8555	0.8383	0.8128	0.7871	2.1581	1.7717	1.0292	2.164	2.1852	1.8751	0.7957	0.7916	0.7567	0.8194	0.8053	0.7741	0.8107	0.8757
pos_7501	1,8-Diazacyclotetradecane-2,9-dione	metab_7490	C04277	-	227.175	pos	M+H	C12H22N2O2	3.0057	0.0360654	55.2	-	-2.59517	-	-	-	-	-	-	-	-	-	-	1.4464	0.4787	1.041	0.5218	0.3739	0.3832	3.8617	3.8421	3.6405	3.5368	3.3976	3.3392	1.2016	0.4828	0.4776	1.9467	2.2784	2.6141	0.3857	0.3829	0.3588	0.4025	0.3925	0.3707	1.0976	1.2842
pos_7588	Simmondsin	metab_7576	-	HMDB0030394	340.138	pos	M+H-2H2O	C16H25NO9	2.873	0.297181	-	60.4	-1.58486	51771-52-9	-	-	-	-	-	-	Organic oxygen compounds	Organooxygen compounds	Carbohydrates and carbohydrate conjugates	0.148	1.1371	0.1472	1.4741	0.1352	0.1395	0.5335	0.6357	0.5686	0.1552	0.1464	0.6314	2.6042	2.842	2.4195	2.9619	2.971	2.5884	1.6646	1.9813	1.3519	0.9308	1.1414	1.7732	0.1457	0.1687
pos_7794	2-Hydroxymethylclavam	metab_7774	C17357	-	144.065	pos	M+H	C6H9NO3	1.9236	0.12923	66.3	-	-3.36278	-	-	-	-	-	-	-	-	-	-	0.9308	0.843	1.0218	0.7709	0.9808	1.0247	0.9577	1.0932	0.8011	1.0416	1.1197	0.9129	2.5015	2.5226	2.2381	2.8714	2.8622	2.6041	1.2834	1.2812	1.116	1.2166	1.1373	1.0654	0.907	1.3536
pos_7817	Tetrahydrobiopterin	metab_7797	C00272	HMDB0000027	500.272	pos	2M+NH4	C9H15N5O3	1.5841	0.0935495	-	52.9	5.60892	17528-72-2	Vitamins and Cofactors	Cofactors	map01100;map00790	Metabolic pathways; Folate biosynthesis	Metabolism;Metabolism	Global and overview maps;Metabolism of cofactors and vitamins	Organoheterocyclic compounds	Pteridines and derivatives	Pterins and derivatives	0.1497	1.231	0.1489	1.5969	0.1368	0.1412	0.1651	0.5103	0.2872	0.5	0.1482	0.1667	2.3287	2.342	2.3043	2.2477	2.4102	2.4051	1.0077	1.1938	0.86	1.1304	1.0688	1.1268	0.1534	0.1707
pos_7831	3-O-Methylgallate	metab_7811	C05616	-	185.044	pos	M+H	C8H8O5	1.4499	0.0891824	55	-	-4.36891	-	-	-	-	-	-	-	-	-	-	0.1549	0.1953	0.1541	0.2191	0.1416	0.1461	0.1707	0.1688	0.1687	0.1624	0.1533	0.1444	1.9762	2.1215	1.8382	2.355	2.2778	1.548	0.2109	0.1459	1.3263	0.1556	0.8569	0.8128	0.4525	1.1407
pos_7873	2-Aminomuconate 6-semialdehyde	metab_7853	C03824	-	142.049	pos	M+H	C6H7NO3	1.1308	0.155983	53.7	-	-3.26042	-	-	-	map01100;map00380	Metabolic pathways; Tryptophan metabolism	Metabolism;Metabolism	Global and overview maps;Amino acid metabolism	-	-	-	0.2415	0.3706	0.9975	0.3304	0.2225	0.2291	1.2824	1.5913	1.5438	1.7766	1.7229	1.6559	2.5293	2.4894	2.2388	2.5482	2.3795	2.3583	1.2823	1.1721	1.0895	1.1856	0.8954	0.4726	1.3203	1.1227
pos_7904	CGMP	metab_7884	C00942	-	346.054	pos	M+H	C10H12N5O7P	1.0164	0.0504532	82.7	-	-0.739564	-	Nucleic acids	Cyclic nucleotides	map01100;map00230	Metabolic pathways; Purine metabolism	Metabolism;Metabolism	Global and overview maps;Nucleotide metabolism	-	-	-	2.3404	2.9877	2.6899	3.051	2.3432	2.4168	2.7678	2.6437	2.7105	2.8279	2.8389	2.7629	0.4801	0.0069	0.8317	0.0073	0.0078	0.0073	2.8341	2.8543	2.8564	2.8562	2.9001	2.9787	3.1194	2.9567
pos_7908	Tetramethylquercetin 3-rutinoside	metab_7888	-	HMDB0039337	649.218	pos	M+H-H2O	C31H38O16	1.0031	0.138672	-	84.9	7.49737	58528-03-3	-	-	-	-	-	-	Phenylpropanoids and polyketides	Flavonoids	Flavonoid glycosides	1.4629	1.6054	1.0295	1.4231	1.1285	1.5269	1.5318	1.1298	1.2338	1.259	0.7802	1.0649	2.9995	3.0049	2.8777	2.7799	2.7501	2.826	0.3317	0.3291	0.4385	0.3469	0.3378	0.3181	0.3413	0.3842
pos_7964	6-(2-carboxy-2-methylethoxy)-3,4,5-trihydroxyoxane-2-carboxylic acid	metab_7944	-	HMDB0126115	319.043	pos	M+K	C10H16O9	0.7933	0.0606777	-	78	1.86194	-	-	-	-	-	-	-	Organic oxygen compounds	Organooxygen compounds	Carbohydrates and carbohydrate conjugates	1.8442	2.198	1.846	2.3009	1.8954	1.7007	2.4503	2.2304	2.0812	2.127	2.0016	2.0599	1.0197	1.011	0.9653	0.883	0.9378	0.9831	1.9151	2.0525	1.8574	2.0004	1.9354	1.9912	2.0865	2.0183
pos_7972	Allantoic acid	metab_7952	C00499	HMDB0001209	177.061	pos	M+H	C4H8N4O4	0.7728	0.113579	-	67.7	-3.34101	99-16-1	-	-	map01100;map00230	Metabolic pathways; Purine metabolism	Metabolism;Metabolism	Global and overview maps;Nucleotide metabolism	Organic acids and derivatives	Carboxylic acids and derivatives	Amino acids, peptides, and analogues	1.8299	1.6811	1.459	1.7052	1.6011	1.7018	0.9303	0.5196	0.8278	1.0367	0.8136	0.5974	2.3969	2.1249	1.9519	2.1556	2.0135	2.0456	2.3609	2.5376	1.908	1.9862	1.9049	1.8436	2.1252	2.1931
pos_7992	O-Phosphotyrosine	metab_7972	C06501	HMDB0006049	561.046	pos	2M+K	C9H12NO6P	0.6839	0.192533	-	53.9	3.96999	-	-	-	-	-	-	-	Organic acids and derivatives	Carboxylic acids and derivatives	Amino acids, peptides, and analogues	0.1017	0.1302	0.1011	0.1474	0.0925	0.0956	2.0816	1.7796	1.1141	0.1069	0.1006	0.6346	0.1212	1.0678	1.8521	0.1381	0.1459	0.1382	1.3801	1.3434	1.4735	1.7745	1.6096	1.6177	1.9048	1.8945
pos_7999	Mahaleboside	metab_7979	-	HMDB0032984	369.058	pos	M+2Na-H	C15H16O8	0.6738	0.0934423	-	65	6.9149	-	-	-	-	-	-	-	Phenylpropanoids and polyketides	Coumarins and derivatives	Coumarin glycosides	0.7052	0.0971	0.0748	0.1105	0.0682	0.0706	1.2584	1.3944	0.5116	0.6987	0.8439	1.2106	2.0087	2.0391	1.5116	2.3305	2.2939	1.6528	1.9601	2.1126	1.9623	1.9937	1.9078	1.9005	1.9295	2.2253
pos_8146	L-Histidine	metab_8126	C00135	HMDB0000177	156.076	pos	M+H	C6H9N3O2	0.5446	0.174625	88.3	-	-2.6918	71-00-1	Peptides	Amino acids	map01100;map01110;map00340;map02010;map01230;map00970;map00410	Metabolic pathways; Biosynthesis of secondary metabolites; Histidine metabolism; ABC transporters; Biosynthesis of amino acids; Aminoacyl-tRNA biosynthesis; beta-Alanine metabolism	Metabolism;Metabolism;Metabolism;Environmental Information Processing;Metabolism;Genetic Information Processing;Metabolism	Global and overview maps;Global and overview maps;Amino acid metabolism;Membrane transport;Global and overview maps;Translation;Metabolism of other amino acids	Organic acids and derivatives	Carboxylic acids and derivatives	Amino acids, peptides, and analogues	1.2073	0.6587	0.6964	0.9899	1.0969	0.5448	1.3135	1.3907	1.3783	1.4912	1.6469	1.5913	1.9657	1.8558	1.744	1.9729	1.8887	2.0669	1.9763	2.0694	1.6061	1.6454	1.7482	1.7866	1.8469	1.698
pos_84	Verbascose	metab_83	C08252	-	846.307	pos	M+H-H2O, M+K, M+Na, M+NH4, M+H	C30H52O26	1.0276	0.076196	56.3	-	-1.76667	-	-	-	-	-	-	-	-	-	-	0.4109	0.4897	0.4094	0.5333	0.3834	0.3929	0.4426	0.439	0.4388	0.4262	0.4077	0.3893	3.7278	3.741	3.6529	3.5741	3.5041	3.597	0.3954	0.3925	0.368	0.4124	0.4023	0.3802	0.4061	0.4538
neg_652	N-trans-Feruloyloctopamine	metab_8835	-	HMDB0032805	328.119	neg	M-H, M+Cl	C18H19NO5	4.0865	0.0523731	-	56.8	-1.41524	66648-44-0	-	-	-	-	-	-	Phenylpropanoids and polyketides	Cinnamic acids and derivatives	Hydroxycinnamic acids and derivatives	1.21	1.5279	1.1584	1.2047	1.0664	1.4272	1.1448	1.5578	1.5824	1.5388	1.5953	1.3809	2.7753	2.8558	2.467	2.9339	2.9049	2.8588	0.4217	0.4062	0.7077	0.4725	0.4457	0.4512	1.2026	1.4759
neg_785	Alliosterol 1-(4''-galactosylrhamnoside) 16-galactoside	metab_8968	-	HMDB0038346	949.509	neg	M+Cl, M+FA-H	C45H76O18	5.0671	0.0399006	-	57.3	6.81455	289690-79-5	-	-	-	-	-	-	Lipids and lipid-like molecules	Steroids and steroid derivatives	Steroidal glycosides	2.6089	2.6436	2.3206	2.6558	2.9553	2.5367	2.8355	2.7878	2.5344	2.3506	2.2244	2.1475	0.3473	0.751	1.4141	0.7798	0.6857	1.3444	3.664	3.6565	3.7458	3.606	3.6573	3.8245	3.3037	2.9313
neg_1249	Cer(d18:1/14:0)	metab_9432	C13916	LMSP02010001;HMDB0011773	554.479	neg	M+Cl, M+FA-H	C32H63NO3	11.22	0.0771217	-	68	-1.49654	-	-	-	-	-	-	-	Lipids and lipid-like molecules	Sphingolipids	Ceramides	0.2699	0.3022	0.5172	1.2964	0.26	0.2716	0.2802	0.8753	1.08	0.2635	0.7979	0.2669	3.3719	3.199	2.9629	3.6424	3.4442	3.2749	0.2601	0.2489	0.2941	1.3466	0.2776	0.2817	0.2667	0.2868
pos_980	Maltohexaose	metab_978	C01936	HMDB0012253	991.334	pos	M+H-H2O, M+H	C36H62O31	1.3436	0.0613488	64.2	-	-0.452611	34620-77-4	-	-	-	-	-	-	Organic oxygen compounds	Organooxygen compounds	Carbohydrates and carbohydrate conjugates	0.9551	1.0654	0.9529	1.1233	0.9145	0.9287	1.0005	0.9954	0.9951	0.9771	0.9504	0.9234	3.4211	3.5614	3.4127	3.2746	3.3901	3.4932	0.9324	0.9282	0.8913	0.9573	0.9425	0.9097	0.9482	1.0161
neg_1623	Physagulin G	metab_9806	-	HMDB0039694	767.321	neg	M-H, M+FA-H	C36H50O15	4.6095	0.229442	-	50.3	7.68091	148076-22-6	-	-	-	-	-	-	Lipids and lipid-like molecules	Steroids and steroid derivatives	Steroid lactones	1.3956	1.0979	1.114	1.102	0.4683	1.1651	0.6424	0.8505	0.7357	0.384	0.6802	0.5777	1.7287	1.6209	1.3238	2.0732	1.9519	2.0337	1.3445	0.365	2.0212	2.288	2.6051	2.0775	2.658	2.9276
pos_987	4-Vinylguaiacol	metab_985	C17883	-	151.075	pos	M+H, M+NH4	C9H10O2	1.4187	0.170549	75	-	-4.52949	-	-	-	-	-	-	-	-	-	-	0.6474	0.6893	0.4276	0.7915	0.6413	0.9497	0.9123	1.3731	1.1703	1.313	1.5183	1.3098	2.2083	2.0868	2.0994	2.229	2.3688	2.3427	0.7232	0.6722	0.6885	0.7267	0.7724	0.694	1.4846	1.4447
[truncated: 15 more columns]

## Sheet: B
B: differentially expressed metabolites identified during the incompatible interactions
ID	Metabolite	Metab ID	KEGG Compound ID	Library ID	M/Z	Mode	Adducts	Formula	Retention time	RSD	Fragmentation Score	Theoretical Fragmentation Score	Mass Error	CAS ID	KEGG Compound First Category	KEGG Compound Second Category	KEGG Pathway ID	KEGG Pathway Description	KEGG Pathway First Category	KEGG Pathway Second Category	HMDB Superclass	HMDB Class	HMDB Subclass	S1_1	S1_2	S1_3	S1_4	S1_5	S1_6	S2_1	S2_2	S2_3	S2_4	S2_5	S2_6	S3_1	S3_2	S3_3	S3_4	S3_5	S3_6	R1_1	R1_2	R1_3	R1_4	R1_5	R1_6	R2_1	R2_2
pos_1017	(2R)-2-Hydroxy-2-methylbutanenitrile	metab_1015	C18796	HMDB0060309	100.076	pos	M+H, 2M+H	C5H9NO	1.0276	0.167528	65.7	-	2.35359	-	-	-	map00460;map01110	Cyanoamino acid metabolism; Biosynthesis of secondary metabolites	Metabolism;Metabolism	Metabolism of other amino acids;Global and overview maps	Organic oxygen compounds	Organooxygen compounds	Alcohols and polyols	1.3075	1.0233	1.2789	0.6941	1.3213	1.2939	0.9537	1.0027	1.1493	1.0737	1.0458	1.231	3.0557	2.8849	2.6383	3.0228	3.1068	3.0773	0.7097	0.4264	0.5454	0.3203	0.561	0.6726	0.2349	0.6276
pos_987	4-Vinylguaiacol	metab_985	C17883	-	151.075	pos	M+H, M+NH4	C9H10O2	1.4187	0.170549	75	-	-4.52949	-	-	-	-	-	-	-	-	-	-	0.6474	0.6893	0.4276	0.7915	0.6413	0.9497	0.9123	1.3731	1.1703	1.313	1.5183	1.3098	2.2083	2.0868	2.0994	2.229	2.3688	2.3427	0.7232	0.6722	0.6885	0.7267	0.7724	0.694	1.4846	1.4447
neg_1468	Palmitoyl glucuronide	metab_9651	C03033	HMDB0010331	439.267	neg	M-H, M+Na-2H	C22H42O7	7.3628	0.219697	-	66.8	-1.74213	-	-	-	map01100;map00040	Metabolic pathways; Pentose and glucuronate interconversions	Metabolism;Metabolism	Global and overview maps;Carbohydrate metabolism	Lipids and lipid-like molecules	Fatty Acyls	Fatty acyl glycosides	1.6122	1.3306	1.6939	1.1091	1.0929	1.3891	1.957	2.5565	2.3869	2.109	2.155	2.4395	2.4167	2.519	2.3565	1.373	1.8416	2.2273	0.726	0.6204	1.1171	1.0992	1.8228	0.6792	2.2114	2.1415
neg_1249	Cer(d18:1/14:0)	metab_9432	C13916	LMSP02010001;HMDB0011773	554.479	neg	M+Cl, M+FA-H	C32H63NO3	11.22	0.0771217	-	68	-1.49654	-	-	-	-	-	-	-	Lipids and lipid-like molecules	Sphingolipids	Ceramides	0.2699	0.3022	0.5172	1.2964	0.26	0.2716	0.2802	0.8753	1.08	0.2635	0.7979	0.2669	3.3719	3.199	2.9629	3.6424	3.4442	3.2749	0.2601	0.2489	0.2941	1.3466	0.2776	0.2817	0.2667	0.2868
neg_774	Ethyl 3-hydroxytridecanoate	metab_8957	-	HMDB0059866	295.155	neg	M+Cl, M+K-2H	C15H30O3	4.9853	0.1796	-	59.3	-7.95579	-	-	-	-	-	-	-	Lipids and lipid-like molecules	Fatty Acyls	Fatty alcohols	2.1987	1.7748	1.5704	1.46	1.1629	1.6366	2.0298	2.0895	1.8161	1.6806	1.5876	1.728	1.9664	2.2266	2.2511	2.2958	2.3973	2.3695	0.5549	0.5369	0.8353	0.6134	0.5827	0.8068	1.9583	1.4283
neg_652	N-trans-Feruloyloctopamine	metab_8835	-	HMDB0032805	328.119	neg	M-H, M+Cl	C18H19NO5	4.0865	0.0523731	-	56.8	-1.41524	66648-44-0	-	-	-	-	-	-	Phenylpropanoids and polyketides	Cinnamic acids and derivatives	Hydroxycinnamic acids and derivatives	1.21	1.5279	1.1584	1.2047	1.0664	1.4272	1.1448	1.5578	1.5824	1.5388	1.5953	1.3809	2.7753	2.8558	2.467	2.9339	2.9049	2.8588	0.4217	0.4062	0.7077	0.4725	0.4457	0.4512	1.2026	1.4759
neg_628	Trans-isoeugenol-O-glucuronide	metab_8811	-	HMDB0060021	385.115	neg	M+Cl, M+FA-H	C16H20O8	3.9792	0.0466091	-	61	-4.30554	-	-	-	-	-	-	-	Organic oxygen compounds	Organooxygen compounds	Carbohydrates and carbohydrate conjugates	1.2639	1.7143	1.4133	1.7398	1.2554	1.3818	2.355	2.2188	2.0733	1.9924	1.8489	1.7825	2.2194	2.3778	2.2157	2.1055	2.1386	2.1617	0.1059	0.0325	0.0006	0.0006	0.0006	0.0006	0.0005	1.1662
neg_206	3,5,6-trihydroxy-1-methyl-4,5-diphenylpiperidin-2-one	metab_8389	-	HMDB0134791	312.124	neg	M-H, M+FA-H, M+Cl	C18H19NO4	4.4055	0.0349551	-	52.2	-1.35169	-	-	-	-	-	-	-	Phenylpropanoids and polyketides	Stilbenes	Not Available	1.7623	1.4247	2.0384	1.8847	2.2162	1.9345	1.3977	2.2813	1.8356	2.3564	3.0056	2.4286	3.5389	3.4828	3.3748	3.3985	3.5402	3.715	1.1664	0.9589	0.1681	0.5916	0.1574	0.16	1.3989	0.1633
pos_84	Verbascose	metab_83	C08252	-	846.307	pos	M+H-H2O, M+K, M+Na, M+NH4, M+H	C30H52O26	1.0276	0.076196	56.3	-	-1.76667	-	-	-	-	-	-	-	-	-	-	0.4109	0.4897	0.4094	0.5333	0.3834	0.3929	0.4426	0.439	0.4388	0.4262	0.4077	0.3893	3.7278	3.741	3.6529	3.5741	3.5041	3.597	0.3954	0.3925	0.368	0.4124	0.4023	0.3802	0.4061	0.4538
pos_7908	Tetramethylquercetin 3-rutinoside	metab_7888	-	HMDB0039337	649.218	pos	M+H-H2O	C31H38O16	1.0031	0.138672	-	84.9	7.49737	58528-03-3	-	-	-	-	-	-	Phenylpropanoids and polyketides	Flavonoids	Flavonoid glycosides	1.4629	1.6054	1.0295	1.4231	1.1285	1.5269	1.5318	1.1298	1.2338	1.259	0.7802	1.0649	2.9995	3.0049	2.8777	2.7799	2.7501	2.826	0.3317	0.3291	0.4385	0.3469	0.3378	0.3181	0.3413	0.3842
pos_7850	9-Hydroxy-10-O-D-glucuronoside-12Z-octadecenoate	metab_7830	-	HMDB0060121	455.259	pos	M+H-2H2O	C24H42O10	1.3011	0.0775188	-	81.4	-9.56057	-	-	-	-	-	-	-	Lipids and lipid-like molecules	Saccharolipids	Not Available	1.7092	2.015	1.6623	2.2684	0.7748	1.7897	1.2761	1.038	1.5721	1.5835	1.5104	1.4003	0.4387	0.9328	1.584	0.1052	0.6126	1.8566	0.0726	0.0719	1.1726	1.8222	1.2223	0.2489	1.4205	1.9757
pos_7817	Tetrahydrobiopterin	metab_7797	C00272	HMDB0000027	500.272	pos	2M+NH4	C9H15N5O3	1.5841	0.0935495	-	52.9	5.60892	17528-72-2	Vitamins and Cofactors	Cofactors	map01100;map00790	Metabolic pathways; Folate biosynthesis	Metabolism;Metabolism	Global and overview maps;Metabolism of cofactors and vitamins	Organoheterocyclic compounds	Pteridines and derivatives	Pterins and derivatives	0.1497	1.231	0.1489	1.5969	0.1368	0.1412	0.1651	0.5103	0.2872	0.5	0.1482	0.1667	2.3287	2.342	2.3043	2.2477	2.4102	2.4051	1.0077	1.1938	0.86	1.1304	1.0688	1.1268	0.1534	0.1707
pos_7787	Nepsilon,Nepsilon,Nepsilon-Trimethyllysine	metab_7767	-	-	171.148	pos	M+H-H2O	C9H20N2O2	2.0594	0.0655398	53	-	-4.51026	-	-	-	-	-	-	-	-	-	-	1.303	0.7446	1.3102	0.9616	1.2952	1.3858	0.8886	0.992	0.9268	1.1874	1.092	1.1388	1.9741	1.9515	1.5723	2.3655	2.2594	2.0211	0.347	0.7119	0.6402	0.796	0.9722	0.828	0.9613	1.1167
pos_7501	1,8-Diazacyclotetradecane-2,9-dione	metab_7490	C04277	-	227.175	pos	M+H	C12H22N2O2	3.0057	0.0360654	55.2	-	-2.59517	-	-	-	-	-	-	-	-	-	-	1.4464	0.4787	1.041	0.5218	0.3739	0.3832	3.8617	3.8421	3.6405	3.5368	3.3976	3.3392	1.2016	0.4828	0.4776	1.9467	2.2784	2.6141	0.3857	0.3829	0.3588	0.4025	0.3925	0.3707	1.0976	1.2842
pos_7496	Phenylpyruvic acid	metab_7485	C00166	HMDB0000205	206.08	pos	M+ACN+H	C9H8O3	3.0173	0.12698	-	65	-5.77083	156-06-9	-	-	map01100;map01110;map01210;map00960;map01230;map00360;map00400	Metabolic pathways; Biosynthesis of secondary metabolites; 2-Oxocarboxylic acid metabolism; Tropane, piperidine and pyridine alkaloid biosynthesis; Biosynthesis of amino acids; Phenylalanine metabolism; Phenylalanine, tyrosine and tryptophan biosynthesis	Metabolism;Metabolism;Metabolism;Metabolism;Metabolism;Metabolism;Metabolism	Global and overview maps;Global and overview maps;Global and overview maps;Biosynthesis of other secondary metabolites;Global and overview maps;Amino acid metabolism;Amino acid metabolism	Benzenoids	Benzene and substituted derivatives	Phenylpyruvic acid derivatives	1.037	1.7685	1.6262	1.9466	1.7397	1.1989	1.9996	2.2801	2.0061	2.1142	2.1129	2.0443	2.5304	2.8092	2.3599	2.6766	2.7052	2.5044	1.0365	0.8986	0.9599	0.8552	0.799	0.9728	0.5427	1.2045
pos_7378	N-Ethyl trans-2-cis-6-nonadienamide	metab_7367	C06551	HMDB0032273;LMFA08020193	199.18	pos	M+NH4	C11H19NO	3.2173	0.220062	-	85.5	-3.33403	608514-56-3	-	-	map01100	Metabolic pathways	Metabolism	Global and overview maps	Lipids and lipid-like molecules	Fatty Acyls	Fatty amides	0.8173	0.9231	0.8151	0.9789	0.7787	0.7921	0.8607	0.8558	0.8555	0.8383	0.8128	0.7871	2.1581	1.7717	1.0292	2.164	2.1852	1.8751	0.7957	0.7916	0.7567	0.8194	0.8053	0.7741	0.8107	0.8757
pos_7335	3,11,12-Trihydroxy-1(10)-spirovetiven-2-one	metab_7324	-	HMDB0038154	251.163	pos	M+H-H2O	C15H24O4	3.3176	0.0417129	-	58.3	-2.84473	84321-96-0	-	-	-	-	-	-	Lipids and lipid-like molecules	Prenol lipids	Sesquiterpenoids	0.215	0.2669	0.214	0.2969	0.1976	0.2741	0.2355	0.2331	0.233	0.2248	0.4281	0.2013	2.9927	3.1312	2.7606	3.1632	3.2029	2.933	0.6766	0.2034	0.5779	0.3414	0.2095	0.1956	0.7946	1.5419
pos_734	Yucalexin P21	metab_732	-	HMDB0036754	305.247	pos	M+H-H2O, M+H, M+H-2H2O	C20H32O2	6.9716	0.041397	-	57.2	-1.99344	119626-54-9	-	-	-	-	-	-	Lipids and lipid-like molecules	Prenol lipids	Diterpenoids	0.0001	0.0001	0.0001	0.0001	0.0001	0.0001	0.0001	1.4612	0.8327	0.0001	0.0001	0.9552	3.3562	3.3425	3.0981	3.7742	3.7888	3.5198	0.0001	0.0001	0.0001	0.786	0.0001	0.0123	1.0201	1.3715
pos_7322	1-Hydroxyacorenone	metab_7311	-	HMDB0030917	233.153	pos	M+H-H2O	C15H22O3	3.3288	0.141855	-	85.7	-2.71843	185154-98-7	-	-	-	-	-	-	Organic oxygen compounds	Organooxygen compounds	Carbonyl compounds	0.0665	0.0861	0.0661	0.0981	0.0602	0.0624	0.074	0.0731	0.0731	0.0701	0.0657	0.0616	2.3086	2.3799	2.0186	2.5693	2.5897	2.3134	0.8689	0.0623	0.0569	0.0668	0.0645	0.0595	0.0654	0.0768
pos_7211	3-Isopropylmalate	metab_7200	C04411	HMDB0012156	218.102	pos	M+ACN+H	C7H12O5	3.5378	0.270607	-	60.9	-4.20659	921-28-8	-	-	map01100;map01210;map01110;map01230;map00290	Metabolic pathways; 2-Oxocarboxylic acid metabolism; Biosynthesis of secondary metabolites; Biosynthesis of amino acids; Valine, leucine and isoleucine biosynthesis	Metabolism;Metabolism;Metabolism;Metabolism;Metabolism	Global and overview maps;Global and overview maps;Global and overview maps;Global and overview maps;Amino acid metabolism	Lipids and lipid-like molecules	Fatty Acyls	Fatty acids and conjugates	0.2581	0.3172	0.257	0.351	0.2381	0.245	0.2816	0.6416	0.2787	0.2693	0.2558	0.2424	2.9054	2.6148	2.4091	2.8887	2.7356	2.588	0.3473	1.3659	1.0026	0.2592	1.0876	0.8979	0.7837	0.8221
pos_7111	Tanacetin	metab_7100	-	HMDB0035715	297.169	pos	M+CH3OH+H	C15H20O4	3.7383	0.0415194	-	90.1	-1.88262	1401-54-3	-	-	-	-	-	-	Lipids and lipid-like molecules	Prenol lipids	Terpene lactones	1.6841	1.7828	1.6293	1.6934	1.1342	1.4674	2.0993	2.1158	2.0485	1.8723	1.7458	1.869	2.311	2.3492	2.1743	2.3002	2.3794	2.0572	1.0592	0.7515	0.0501	0.4121	0.0568	0.0524	1.229	1.6255
pos_7106	4-O-Methyl-a-D-glucosyl-(1->2)-b-D-xylosyl-(1->4)-D-xylose	metab_7095	-	HMDB0039742	490.173	pos	M+NH4	C17H28O15	3.7383	0.148824	-	85	-7.93974	10365-86-3	-	-	-	-	-	-	Organic oxygen compounds	Organooxygen compounds	Carbohydrates and carbohydrate conjugates	1.6488	1.2307	1.4917	1.5595	0.6235	1.9144	0.8778	0.7207	0.6601	0.989	0.2086	0.8003	2.2639	2.0084	0.8442	2.5915	2.3071	1.827	0.0017	0.0017	0.0118	0.0717	0.0617	0.0016	0.0018	1.3284
pos_7047	6,11-Dihydroxy-2,2-dimethylpyrano[3,2-c]xanthen-7(2H)-one	metab_7036	-	HMDB0040357	328.117	pos	M+NH4	C18H14O5	3.8253	0.0879278	-	58	-1.88435	136364-53-9	-	-	-	-	-	-	Organoheterocyclic compounds	Benzopyrans	1-benzopyrans	0.7942	0.899	0.792	0.9545	0.7559	0.7692	1.5162	1.4149	1.1941	1.1852	1.4764	0.9828	2.6539	2.5842	1.9942	2.9244	2.7596	2.6166	0.7727	0.7687	0.7342	0.7962	0.7822	0.7514	1.4141	0.852
pos_6912	3-Hydroxy-2-(4-methylbenzoyl)-4H-1-benzopyran-4-one	metab_6901	-	HMDB0031969	298.107	pos	M+NH4	C17H12O4	4.0634	0.12996	-	67	-1.80787	173866-78-9	-	-	-	-	-	-	Organic oxygen compounds	Organooxygen compounds	Carbonyl compounds	0.0003	0.2206	1.1607	0.0005	0.9226	1.692	0.974	0.5466	1.3688	1.2307	0.9244	1.0671	3.0413	3.1321	2.7067	3.1891	3.1792	2.9687	0.007	1.3386	0.0003	0.0627	0.0005	0.0011	1.7526	1.3362
pos_6818	Crocin 3	metab_6807	-	HMDB0039121	675.265	pos	M+Na	C32H44O14	4.3194	0.190425	-	56.7	4.2102	55750-85-1	-	-	-	-	-	-	Lipids and lipid-like molecules	Prenol lipids	Diterpenoids	2.5394	2.2901	1.6143	2.1092	1.3938	2.8453	0.7634	1.8884	1.3849	2.0394	1.9965	1.8755	1.8335	2.1843	2.1491	2.5171	2.8673	3.0852	0.7011	0.6973	1.3113	1.7324	0.7103	0.6806	1.707	2.5279
pos_6770	Valerenic acid	metab_6759	C09743	HMDB0030016;LMPR0103460001	235.169	pos	M+H	C15H22O2	4.4491	0.0314195	52.4	-	-2.77786	3569-10-06	-	-	-	-	-	-	Lipids and lipid-like molecules	Prenol lipids	Sesquiterpenoids	0.3205	0.0813	1.0216	0.769	0.3196	0.5979	0.0699	0.0691	0.069	0.0661	0.7897	0.6096	2.616	2.4945	2.2894	2.94	2.8808	2.4236	0.616	0.0588	0.6634	0.653	0.3973	0.0562	0.9986	1.2285
pos_6723	Pteroside B	metab_6712	-	HMDB0030760	398.217	pos	M+NH4	C20H28O7	4.5246	0.0716514	-	52.2	-0.656591	29774-74-1	-	-	-	-	-	-	Organic oxygen compounds	Organooxygen compounds	Carbohydrates and carbohydrate conjugates	2.1273	2.2302	2.111	2.4131	1.7357	1.8238	1.5446	1.7156	1.8095	1.752	1.8109	1.6513	3.0668	3.1481	2.965	3.5796	3.5014	2.9656	1.4437	2.0453	0.677	0.5111	0.0473	1.2553	1.5701	2.1947
pos_6647	3-Hydroxytetradecanedioic acid	metab_6636	-	HMDB0000394	239.163	pos	M+H-2H2O	C14H26O5	4.6862	0.0659422	-	70.2	-2.50146	73179-89-2	-	-	-	-	-	-	Lipids and lipid-like molecules	Fatty Acyls	Fatty acids and conjugates	0.9496	0.7521	0.5337	1.2663	0.4905	1.0537	0.1377	1.0137	0.9723	1.1538	1.2108	0.7105	2.4192	2.4756	2.2719	2.5589	2.5985	2.2323	0.1182	0.4113	0.3625	0.1251	0.121	0.1122	0.1225	1.0356
pos_6612	(3S,5R,6R,7E)-3,5,6-Trihydroxy-7-megastigmen-9-one	metab_6601	-	HMDB0038736	260.186	pos	M+NH4	C13H22O4	4.7526	0.131504	-	71.1	-0.466014	-	-	-	-	-	-	-	Lipids and lipid-like molecules	Prenol lipids	Sesquiterpenoids	1.2844	1.8537	1.0488	1.6617	1.2405	1.8514	2.6817	2.1233	1.521	1.002	0.5038	0.9143	1.0023	0.5997	0.7637	1.3386	1.0595	0.9313	1.735	0.4866	0.8587	0.8112	0.8922	0.526	1.3526	1.6218
pos_6429	Prostaglandin C1	metab_6418	C04686	HMDB0060104;LMFA03010160	354.264	pos	M+NH4	C20H32O4	5.2135	0.0724232	-	60.1	-0.894646	-	Lipids	Eicosanoids	-	-	-	-	Lipids and lipid-like molecules	Fatty Acyls	Eicosanoids	1.7918	1.6781	1.5698	1.9368	2.0645	1.2877	1.9751	2.0933	2.123	1.9832	2.0114	2.1468	2.6745	2.6761	2.4045	2.5235	2.509	2.166	0.4225	0.5888	0.2753	0.3121	0.3036	0.7398	0.7495	0.347
pos_6411	Macrophorin B	metab_6400	-	HMDB0030456	375.215	pos	M+H	C22H30O5	5.2755	0.163602	76.6	-	-5.61263	85764-12-1	-	-	-	-	-	-	Organic oxygen compounds	Organooxygen compounds	Carbonyl compounds	1.8699	1.8139	1.1253	1.6687	0.9989	1.9647	1.651	1.6609	1.576	1.5509	1.4669	1.3035	2.2134	2.4299	2.444	2.4129	2.4038	2.4734	0.3761	1.1725	0.2284	0.2606	0.2531	0.249	0.4359	0.7298
pos_6341	3-Phenylpropyl isovalerate	metab_6330	-	HMDB0036389	221.153	pos	M+H	C14H20O2	5.5004	0.0891553	65.4	-	-2.12185	5452-07-03	-	-	-	-	-	-	Lipids and lipid-like molecules	Fatty Acyls	Fatty acid esters	1.5942	1.8713	1.5734	1.9022	1.5149	1.5526	1.7726	1.7804	1.7255	1.8247	1.7746	1.6948	2.186	2.305	2.1216	2.2072	2.3074	2.1287	0.4406	0.4375	0.4113	0.4587	0.4479	0.4243	0.452	0.7683
pos_6331	Parthenolide	metab_6320	C07609	LMPR0103090002	249.148	pos	M+H	C15H20O3	5.5508	0.0303105	53	-	-1.41509	-	-	-	-	-	-	-	-	-	-	0.9095	0.0012	0.0009	0.0014	0.0008	0.0009	1.2951	1.6157	1.1088	1.2706	1.2566	1.1854	2.2608	2.2641	2.1856	2.468	2.5966	2.5951	0.3035	0.8554	0.0008	0.0009	0.0009	0.0008	0.0009	0.0011
pos_6228	Hv-NCC-1	metab_6217	-	HMDB0039005	643.276	pos	M+H-2H2O	C35H42N4O10	5.8841	0.153619	-	67.2	-0.981225	135972-64-4	-	-	-	-	-	-	Organoheterocyclic compounds	Tetrapyrroles and derivatives	Not Available	0.3332	1.0951	0.3318	1.3339	0.3092	0.3174	0.7668	1.2335	0.3577	0.6359	0.3304	0.5033	2.9059	3.2749	2.9151	3.2407	3.5221	3.5885	0.3196	0.571	0.2959	0.3345	1.3619	0.3064	0.4045	0.6552
pos_6064	Dehydroabietadienol	metab_6053	-	LMPR0104050010	287.236	pos	M+H	C20H30O	6.5599	0.0588193	58.4	-	-2.67776	-	-	-	-	-	-	-	-	-	-	0.3626	0.0237	0.1571	0.5888	0.0162	0.0168	0.2502	0.1629	0.0199	0.204	0.0556	0.0166	2.2419	2.2996	2.0541	2.6837	2.7457	2.5068	0.0397	0.0168	0.0153	0.0181	0.0174	0.016	0.0177	0.021
pos_6033	2,4-Hexadienyl acetate	metab_6022	-	HMDB0032311	173.117	pos	M+CH3OH+H	C8H12O2	6.6421	0.175034	-	96.1	-4.83002	1516-17-2	-	-	-	-	-	-	Organic acids and derivatives	Carboxylic acids and derivatives	Carboxylic acid derivatives	2.139	1.4109	1.5871	0.6785	0.507	1.6273	1.1336	1.6763	1.6987	1.6028	1.6446	1.632	0.6314	1.2593	1.8117	0.9183	1.52	1.7692	0.5211	0.5178	0.6683	1.118	1.0198	0.5033	1.4549	1.5183
pos_6031	(4R,5S,7R,11x)-11,12-Dihydroxy-1(10)-spirovetiven-2-one 12-glucoside	metab_6020	-	HMDB0030895	379.21	pos	M+H-2H2O	C21H34O8	6.6421	0.0857773	-	52.1	-4.5444	62574-29-2	-	-	-	-	-	-	Lipids and lipid-like molecules	Prenol lipids	Terpene glycosides	2.3715	2.3549	2.2659	2.7741	2.4237	1.8531	2.7401	2.1547	2.3418	2.3755	2.3786	2.5893	1.7531	2.0793	2.4949	1.8669	1.2891	1.8594	0.7589	0.5742	0.5178	0.7506	1.0188	1.3681	1.4525	1.4239
pos_5822	Oryzalexin S	metab_5811	-	HMDB0039687	305.247	pos	M+H	C20H32O2	7.3441	0.0362918	58.7	-	-1.74381	143437-61-0	-	-	-	-	-	-	Lipids and lipid-like molecules	Prenol lipids	Diterpenoids	0.2619	1.0304	0.0031	0.0048	0.0028	0.0029	0.0035	0.3458	1.3771	0.3495	0.0169	0.0029	3.0637	3.1397	2.8192	3.6515	3.7122	3.3277	0.0029	0.0029	0.0026	0.0031	0.003	0.0028	0.0031	1.3359
pos_3724	Alpha-Methylphenethyl butyrate	metab_3717	-	HMDB0036391	207.137	pos	M+H	C13H18O2	5.4687	0.0543009	55.2	-	-3.20956	68922-11-2	-	-	-	-	-	-	Benzenoids	Benzene and substituted derivatives	Phenylpropanes	1.1301	1.2143	1.0569	0.9975	0.4478	0.4488	1.4827	1.6024	1.6131	1.1646	0.9667	1.3873	2.4562	2.5937	2.4674	2.7035	2.7441	2.7485	0.4516	0.4485	0.4219	0.47	0.459	0.4351	0.4632	0.5144
pos_3676	3-Hydroxy-6,8-dimethoxy-7(11)-eremophilen-12,8-olide	metab_3669	-	HMDB0040756	311.186	pos	M+H	C17H26O5	4.9987	0.104265	52.5	-	0.683801	162613-65-2	-	-	-	-	-	-	Lipids and lipid-like molecules	Prenol lipids	Terpene lactones	1.2865	1.4442	1.2859	1.6017	0.6363	0.3572	1.4793	1.1802	1.4552	1.1012	0.4493	0.8704	2.3019	2.0912	2.0347	2.5693	2.4485	2.3659	0.8992	0.0011	0.0008	0.0009	0.0009	0.0008	0.0009	0.0011
pos_3668	Sterebin G	metab_3661	-	HMDB0035380	372.274	pos	M+NH4	C20H34O5	4.9427	0.0223898	-	67.3	-1.50584	114437-32-0	-	-	-	-	-	-	Lipids and lipid-like molecules	Prenol lipids	Diterpenoids	1.946	2.2519	2.1171	2.1958	1.7765	1.1461	2.2685	2.3742	2.4058	2.2884	2.2552	2.4233	3.0629	2.9939	2.8099	2.8504	2.9411	2.683	0.9066	0.8151	0.3576	0.357	0.3477	1.243	1.5759	0.8593
pos_3463	Sugeonol	metab_3456	C17504	LMPR0103450003;HMDB0041036	235.168	pos	M+H	C15H22O2	3.9234	0.0458508	52.1	-	-3.26552	19419-58-0	-	-	-	-	-	-	Lipids and lipid-like molecules	Prenol lipids	Sesquiterpenoids	0.7725	0.8211	0.9037	0.846	0.3672	1.2879	0.4041	0.5831	0.8499	0.9389	0.6709	0.3883	2.2302	2.2782	1.9623	2.6611	2.5988	2.205	0.3595	0.3568	0.7297	0.9573	0.7323	0.3452	0.4991	0.9309
pos_3453	3-Hydroxydodecanedioic acid	metab_3446	-	HMDB0000413	211.132	pos	M+H-2H2O	C12H22O5	3.8791	0.0951245	-	67	-3.11103	34574-69-1	-	-	-	-	-	-	Organic acids and derivatives	Hydroxy acids and derivatives	Medium-chain hydroxy acids and derivatives	1.7342	1.9972	1.6658	1.8719	1.6273	1.6855	2.504	2.0108	1.787	1.4987	1.1324	1.317	1.8583	1.8525	1.7312	2.0272	1.8362	1.5298	1.5836	0.3599	0.2892	0.3272	0.3184	0.3329	1.0386	1.5409
pos_3373	Panaquinquecol 6	metab_3366	-	HMDB0035500;LMFA07010986	363.155	pos	M+2Na-H	C19H26O4	3.5721	0.177083	-	57.9	2.24612	145400-15-3	-	-	-	-	-	-	Lipids and lipid-like molecules	Fatty Acyls	Fatty alcohol esters	2.1961	1.88	1.4672	1.6245	1.3172	2.4769	0.185	0.183	1.2311	1.5151	1.3673	1.5236	1.7392	1.9067	1.8859	2.2639	2.6932	2.689	0.16	0.8015	0.7048	1.4921	1.0943	0.9148	2.3447	2.4811
pos_3334	Sakuranetin	metab_3327	C09833	LMPK12140571;HMDB0030090	328.119	pos	M+ACN+H	C16H14O5	3.3606	0.0286775	-	53.1	2.43787	2957-21-3	-	-	map00941;map01110	Flavonoid biosynthesis; Biosynthesis of secondary metabolites	Metabolism;Metabolism	Biosynthesis of other secondary metabolites;Global and overview maps	Phenylpropanoids and polyketides	Flavonoids	O-methylated flavonoids	0.8927	0.0753	0.709	0.2917	0.3165	0.3157	0.2512	1.4704	0.4697	0.9313	1.451	1.0385	2.7376	2.8541	2.4988	2.9409	2.9958	2.8777	1.1776	1.2691	1.2339	1.5904	1.0807	0.0519	1.6742	1.9302
pos_3319	N-(4-aminobutyl)-3-(4-hydroxyphenyl)propanimidic acid	metab_3312	-	HMDB0139525	219.148	pos	M+H-H2O	C13H20N2O2	3.308	0.0953433	-	61.9	-4.1983	-	-	-	-	-	-	-	Benzenoids	Phenols	1-hydroxy-2-unsubstituted benzenoids	0.2358	0.0925	0.0712	0.1053	0.0649	0.0672	0.0797	0.6358	0.0787	0.6617	0.1502	0.1201	2.6033	2.9236	2.4831	2.8884	3.0161	2.8044	0.0678	0.0671	0.3719	0.6287	0.0694	0.2305	0.6692	0.9097
pos_3104	(E)-5-(3,4,5,6-Tetrahydro-3-pyridylidenemethyl)-2-furanmethanol	metab_3102	-	HMDB0033560	209.128	pos	M+NH4	C11H13NO2	1.5136	0.0702144	-	82.6	-4.83795	-	-	-	-	-	-	-	Organoheterocyclic compounds	Pyridines and derivatives	Hydropyridines	0.1122	0.1432	0.1116	0.1618	0.1021	0.1056	0.1243	0.1228	0.1228	0.1179	0.111	0.1043	1.611	1.7511	1.2262	1.9178	1.8446	1.5634	0.1065	0.1054	0.0967	0.1128	0.109	0.101	0.1104	0.1286
pos_3083	Isoleucyl-Glycine	metab_3081	-	HMDB0028907	415.196	pos	2M+K	C8H16N2O3	1.1308	0.143956	-	61.8	0.627439	-	-	-	-	-	-	-	Organic acids and derivatives	Carboxylic acids and derivatives	Amino acids, peptides, and analogues	1.5647	1.562	1.5659	1.8681	1.5657	1.3367	1.2573	1.4532	1.5558	1.6594	1.5883	1.5983	1.7694	1.9417	1.8526	1.77	1.991	1.9462	0.4229	0.5116	0.7151	0.6106	0.6171	1.0468	1.8187	1.0457
pos_2777	Trans, trans-3,5-Octadien-2-one	metab_2775	-	HMDB0032446	125.096	pos	M+H-H2O, M+H	C8H12O	5.1461	0.185476	61.9	-	-0.797801	30086-02-3	-	-	-	-	-	-	Organic oxygen compounds	Organooxygen compounds	Carbonyl compounds	0.6993	0.7997	0.6972	0.8532	0.6796	0.6755	1.463	1.9919	2.3072	2.2468	2.2004	2.0941	2.8516	2.8817	2.6118	2.7357	2.8068	2.701	0.6788	0.6751	0.6423	0.7012	0.6879	0.6586	0.7242	0.8603
pos_2711	6-Keto-PGF1alpha	metab_2709	C05961	LMFA03010001	393.231	pos	M+NH4, M+Na	C20H34O6	6.1493	0.0542103	71.2	-	-1.9955	-	-	-	map00590;map01100	Arachidonic acid metabolism; Metabolic pathways	Metabolism;Metabolism	Lipid metabolism;Global and overview maps	-	-	-	1.9489	1.215	0.8298	1.6482	0.7093	0.2824	2.5603	1.7501	1.865	1.4408	1.2504	1.725	2.3498	2.4254	2.3059	3.1052	2.8154	2.2952	0.1497	0.0135	0.0123	0.0145	0.014	0.0129	0.9188	1.4525
pos_2206	Auberganol	metab_2204	-	HMDB0039715	263.2	pos	M+Na, M+CH3OH+H	C15H28O2	8.4885	0.133082	-	60.3	7.8797	102490-02-8	-	-	-	-	-	-	Lipids and lipid-like molecules	Prenol lipids	Sesquiterpenoids	0.226	1.5689	2.2758	2.5198	1.5799	1.7832	0.2473	1.4093	2.1852	2.0997	2.5278	1.8103	3.989	3.2875	2.6534	3.8659	3.5732	3.0355	2.9347	1.8326	2.3038	2.1189	1.8166	1.5323	1.2487	0.2549
pos_2125	Sterol	metab_2123	C00370	HMDB0060512	249.221	pos	M+H-H2O, M+H	C17H28O	7.9622	0.0876776	-	58.2	-4.28112	-	-	-	-	-	-	-	Lipids and lipid-like molecules	Steroids and steroid derivatives	Hydroxysteroids	0.4315	0.5124	0.4299	0.557	0.4032	0.413	2.5217	2.0156	1.8373	0.6995	1.1604	1.8643	3.4869	3.1966	2.9547	3.8273	3.6779	3.104	0.4155	0.4126	1.7938	0.4331	0.4226	0.3998	0.4266	0.5863
pos_1978	Caryophyllene epoxide	metab_1976	C16908	-	221.189	pos	M+H-H2O, M+H	C15H24O	6.8201	0.0534406	90.8	-	-2.36202	-	-	-	-	-	-	-	-	-	-	1.1139	0.7096	0.5219	0.3346	0.2257	0.7657	0.2675	1.7195	0.2648	0.2557	0.6191	0.2298	3.627	3.3543	3.0716	3.6588	3.6491	3.6095	0.2341	1.5068	0.2152	0.246	0.2389	0.2235	1.5306	0.2756
pos_1597	5,7,9,11,13-tetradecapentaenoic acid	metab_1595	-	LMFA01030258	219.137	pos	M+H-H2O, M+H	C14H18O2	4.5144	0.0310033	63.6	-	-1.3147	-	-	-	-	-	-	-	-	-	-	0.0393	0.2515	0.0391	0.1114	0.0355	0.0368	0.044	0.0434	0.0434	0.0415	0.0389	0.0363	3.1435	3.2567	3.037	3.3066	3.2515	2.9176	0.0372	0.0368	0.0335	0.0395	0.0381	0.0351	0.0386	0.06
neg_7432	Diethylphosphate	metab_15606	C06608	HMDB0012209	199.037	neg	M+FA-H	C4H11O4P	0.6452	0.24574	-	56.2	-4.95882	598-02-7	-	-	-	-	-	-	Organic acids and derivatives	Organic phosphoric acids and derivatives	Phosphate esters	2.1731	1.8424	0.531	1.0638	0.5181	0.5338	2.4086	1.7259	1.6044	1.1643	0.6234	1.1247	1.8489	0.7514	0.528	2.1757	1.5263	0.5361	1.096	1.386	1.4024	0.5727	1.1641	1.2611	1.5491	1.2593
neg_7381	1-Methylinosine	metab_15555	-	HMDB0002721	609.19	neg	2M+FA-H	C11H14N4O5	0.741	0.146479	-	66.8	-2.53855	2140-73-0	-	-	-	-	-	-	Nucleosides, nucleotides, and analogues	Purine nucleosides	Not Available	0.5155	0.563	0.5153	0.5376	0.5005	1.3778	0.5309	0.5155	0.5045	0.5059	0.5293	0.511	1.2645	1.9441	2.0223	1.4877	2.1953	2.4815	0.5007	0.4836	0.5513	0.5563	0.527	0.5331	0.5106	0.6697
neg_7318	Oxoadipic acid	metab_15492	C00322	LMFA01170121;HMDB0000225	159.029	neg	M-H	C6H8O5	1.0874	0.226998	-	56.9	-2.56491	3184-35-8	Organic acids	Carboxylic acids	map01100;map00310;map01110;map00300;map01210;map01230;map00380	Metabolic pathways; Lysine degradation; Biosynthesis of secondary metabolites; Lysine biosynthesis; 2-Oxocarboxylic acid metabolism; Biosynthesis of amino acids; Tryptophan metabolism	Metabolism;Metabolism;Metabolism;Metabolism;Metabolism;Metabolism;Metabolism	Global and overview maps;Amino acid metabolism;Global and overview maps;Amino acid metabolism;Global and overview maps;Global and overview maps;Amino acid metabolism	Organic acids and derivatives	Keto acids and derivatives	Medium-chain keto acids and derivatives	0.0078	0.0091	0.0078	0.0084	0.0075	0.0079	0.0082	0.0078	0.0076	0.0076	0.0082	0.0077	2.4028	2.4144	2.3635	2.3431	2.3893	2.304	0.5156	0.981	0.0088	0.0089	0.0081	0.0083	0.4247	0.0085
neg_7305	1-(Malonylamino)cyclopropanecarboxylic acid	metab_15479	-	HMDB0031700	373.089	neg	2M-H	C7H9NO5	1.154	0.0869255	-	56.6	-0.725087	80550-27-2	-	-	-	-	-	-	Organic acids and derivatives	Carboxylic acids and derivatives	Amino acids, peptides, and analogues	0.353	0.0548	0.3573	0.0507	0.1985	0.5341	0.2466	0.0474	0.1708	0.3175	0.0542	0.0467	2.2041	1.9574	1.5596	2.3348	2.3978	2.0079	0.0452	0.1632	0.0529	0.0537	0.0491	0.0812	0.1327	0.4873
neg_7285	Xanthosine	metab_15459	C01762	HMDB0000299	283.068	neg	M-H	C10H12N4O6	1.4868	0.0534785	69.4	-	-1.88902	146-80-5	-	-	map01100;map02010;map01110;map00230;map00232	Metabolic pathways; ABC transporters; Biosynthesis of secondary metabolites; Purine metabolism; Caffeine metabolism	Metabolism;Environmental Information Processing;Metabolism;Metabolism;Metabolism	Global and overview maps;Membrane transport;Global and overview maps;Nucleotide metabolism;Biosynthesis of other secondary metabolites	Nucleosides, nucleotides, and analogues	Purine nucleosides	Not Available	0.7628	0.693	1.1385	1.0319	0.9534	1.1233	0.4997	0.3472	0.0428	0.9505	1.1282	1.1433	2.7641	2.6174	2.3952	2.7521	2.8355	2.7553	1.7215	1.7779	1.7709	1.5727	1.6046	1.7597	0.9303	1.2918
neg_7256	Blennin B	metab_15430	-	HMDB0037528	285.109	neg	M+Na-2H	C15H20O4	2.3314	0.0748223	-	51	-8.62375	62824-37-7	-	-	-	-	-	-	Lipids and lipid-like molecules	Prenol lipids	Terpene lactones	0.3535	0.8045	0.71	0.8081	0.2227	0.8103	0.7928	1.1036	0.8211	1.0675	1.0474	0.8276	1.9858	1.9555	1.7983	2.3514	2.2684	2.0413	0.7524	0.7161	0.6281	0.2564	0.6433	0.5909	0.9406	1.2068
neg_7229	6-(Methylsulfonyl)hexyl glucosinolate	metab_15403	-	HMDB0038411	480.072	neg	M-H	C14H27NO11S3	2.6688	0.113217	-	66.3	8.75326	74542-18-0	-	-	-	-	-	-	Organic oxygen compounds	Organooxygen compounds	Carbohydrates and carbohydrate conjugates	0.9382	1.4204	1.1633	1.4845	1.039	0.8928	1.3408	1.3333	1.2878	1.2498	1.293	1.2329	1.6495	1.7477	1.5838	1.8559	1.5684	1.3902	1.0729	1.1245	0.5078	0.6027	0.8664	1.2667	1.4664	1.4351
pos_1538	5'-Carboxy-gamma-chromanol	metab_1536	-	HMDB0012799	307.19	pos	M+H-H2O, M+H	C18H26O4	3.6014	0.0681528	-	64.9	-3.50321	1221262-11-8	-	-	-	-	-	-	Organoheterocyclic compounds	Benzopyrans	1-benzopyrans	0.8919	1.6072	1.2718	1.538	0.712	0.9557	1.247	1.0453	1.201	0.8709	0.9608	1.0733	3.6199	3.6739	3.3688	3.7537	3.9057	3.7215	0.0019	0.0648	1.0662	0.0021	0.6483	0.0018	0.6802	1.3029
neg_7040	Butyl (S)-3-hydroxybutyrate glucoside	metab_15214	-	HMDB0031694	303.144	neg	M-H2O-H	C14H26O8	3.0457	0.238948	-	53.4	-2.60318	-	-	-	-	-	-	-	Lipids and lipid-like molecules	Fatty Acyls	Fatty acyl glycosides	0.4452	0.4893	0.445	0.4657	0.4314	0.4476	0.4594	0.4452	0.4351	0.4363	0.458	0.441	1.9257	2.1794	1.5138	2.1696	2.1701	2.0209	0.4316	0.423	0.4784	0.4831	0.4559	0.4615	1.0449	0.8874
neg_6916	Spinacetin 3-[p-coumaroyl-(->2)-glucosyl-(1->6)-[apiosyl-(1->2)]-glucoside]	metab_15090	-	HMDB0031426	993.259	neg	M+FA-H	C43H48O24	3.3176	0.109138	-	59.7	7.28752	-	-	-	-	-	-	-	Phenylpropanoids and polyketides	Flavonoids	Flavonoid glycosides	0.5444	1.8468	0.9562	1.5691	1.8296	0.547	2.1897	2.1435	1.818	2.0052	2.0572	1.9955	1.8743	2.2846	2.5419	2.2514	2.6954	2.7222	2.0755	2.5881	1.5802	0.5864	1.6505	2.2784	0.5394	0.5701
neg_6784	L-N-(1H-Indol-3-ylacetyl)aspartic acid	metab_14958	-	HMDB0038666	289.083	neg	M-H	C14H14N2O5	3.5447	0.0460835	-	59.5	-0.802354	2456-73-7	-	-	-	-	-	-	Organic acids and derivatives	Carboxylic acids and derivatives	Amino acids, peptides, and analogues	0.4523	0.4968	0.4521	0.473	0.4383	0.4547	0.4667	0.4523	0.4421	0.4434	0.4652	0.4481	3.5721	3.5723	3.4022	3.5602	3.4743	3.2383	0.4385	0.4227	0.4858	0.4905	0.4631	0.4687	0.4478	0.9609
neg_6774	Gentiobiosyl 2-methyl-6-oxo-2E,4E-heptadienoate	metab_14948	-	HMDB0032134	459.152	neg	M-H2O-H	C20H30O13	3.5549	0.0784258	-	74.1	2.43621	-	-	-	-	-	-	-	Organic oxygen compounds	Organooxygen compounds	Carbohydrates and carbohydrate conjugates	0.262	0.2936	0.7879	0.552	0.8723	0.5277	1.0956	0.6516	0.6132	0.959	1.3139	0.2591	2.3258	2.3234	2.0904	2.5254	2.4202	2.0255	0.2524	0.2415	0.2857	0.2891	0.2696	0.2736	0.2589	1.1589
neg_6762	(1R,3S,4S,6R)-6,9-Dihydroxyfenchone 6-O-b-D-glucoside	metab_14936	-	HMDB0033222	381.133	neg	M+Cl	C16H26O8	3.5759	0.1279	-	95.5	1.5854	217960-73-1	-	-	-	-	-	-	Lipids and lipid-like molecules	Prenol lipids	Terpene glycosides	1.5361	1.6277	1.9177	1.8564	1.9112	1.7208	1.8214	1.8692	1.7908	1.8247	1.9534	1.9035	1.3605	1.3165	1.4627	1.5839	1.0807	1.0018	1.4698	1.1392	1.6897	0.9628	0.9094	1.7644	1.8781	0.3103
neg_6718	7(14)-Bisabolene-2,3,10,11-tetrol	metab_14892	-	HMDB0035918	317.197	neg	M+FA-H	C15H28O4	3.6574	0.0454207	-	58	-1.6772	122470-42-2	-	-	-	-	-	-	Lipids and lipid-like molecules	Prenol lipids	Sesquiterpenoids	0.02	0.0233	0.02	0.0215	0.0191	0.0202	0.021	0.02	0.0193	0.0194	0.0209	0.0197	3.088	3.3041	2.9304	3.2764	3.1595	2.9479	0.0191	0.018	0.0224	0.0228	0.0208	0.0212	0.0197	0.0217
neg_6691	Niazicinin A	metab_14865	-	HMDB0031947	368.136	neg	M-H	C17H23NO8	3.7024	0.0814397	-	89	3.01997	163812-19-9	-	-	-	-	-	-	Organic oxygen compounds	Organooxygen compounds	Carbohydrates and carbohydrate conjugates	1.1965	1.2308	0.9451	1.4104	0.4387	1.5121	0.0063	0.6436	0.4841	0.9552	0.8415	0.9153	2.0959	1.9647	1.9576	2.385	2.2538	1.7343	0.0175	0.0054	0.0067	0.9309	0.5476	0.0063	1.1205	1.4211
neg_6681	Lacto-N-triaose	metab_14855	-	HMDB0006592	580.17	neg	M+Cl	C20H35NO16	3.7229	0.250066	-	95	9.68839	75645-27-1	-	-	-	-	-	-	Organic oxygen compounds	Organooxygen compounds	Carbohydrates and carbohydrate conjugates	2.2636	2.2003	1.971	2.3592	2.2672	2.0761	1.9472	2.0467	2.1492	2.002	1.7966	2.1231	0.4301	0.0147	0.5172	0.168	0.0159	0.0146	1.7371	1.0796	1.6851	1.9529	0.6165	1.6127	0.2398	0.7928
neg_6370	Ichangin 4-glucoside	metab_14544	-	HMDB0039340	671.228	neg	M+Na-2H	C32H42O14	4.3542	0.0960267	-	78.8	-6.19089	-	-	-	-	-	-	-	Lipids and lipid-like molecules	Prenol lipids	Terpene glycosides	0.4064	0.0151	0.013	0.014	0.0124	0.2907	0.5815	0.7512	0.0125	0.4937	0.8571	0.0128	2.5853	2.7844	2.2798	2.8221	2.7936	2.6478	1.1862	0.0117	0.4795	0.0148	0.0135	0.1694	0.0128	0.6358
neg_6293	Alpha-CEHC glucuronide	metab_14467	-	HMDB0062445	453.176	neg	M-H	C22H30O10	4.5146	0.111293	-	65.9	-1.73739	477200-36-5	-	-	-	-	-	-	Organic oxygen compounds	Organooxygen compounds	Carbohydrates and carbohydrate conjugates	2.2476	2.0946	2.0769	2.0956	2.1514	2.3993	2.0813	2.1049	1.8215	1.898	1.954	1.9877	1.8383	1.7173	2.0008	1.8141	1.823	1.9052	0.5064	0.7451	0.0059	0.4528	0.0054	1.2609	0.9098	1.7968
neg_6257	(-)-11-Hydroxy-9,15,16-trioxooctadecanoic acid	metab_14431	-	HMDB0038940	323.186	neg	M-H2O-H	C18H30O6	4.6	0.183156	-	69.7	-0.415688	38076-39-0	-	-	-	-	-	-	Lipids and lipid-like molecules	Fatty Acyls	Fatty acids and conjugates	2.2716	2.3814	2.2917	2.2197	2.0955	1.8114	2.5206	2.5562	2.4206	2.3907	2.4516	2.494	2.3524	2.2488	2.4227	2.2215	2.131	2.2566	1.2927	0.631	0.9754	0.7131	0.6802	0.6871	1.2739	1.3697
neg_6178	Zedoarondiol	metab_14352	-	HMDB0036448	297.17	neg	M+FA-H	C15H24O3	4.7653	0.0727407	-	64.4	-1.5263	98644-24-7	-	-	-	-	-	-	Lipids and lipid-like molecules	Prenol lipids	Sesquiterpenoids	1.8472	2.0327	1.7054	1.47	0.8206	0.8285	2.0882	2.2367	2.1488	1.889	1.9055	2.0582	3.1765	3.1568	3.0177	3.3443	3.2511	3.0635	0.0033	0.0031	0.0039	0.004	0.0036	0.0037	0.3059	0.4636
neg_6080	(x)-2-Heptanol glucoside	metab_14254	-	HMDB0035028	259.155	neg	M-H2O-H	C13H26O6	4.995	0.117278	-	55.7	-0.472775	-	-	-	-	-	-	-	Lipids and lipid-like molecules	Fatty Acyls	Fatty acyl glycosides	0.6427	0.6952	0.6424	0.6672	0.6259	0.6455	0.6597	0.6427	0.6305	0.6319	0.658	0.6376	2.7521	2.4721	2.4577	2.8763	2.6741	2.2524	0.6262	0.607	0.6823	0.6878	0.6555	0.6622	0.6372	0.6704
neg_5989	Isopropylmaleate	metab_14163	C02631	HMDB0012241	473.171	neg	3M-H	C7H10O4	5.1986	0.169683	-	62.5	9.60609	-	-	-	map01210;map01110;map00290	2-Oxocarboxylic acid metabolism; Biosynthesis of secondary metabolites; Valine, leucine and isoleucine biosynthesis	Metabolism;Metabolism;Metabolism	Global and overview maps;Global and overview maps;Amino acid metabolism	Lipids and lipid-like molecules	Fatty Acyls	Fatty acids and conjugates	0.4916	0.4537	0.4114	0.4311	0.3984	0.4778	2.0361	2.3363	2.3129	2.417	2.5527	2.2943	0.4161	0.4168	1.2882	0.441	0.4395	0.4158	0.4025	0.3835	0.8878	1.1912	1.0869	0.573	1.4049	1.7091
neg_5939	Abscisic alcohol 11-glucoside	metab_14113	-	HMDB0039636	457.206	neg	M+FA-H	C21H32O8	5.3899	0.227132	-	58.6	-4.24844	145153-00-0	-	-	-	-	-	-	Lipids and lipid-like molecules	Prenol lipids	Terpene glycosides	1.9485	2.0512	1.8757	1.9505	1.3971	1.824	1.8422	1.7946	2.0114	1.9385	1.8911	1.9393	1.6143	1.5809	1.7864	2.1334	1.8548	1.1872	0.2425	0.5514	0.2749	0.2782	0.2592	0.4976	1.214	1.5268
neg_5927	(1alpha,4beta,5beta)-4-Hydroxy-7(11),10(14)-guaiadien-8-one	metab_14101	-	HMDB0036449	279.16	neg	M+FA-H	C15H22O2	5.4099	0.0399496	-	76.7	-0.549621	-	-	-	-	-	-	-	Lipids and lipid-like molecules	Prenol lipids	Sesquiterpenoids	2.0516	2.0281	1.803	1.6061	1.6888	1.6227	2.4195	2.6461	2.5999	2.4872	2.4834	2.5899	2.8702	2.9778	2.9223	2.742	2.9365	3.0187	0.633	0.7576	0.3735	0.3775	0.6685	0.6301	1.4895	1.3824
neg_5876	Furanogermenone	metab_14050	C17488	HMDB0036766	277.144	neg	M+FA-H	C15H20O2	5.5354	0.0594321	-	68.6	-1.52217	81678-18-4	-	-	-	-	-	-	Lipids and lipid-like molecules	Prenol lipids	Sesquiterpenoids	1.0674	1.0315	0.2076	0.7557	0.7377	0.917	1.2614	1.4691	1.3665	1.109	1.2515	1.3553	1.8668	1.8391	1.7024	1.5111	1.8367	1.8429	0.1997	0.1905	0.2277	0.2306	0.2141	0.2175	0.2051	0.2216
neg_5873	Blumenol C glucoside	metab_14047	-	HMDB0040668	393.191	neg	M+Na-2H	C19H32O7	5.5354	0.0806421	-	72	3.85137	62512-23-6	-	-	-	-	-	-	Lipids and lipid-like molecules	Fatty Acyls	Fatty acyl glycosides	2.2744	2.3575	2.1703	2.1411	2.0399	2.009	2.5245	2.3581	2.3493	2.3385	2.3367	2.3483	2.3561	2.277	2.3579	2.1803	2.1744	2.3934	0.5581	0.6487	0.3652	0.3692	0.7943	0.8542	1.8153	1.9419
neg_5864	3-Hydroxy-1,10-bisaboladien-9-one	metab_14038	-	HMDB0034722	281.176	neg	M+FA-H	C15H24O2	5.5564	0.0704583	-	77.3	-1.25904	-	-	-	-	-	-	-	Lipids and lipid-like molecules	Prenol lipids	Sesquiterpenoids	2.0226	2.0791	1.8465	1.7994	1.6993	1.7269	2.3811	2.4683	2.4518	2.058	2.1136	2.2633	3.2196	3.3464	3.2694	3.4074	3.4606	3.4752	0.8726	0.8876	0.3069	0.3104	0.8859	0.2941	1.2788	1.4492
neg_5814	Lubiprostone	metab_13988	C13707	HMDB0015180	435.223	neg	M+FA-H	C20H32F2O5	5.6824	0.234679	-	79.3	8.03813	136790-76-6	-	-	-	-	-	-	Lipids and lipid-like molecules	Fatty Acyls	Eicosanoids	0.1794	0.2033	0.902	0.1904	0.1722	0.1807	1.1514	0.7131	1.266	0.8332	0.1863	1.0496	2.51	2.4036	2.385	2.5368	2.4706	2.3065	0.1723	0.532	0.1973	0.1998	0.1851	0.1881	0.1771	0.1918
neg_5766	Protoporphyrinogen IX	metab_13940	C01079	HMDB0001097	603.27	neg	M+Cl	C34H40N4O4	5.9007	0.141269	-	97.6	-7.24167	7412-77-3	-	-	map01100;map01110;map00860	Metabolic pathways; Biosynthesis of secondary metabolites; Porphyrin and chlorophyll metabolism	Metabolism;Metabolism;Metabolism	Global and overview maps;Global and overview maps;Metabolism of cofactors and vitamins	Organoheterocyclic compounds	Tetrapyrroles and derivatives	Porphyrins	1.0214	1.6356	0.5157	1.4085	0.8693	1.5309	1.7184	1.0601	0.95	1.1929	1.2024	0.9137	1.4573	1.2011	1.2314	1.7607	1.6092	1.8408	1.7582	1.7668	1.679	1.7221	1.6405	1.6687	1.4594	1.7408
neg_5693	Prostaglandin E1	metab_13867	C04741	HMDB0001442;LMFA03010134	353.232	neg	M-H	C20H34O5	6.242	0.119654	-	66.4	-3.5386	745-65-3	Lipids	Eicosanoids	-	-	-	-	Lipids and lipid-like molecules	Fatty Acyls	Eicosanoids	1.4069	1.2045	1.0588	1.2229	1.2532	1.5207	1.3774	1.4756	1.1162	1.1277	1.2048	1.2176	2.6359	2.3985	2.1822	1.8732	1.8965	2.0369	0.1439	0.11	0.1223	0.0271	0.0551	0.5048	0.3226	0.2747
neg_5593	Goshonoside F7	metab_13767	-	HMDB0038378	675.363	neg	M+FA-H	C32H54O12	6.6493	0.0649591	-	57.7	4.51377	-	-	-	-	-	-	-	Lipids and lipid-like molecules	Prenol lipids	Terpene glycosides	0.002	0.1477	0.148	0.0022	0.3403	0.002	0.741	1.0679	0.4213	0.5127	0.5005	0.417	2.3979	2.4408	2.0984	2.856	2.7193	2.3744	0.6955	0.5989	0.1304	0.2412	0.457	0.0066	0.002	0.3601
neg_5564	5-Pentyl-2-furanoctanoic acid	metab_13738	-	HMDB0112098	605.407	neg	2M+FA-H	C17H28O3	6.788	0.249557	-	52	1.90436	-	-	-	-	-	-	-	Lipids and lipid-like molecules	Fatty Acyls	Fatty acids and conjugates	0.3996	0.4411	0.3995	0.4189	0.3867	0.4019	0.413	1.8536	2.6902	2.4472	2.3981	2.4574	3.2272	2.903	2.305	2.7709	2.9241	2.5184	0.3869	0.3721	0.4309	0.4352	0.4097	0.415	1.007	0.8532
neg_5559	Prostaglandin F1a	metab_13733	C06475	HMDB0002685	401.254	neg	M+FA-H	C20H36O5	6.8257	0.181439	-	73.2	-0.373987	745-62-0	Lipids	Eicosanoids	-	-	-	-	Lipids and lipid-like molecules	Fatty Acyls	Eicosanoids	2.5363	1.1597	0.7893	0.1393	0.1253	0.1318	2.7152	1.9861	1.9524	1.5534	1.4861	1.3674	2.5334	1.5918	0.8066	3.2368	2.6709	1.2665	0.557	0.1192	0.1446	0.1466	0.8848	0.1375	0.8537	2.3483
neg_5546	Squamosinin A	metab_13720	-	HMDB0041429	621.434	neg	M-H	C36H62O8	6.892	0.215183	-	63	-4.45789	163597-71-5	-	-	-	-	-	-	Lipids and lipid-like molecules	Fatty Acyls	Fatty alcohols	1.4275	2.1499	1.6966	1.9197	1.5941	0.3733	2.3494	2.3417	2.1217	2.0855	2.0603	2.3113	2.6639	2.8526	2.9013	2.7972	2.9044	2.7255	0.4429	1.7889	0.3042	0.3077	0.3257	0.2915	1.1594	0.9157
neg_5309	LysoPC(14:0/0:0)	metab_13483	-	HMDB0010379	512.3	neg	M+FA-H	C22H46NO7P	7.8355	0.228301	-	88.2	0.785435	20559-16-4	-	-	-	-	-	-	Lipids and lipid-like molecules	Glycerophospholipids	Glycerophosphocholines	0.3412	0.3789	0.341	0.3586	1.9846	0.3432	0.3533	0.3412	0.3326	0.9396	1.271	0.3376	2.8421	2.7752	2.5921	2.8988	2.8955	2.5265	0.3296	0.3164	0.3695	1.4701	1.1374	0.9074	2.3492	1.8188
neg_5285	Avocadyne 2-acetate	metab_13459	-	HMDB0031047	371.241	neg	M+FA-H	C19H34O4	7.9578	0.151478	-	75	-7.5123	37139-04-1	-	-	-	-	-	-	Lipids and lipid-like molecules	Fatty Acyls	Fatty alcohols	1.4408	1.6487	1.4742	1.7017	1.5849	0.9174	1.4024	1.4896	1.4711	1.1194	1.0845	1.5214	1.3117	1.5692	1.9599	1.2024	0.7145	1.5519	0.9321	0.5697	1.1223	1.1879	0.6404	1.1956	0.4897	0.4182
neg_4992	(S)-10,16-Dihydroxyhexadecanoic acid	metab_13172	C08285	HMDB0037798	269.212	neg	M-H2O-H	C16H32O4	8.8834	0.0573736	-	77.5	-0.816457	69232-67-3	-	-	map00073	Cutin, suberine and wax biosynthesis	Metabolism	Lipid metabolism	Lipids and lipid-like molecules	Fatty Acyls	Fatty acids and conjugates	0.3189	0.355	0.3188	0.3356	0.3077	0.3208	0.3305	0.5494	0.3107	0.3117	0.8046	0.5137	2.9327	2.8591	2.6479	3.2656	3.188	2.9929	0.3079	0.7918	0.4084	0.4001	0.3276	0.3322	0.3153	1.1512
neg_4975	5,6-dehydro Arachidonic Acid	metab_13155	-	-	301.217	neg	M-H	C20H30O2	8.9316	0.0417426	51.3	-	-1.09115	-	-	-	-	-	-	-	-	-	-	0.64	0.4262	0.3855	0.4045	1.2306	0.6084	0.3987	0.3857	0.3764	1.3777	2.0977	1.5093	3.5564	3.5161	3.5666	3.7604	3.5578	3.2695	0.9998	0.3588	0.4162	0.4205	0.3954	0.4006	0.3815	0.407
neg_4465	PE(15:0/22:2(13Z,16Z))	metab_12647	-	LMGP02010471;HMDB0008909	802.563	neg	M+FA-H	C42H80NO8P	11.0903	0.0697099	-	74	3.6752	-	-	-	-	-	-	-	Lipids and lipid-like molecules	Glycerophospholipids	Glycerophosphoethanolamines	0.6414	0.0139	1.1648	0.2138	1.8594	0.7233	0.2862	1.6246	1.0945	0.8498	0.6741	0.0024	3.5807	2.9627	0.6438	3.7011	3.4267	0.3862	1.8469	1.8282	1.6889	1.386	0.683	1.3377	1.0464	0.6626
neg_4072	(3beta,23xi)-3,23-Dihydroxycycloart-24-en-26-oic acid	metab_12254	-	HMDB0034567	493.33	neg	M+Na-2H	C30H48O4	13.8226	0.0815342	-	54.2	-0.0464112	-	-	-	-	-	-	-	Lipids and lipid-like molecules	Steroids and steroid derivatives	Cycloartanols and derivatives	1.8563	1.7634	0.2695	0.2845	0.2597	0.2713	2.7211	2.2528	2.1746	0.995	0.2789	0.7455	2.886	1.6769	1.0324	3.292	2.9718	1.7275	0.5097	0.2486	0.2938	0.2972	0.2773	0.2814	0.2664	1.9349
neg_4040	Bipindogulomethyloside	metab_12222	-	HMDB0030623	587.258	neg	M+Cl	C29H44O10	12.7924	0.0574427	-	70.9	-8.46793	53152-43-5	-	-	-	-	-	-	Lipids and lipid-like molecules	Steroids and steroid derivatives	Steroid lactones	0.4304	0.203	0.1792	1.132	1.4295	0.9096	0.9387	1.0696	1.0098	1.2348	1.6272	1.4333	1.8561	1.9222	2.0731	1.3454	1.7269	2.3666	0.1721	1.063	0.9661	1.3004	1.2606	1.142	2.2144	1.7459
neg_3934	Pregnanediol-3-glucuronide	metab_12116	C03033	HMDB0010318;LMST05010049	531.271	neg	M+Cl	C27H44O8	11.0335	0.183383	-	55.2	-3.8495	-	-	-	map01100;map00040	Metabolic pathways; Pentose and glucuronate interconversions	Metabolism;Metabolism	Global and overview maps;Carbohydrate metabolism	Lipids and lipid-like molecules	Steroids and steroid derivatives	Steroidal glycosides	2.1598	2.6856	1.3988	1.9823	0.5589	0.3174	3.1593	2.6222	2.4491	1.5695	0.8633	1.6327	2.1114	0.4801	0.3131	2.8621	2.2555	0.3191	0.3046	0.292	0.3425	0.3463	0.3241	0.3287	1.4712	2.4738
neg_3363	LysoPC(20:5(5Z,8Z,11Z,14Z,17Z))	metab_11546	C04230	HMDB0010397	586.316	neg	M+FA-H	C28H48NO7P	7.7703	0.124032	-	74.5	0.93044	-	Lipids	Phospholipids	map00564	Glycerophospholipid metabolism	Metabolism	Lipid metabolism	Lipids and lipid-like molecules	Glycerophospholipids	Glycerophosphocholines	0.0001	0.0001	0.0001	0.0001	0.0001	0.0001	0.0001	0.0001	0.0001	0.0001	0.0001	0.0001	3.3308	3.104	2.7913	3.394	3.0632	2.3078	0.1383	0.4583	0.0001	0.0001	0.0001	0.0001	0.7516	0.0001
neg_3169	Trandolaprilat	metab_11352	C21515	HMDB0060583	439.166	neg	M+K-2H	C22H30N2O5	6.5527	0.259117	-	71.6	5.19458	-	-	-	-	-	-	-	Organic acids and derivatives	Carboxylic acids and derivatives	Amino acids, peptides, and analogues	1.376	1.6224	1.287	1.3212	0.6653	0.9022	1.4046	1.3569	1.5846	1.5489	1.5864	1.655	1.4213	1.3378	1.3859	0.0592	0.0589	0.8316	0.051	0.0483	0.0597	0.0606	0.0554	0.0565	0.0527	0.4403
neg_3165	Capsianoside IV	metab_11348	-	HMDB0030736	689.341	neg	M+FA-H	C32H52O13	6.5339	0.0494962	-	73	2.40713	121924-05-8	-	-	-	-	-	-	Lipids and lipid-like molecules	Fatty Acyls	Fatty acyl glycosides	0.2569	0.8424	0.2568	0.2713	0.2474	0.4125	1.1473	1.7521	1.3021	1.6185	1.7652	1.5762	2.9734	2.8959	2.8976	3.1075	3.1001	3.0743	0.4832	0.2842	0.2803	0.2837	0.2644	0.3007	0.2538	0.2732
neg_3162	Procurcumenol	metab_11345	-	HMDB0036427	279.16	neg	M+FA-H	C15H22O2	6.515	0.0399491	-	63.9	-1.3724	21698-40-8	-	-	-	-	-	-	Lipids and lipid-like molecules	Prenol lipids	Sesquiterpenoids	2.311	1.7886	1.8872	1.9867	1.7254	1.9006	2.0545	2.0562	1.8904	1.6128	1.6273	1.5108	2.7646	2.688	2.6566	2.9767	3.117	3.2734	1.0961	1.4806	0.7378	1.0263	0.7804	0.6326	1.351	1.3378
neg_2875	Aquifoliunine EII	metab_11058	-	HMDB0032859	702.233	neg	M-H2O-H	C34H43NO16	4.9561	0.116527	-	60.4	-9.49219	-	-	-	-	-	-	-	Benzenoids	Naphthalenes	Not Available	1.0145	0.0152	0.013	0.014	0.0124	1.2041	0.0137	0.013	0.0126	0.0126	0.7	0.0128	2.2774	2.2958	2.1462	2.103	1.7946	1.8326	0.1984	0.0117	0.2307	0.0149	0.0135	0.0138	0.2361	0.2964
neg_2820	Monic acid	metab_11003	-	HMDB0061154	323.186	neg	M-H2O-H	C18H30O6	4.7445	0.0827147	-	78.4	-0.832714	-	-	-	-	-	-	-	Lipids and lipid-like molecules	Fatty Acyls	Fatty acids and conjugates	2.0191	2.3165	2.0337	1.9538	1.8939	1.5074	2.3666	2.4154	2.3118	2.1949	2.2138	2.3241	2.3965	2.2585	2.4181	2.3113	2.2067	2.2571	0.7133	0.4838	0.5516	0.5566	0.5273	0.5334	1.4261	1.3002
neg_2784	Neoconvallatoxoloside	metab_10967	-	HMDB0030566	735.325	neg	M+Na-2H	C35H54O15	4.6193	0.135021	-	54.5	5.95289	64766-15-0	-	-	-	-	-	-	Lipids and lipid-like molecules	Steroids and steroid derivatives	Steroid lactones	2.0724	0.3569	0.3891	0.2075	0.4977	3.0131	0.7908	1.2295	1.575	1.4373	1.6217	1.0765	2.2582	2.6032	2.59	2.7218	3.0323	3.4886	0.1881	0.6645	0.978	1.5723	1.2052	0.2051	2.2379	2.7609
neg_2759	Riesling acetal	metab_10942	-	HMDB0037562	271.155	neg	M+FA-H	C13H22O3	4.5457	0.0717284	-	85.3	-0.396333	-	-	-	-	-	-	-	Organoheterocyclic compounds	Tetrahydrofurans	Not Available	1.6012	0.6935	1.3997	0.6656	1.2128	0.6439	0.6581	1.289	0.8664	1.3902	1.1298	1.1909	4.1736	4.194	4.0671	4.2067	4.15	3.9689	0.6246	0.6054	0.6807	0.6862	0.6538	0.6606	0.7195	1.5337
neg_2731	Sakacin A	metab_10914	-	HMDB0034554	309.155	neg	M+Na-2H	C12H24N4O4	4.4453	0.186846	-	63.8	2.04696	145266-47-3	-	-	-	-	-	-	Organic acids and derivatives	Carboxylic acids and derivatives	Amino acids, peptides, and analogues	2.0444	2.4054	2.165	2.3113	1.9852	2.1536	1.7912	1.9224	2.2335	2.2608	2.2955	2.3003	1.9122	2.0229	2.1348	2.1034	1.668	1.5883	0.3887	0.3739	0.4328	0.6039	0.4116	0.596	1.1084	1.1315
neg_2716	Cucurbic acid	metab_10899	C08482	HMDB0029388	257.139	neg	M+FA-H	C12H20O3	4.3845	0.0550398	-	53.6	-1.89333	58240-50-9	-	-	-	-	-	-	Lipids and lipid-like molecules	Fatty Acyls	Lineolic acids and derivatives	0.5575	0.6069	1.2324	0.5805	0.5419	0.5602	0.5735	0.641	0.5461	1.2151	1.184	0.817	3.0396	2.8052	2.7512	3.1038	2.9628	2.6989	0.5421	0.5242	0.5948	0.6	0.5695	0.5758	0.5524	0.5836
neg_2663	Cinncassiol C3	metab_10846	C17641	HMDB0036859	427.194	neg	M+FA-H	C20H30O7	4.1407	0.033686	-	95	-9.23274	64979-94-8	-	-	-	-	-	-	Lipids and lipid-like molecules	Prenol lipids	Sesquiterpenoids	1.2815	1.6458	1.4262	1.4689	1.5104	1.4997	1.4131	1.2678	1.4439	1.427	1.2623	1.3271	1.4028	1.662	1.7338	1.9388	1.6805	1.7443	0.3741	0.3597	0.8176	0.4216	0.3965	0.4016	1.0923	1.654
neg_2647	Arginyl-Phenylalanine	metab_10830	-	HMDB0028716	358.129	neg	M+K-2H	C15H23N5O3	4.0978	0.0344549	-	68.1	1.26658	-	-	-	-	-	-	-	Organic acids and derivatives	Carboxylic acids and derivatives	Amino acids, peptides, and analogues	0.7239	1.2573	0.1007	1.0696	0.6599	1.21	0.1054	0.1008	0.0975	0.7818	0.5839	0.0994	2.3522	2.3049	2.0175	2.512	2.2615	2.3452	0.0964	0.0915	0.1118	0.1134	0.1042	0.1061	0.0993	0.1084
neg_2603	N-(4-Hydroxycinnamoyl)tyrosine	metab_10786	-	HMDB0039502	326.103	neg	M-H	C18H17NO5	4.0117	0.0715	-	75.4	-0.842108	77201-66-2	-	-	-	-	-	-	Organic acids and derivatives	Carboxylic acids and derivatives	Amino acids, peptides, and analogues	0.0044	0.0058	0.0044	0.0048	0.0042	0.0045	0.0047	0.0044	0.0347	0.0063	0.2777	0.0044	1.9348	1.9045	1.3527	1.859	1.8918	1.9303	0.0042	0.004	0.005	0.0051	0.0046	0.0047	0.0044	0.0048
neg_2565	3-Oxododecanoic acid	metab_10748	C02367	HMDB0010727	259.155	neg	M+FA-H	C12H22O3	3.9147	0.23452	-	76.8	-0.709591	-	-	-	-	-	-	-	Organic acids and derivatives	Keto acids and derivatives	Medium-chain keto acids and derivatives	1.4479	1.6614	1.7077	1.7821	1.8369	1.7977	1.748	1.6267	1.925	1.7326	1.9188	2.0549	1.7164	2.0166	1.9115	1.9821	1.93	1.7096	0.3112	0.2984	0.3496	0.8855	0.331	0.3357	0.6629	1.3504
neg_2544	S-(2-Methylbutanoyl)-dihydrolipoamide	metab_10727	C05118	HMDB0006869	326.103	neg	M+Cl	C13H25NO2S2	3.8424	0.0870041	-	59.8	3.31266	-	-	-	-	-	-	-	Lipids and lipid-like molecules	Fatty Acyls	Fatty acyl thioesters	0.3345	0.3717	0.3343	0.3517	0.3229	0.3364	0.3464	0.3345	0.326	0.327	0.3452	0.331	1.9301	1.6438	1.309	2.0802	1.7028	1.6701	0.3231	0.31	0.3624	0.3664	0.3434	0.3481	0.3307	0.3539
neg_2417	Citrusin C	metab_10600	-	HMDB0038708	361.106	neg	M+Cl	C16H22O7	3.4966	0.171978	-	57.3	1.00078	18604-50-7	-	-	-	-	-	-	Organic oxygen compounds	Organooxygen compounds	Carbohydrates and carbohydrate conjugates	2.0361	1.8941	1.8203	1.8191	1.7687	2.0966	1.7176	2.0027	1.9834	2.4018	2.3983	2.377	1.3081	1.7063	1.6154	1.2084	1.5738	1.8804	0.68	0.6602	0.7381	0.9657	0.7103	0.7173	0.7645	1.8984
neg_2336	Cyanidin 3-(6''-(E)-p-coumarylsambubioside) 5-glucoside	metab_10519	-	HMDB0041262	870.218	neg	M-H2O-H	C41H45O22+	3.2386	0.261672	-	87.5	-5.33365	163060-00-2	-	-	-	-	-	-	Phenylpropanoids and polyketides	Flavonoids	Flavonoid glycosides	0.6452	0.904	0.2457	1.1568	1.1414	0.2474	1.2457	1.5473	0.6055	1.1925	1.2718	0.243	0.249	0.2495	0.2438	0.2668	0.2657	0.2488	2.7205	2.9262	2.6993	2.6854	2.6634	2.7174	1.1729	0.6031
neg_2332	Pimelic acid	metab_10515	C02656	LMFA01170051;HMDB0000857	159.066	neg	M-H	C7H12O4	3.2386	0.142249	72.6	-	1.03116	111-16-0	Organic acids	Carboxylic acids	map01100;map00780	Metabolic pathways; Biotin metabolism	Metabolism;Metabolism	Global and overview maps;Metabolism of cofactors and vitamins	Lipids and lipid-like molecules	Fatty Acyls	Fatty acids and conjugates	1.5344	1.463	1.7011	1.3587	1.6631	1.51	1.7412	1.9119	1.9497	1.7889	1.7175	1.7763	2.6357	2.6122	2.4333	2.7369	2.7115	2.5065	0.4375	0.4216	0.4847	0.4894	0.462	0.4677	1.8524	1.6426
neg_2204	5-O-Galloylhamamelofuranose	metab_10387	-	HMDB0039366	313.056	neg	M-H2O-H	C13H16O10	2.8321	0.105048	-	53.4	-1.26304	90275-97-1	-	-	-	-	-	-	Benzenoids	Benzene and substituted derivatives	Benzoic acids and derivatives	0.8305	0.0068	0.0032	0.0035	1.0228	0.4641	0.0428	0.0602	0.0059	0.1107	1.0203	0.0032	2.545	2.4884	2.0842	2.9375	2.6283	1.8989	0.0031	1.3225	0.0571	1.0486	0.0034	0.0034	0.0153	1.2161
[truncated: 15 more columns]

## Sheet: C
C: differentially expressed metabolites identified between the compatible and incompatible interactions
ID	Metabolite	Metab ID	KEGG Compound ID	Library ID	M/Z	Mode	Adducts	Formula	Retention time	RSD	Fragmentation Score	Theoretical Fragmentation Score	Mass Error	CAS ID	KEGG Compound First Category	KEGG Compound Second Category	KEGG Pathway ID	KEGG Pathway Description	KEGG Pathway First Category	KEGG Pathway Second Category	HMDB Superclass	HMDB Class	HMDB Subclass	S1_1	S1_2	S1_3	S1_4	S1_5	S1_6	S2_1	S2_2	S2_3	S2_4	S2_5	S2_6	S3_1	S3_2	S3_3	S3_4	S3_5	S3_6	R1_1	R1_2	R1_3	R1_4	R1_5	R1_6	R2_1	R2_2
neg_1938	N-Desmethyl-o-O-sulfate rosiglitazone	metab_10121	-	HMDB0060837	460.023	neg	M-H, M+Na-2H	C17H17N3O7S2	0.982	0.277214	-	77.2	1.51941	-	-	-	-	-	-	-	Organic acids and derivatives	Organic sulfuric acids and derivatives	Arylsulfates	0.3671	1.5545	1.2605	1.7254	1.4982	0.605	0.877	1.57	1.5018	1.6373	1.6299	1.4614	1.227	0.372	1.1445	0.3946	0.7173	0.371	1.9249	2.0928	1.8909	1.8166	1.7563	1.8415	2.1089	1.7043
pos_1017	(2R)-2-Hydroxy-2-methylbutanenitrile	metab_1015	C18796	HMDB0060309	100.076	pos	M+H, 2M+H	C5H9NO	1.0276	0.167528	65.7	-	2.35359	-	-	-	map00460;map01110	Cyanoamino acid metabolism; Biosynthesis of secondary metabolites	Metabolism;Metabolism	Metabolism of other amino acids;Global and overview maps	Organic oxygen compounds	Organooxygen compounds	Alcohols and polyols	1.3075	1.0233	1.2789	0.6941	1.3213	1.2939	0.9537	1.0027	1.1493	1.0737	1.0458	1.231	3.0557	2.8849	2.6383	3.0228	3.1068	3.0773	0.7097	0.4264	0.5454	0.3203	0.561	0.6726	0.2349	0.6276
pos_1022	3,4,5-trihydroxy-6-(2-hydroxy-6-methoxyphenoxy)oxane-2-carboxylic acid	metab_1020	-	HMDB0128037	355.043	pos	M+K, 2M+Na	C13H16O9	2.5305	0.269725	-	55.1	0.725046	-	-	-	-	-	-	-	Organic oxygen compounds	Organooxygen compounds	Carbohydrates and carbohydrate conjugates	0.798	0.3624	1.3136	0.8275	1.3499	0.6648	1.0147	1.0814	1.0234	1.3977	1.441	1.3318	1.1677	0.7226	0.5432	1.0777	0.7051	0.3799	2.5231	2.5873	2.3206	2.2041	2.3636	2.4056	1.6351	1.7208
neg_2018	2-[(6-carboxy-3,4,5-trihydroxyoxan-2-yl)oxy]-3-hydroxybutanedioic acid	metab_10201	-	HMDB0127956	325.042	neg	M-H	C10H14O12	0.6452	0.118794	-	66.3	1.80012	-	-	-	-	-	-	-	Organic oxygen compounds	Organooxygen compounds	Carbohydrates and carbohydrate conjugates	2.4111	2.4291	2.3707	2.4688	2.4602	2.5542	2.4494	2.3558	2.3176	2.2751	2.2793	2.2509	1.1178	0.9219	1.5982	0.1721	0.6794	1.0825	2.0599	2.1818	2.3382	2.3845	2.1938	1.9506	2.5128	2.4626
neg_2026	Glyceric acid	metab_10209	C00258	HMDB0000139	105.02	neg	M-H	C3H6O4	0.6834	0.19332	-	80.9	4.80887	473-81-4	-	-	map01100;map00630;map01110;map00561;map01200;map00260;map00030	Metabolic pathways; Glyoxylate and dicarboxylate metabolism; Biosynthesis of secondary metabolites; Glycerolipid metabolism; Carbon metabolism; Glycine, serine and threonine metabolism; Pentose phosphate pathway	Metabolism;Metabolism;Metabolism;Metabolism;Metabolism;Metabolism;Metabolism	Global and overview maps;Carbohydrate metabolism;Global and overview maps;Lipid metabolism;Global and overview maps;Amino acid metabolism;Carbohydrate metabolism	Organic oxygen compounds	Organooxygen compounds	Carbohydrates and carbohydrate conjugates	0.4716	1.4492	1.3341	1.8217	0.4573	0.4741	2.5942	2.5792	2.7087	2.6941	2.8333	2.823	2.598	2.893	2.8416	2.7361	2.7489	2.5738	2.2796	2.2235	1.4733	2.4307	2.0356	2.1399	2.3978	2.651
neg_2080	Malonic semialdehyde	metab_10263	C00222	HMDB0011111	221.03	neg	2M+FA-H	C3H4O3	1.116	0.167346	-	63	-3.03517	926-61-4	Organic acids	Carboxylic acids	map01100;map00640;map00562;map01200;map00240;map00410	Metabolic pathways; Propanoate metabolism; Inositol phosphate metabolism; Carbon metabolism; Pyrimidine metabolism; beta-Alanine metabolism	Metabolism;Metabolism;Metabolism;Metabolism;Metabolism;Metabolism	Global and overview maps;Carbohydrate metabolism;Carbohydrate metabolism;Global and overview maps;Nucleotide metabolism;Metabolism of other amino acids	Organic oxygen compounds	Organooxygen compounds	Carbonyl compounds	1.7387	2.4125	2.1247	2.4543	2.4203	1.4973	2.3268	2.2997	2.2878	2.3236	2.4729	2.4227	0.1855	0.9911	1.9197	0.1998	0.4518	0.1854	2.451	2.5838	2.1471	1.8881	2.1559	2.1741	2.3277	1.5838
neg_2085	Aldehydo-N-acetyl-D-glucosamine	metab_10268	-	HMDB0062641	202.072	neg	M-H2O-H	C8H15NO6	1.192	0.245351	-	81.2	-1.32914	-	-	-	-	-	-	-	Organic oxygen compounds	Organooxygen compounds	Carbohydrates and carbohydrate conjugates	0.3148	0.266	0.2365	0.2501	0.2276	0.2382	0.246	0.5629	0.23	0.2308	0.5286	0.9005	1.0706	0.898	0.7748	1.0857	0.6258	0.2395	1.6853	1.7509	1.71	1.7407	1.78	1.7006	1.9294	1.3915
neg_2097	Maltopentaose	metab_10280	-	HMDB0012254	827.27	neg	M-H	C30H52O26	1.3862	0.170677	57.5	-	3.70858	34620-76-3	-	-	-	-	-	-	Organic oxygen compounds	Organooxygen compounds	Carbohydrates and carbohydrate conjugates	0.4049	0.4466	0.4047	0.4243	0.3918	0.4071	0.4183	0.4049	0.3953	0.3965	0.417	0.4009	2.7007	2.7314	2.5442	2.5177	2.494	2.6679	0.392	0.3771	0.4363	0.4407	0.4149	0.4203	0.4006	0.4268
neg_2117	Lucuminic acid	metab_10300	-	HMDB0035007	491.14	neg	M+FA-H	C19H26O12	1.8564	0.168973	-	51.7	-0.709466	190323-48-9	-	-	-	-	-	-	Organic oxygen compounds	Organooxygen compounds	Carbohydrates and carbohydrate conjugates	0.0483	0.6573	0.7375	0.583	0.0461	0.0487	0.0507	0.5724	0.1866	0.1982	1.0632	0.4615	2.2173	2.2495	2.0123	2.3993	2.3384	1.9757	1.7794	1.9006	1.6703	1.6408	1.7445	1.77	1.284	1.066
neg_2133	Adipate semialdehyde	metab_10316	C06102	HMDB0012882	175.061	neg	M+FA-H	C6H10O3	2.4126	0.103027	-	53.8	-0.552799	928-81-4	-	-	map01100	Metabolic pathways	Metabolism	Global and overview maps	Lipids and lipid-like molecules	Fatty Acyls	Fatty acids and conjugates	1.7108	1.9678	1.7885	2.06	1.9	1.5041	2.1282	2.1482	2.0084	2.066	2.0052	2.0391	2.0072	1.8653	1.81	2.0693	2.0513	1.8553	1.2015	0.5788	1.008	0.6776	1.2851	0.9282	1.2307	1.2404
neg_2176	Epirubicin	metab_10359	C11230	HMDB0014588	578.139	neg	M+Cl	C27H29NO11	2.7599	0.034036	-	82.3	-8.91705	56420-45-2	-	-	-	-	-	-	Phenylpropanoids and polyketides	Anthracyclines	Not Available	0.4777	0.4881	0.4439	0.4646	0.882	0.4465	1.2718	1.4154	0.8137	1.0166	0.8944	0.8285	1.6896	1.6716	1.4219	1.9846	1.9425	1.8103	2.3414	2.2794	2.2779	2.3898	2.3317	2.2951	1.9299	1.8367
neg_2183	Alkaloid RC	metab_10366	-	HMDB0029361	566.138	neg	M+Cl	C26H29NO11	2.7701	0.0486435	-	61.9	-9.84169	17948-36-6	-	-	-	-	-	-	Alkaloids and derivatives	Rhoeadine alkaloids	Not Available	1.9606	1.5729	1.5024	1.6162	1.5373	2.0122	1.8359	1.7258	1.5666	1.798	1.6543	1.6682	1.3044	1.3821	0.9482	1.5728	1.6255	1.6499	2.9081	2.8545	2.9127	3.0865	2.9946	2.8097	2.9644	3.1555
neg_2215	4-(4-Chlorophenyl)-1-[4-(4-fluorophenyl)-4-oxobutyl]-pyridinium (HPP+)	metab_10398	-	HMDB0061000	335.09	neg	M-H2O-H	C21H18ClFNO+	2.8574	0.154856	-	67.6	6.2168	-	-	-	-	-	-	-	Organic oxygen compounds	Organooxygen compounds	Carbonyl compounds	1.4009	1.4262	0.8712	1.2024	1.5868	1.6614	2.0985	1.7441	1.4948	1.8103	1.5272	1.2931	0.4955	0.7436	0.9954	1.0569	1.559	0.4952	2.5335	2.3056	2.6954	2.5706	2.5008	2.5548	2.3477	2.3837
neg_2332	Pimelic acid	metab_10515	C02656	LMFA01170051;HMDB0000857	159.066	neg	M-H	C7H12O4	3.2386	0.142249	72.6	-	1.03116	111-16-0	Organic acids	Carboxylic acids	map01100;map00780	Metabolic pathways; Biotin metabolism	Metabolism;Metabolism	Global and overview maps;Metabolism of cofactors and vitamins	Lipids and lipid-like molecules	Fatty Acyls	Fatty acids and conjugates	1.5344	1.463	1.7011	1.3587	1.6631	1.51	1.7412	1.9119	1.9497	1.7889	1.7175	1.7763	2.6357	2.6122	2.4333	2.7369	2.7115	2.5065	0.4375	0.4216	0.4847	0.4894	0.462	0.4677	1.8524	1.6426
neg_2336	Cyanidin 3-(6''-(E)-p-coumarylsambubioside) 5-glucoside	metab_10519	-	HMDB0041262	870.218	neg	M-H2O-H	C41H45O22+	3.2386	0.261672	-	87.5	-5.33365	163060-00-2	-	-	-	-	-	-	Phenylpropanoids and polyketides	Flavonoids	Flavonoid glycosides	0.6452	0.904	0.2457	1.1568	1.1414	0.2474	1.2457	1.5473	0.6055	1.1925	1.2718	0.243	0.249	0.2495	0.2438	0.2668	0.2657	0.2488	2.7205	2.9262	2.6993	2.6854	2.6634	2.7174	1.1729	0.6031
neg_2350	Cis-3-Hexenyl b-primeveroside	metab_10533	-	HMDB0031690	439.183	neg	M+FA-H	C17H30O10	3.2875	0.0673451	-	74.2	1.2372	132278-37-6	-	-	-	-	-	-	Lipids and lipid-like molecules	Fatty Acyls	Fatty acyl glycosides	1.8757	1.7141	1.6642	1.4705	0.3852	1.7863	1.3885	1.3823	1.4955	1.2077	1.1196	1.3758	2.1985	2.1574	2.0018	2.2912	2.305	2.2238	2.86	2.6338	2.9054	3.0498	2.844	2.8079	2.9283	3.1126
neg_2358	P-Coumaroyl vitisin A	metab_10541	-	HMDB0029239	688.139	neg	M-H2O-H	C35H31O16+	3.3176	0.0641827	-	52.2	-5.57496	-	-	-	-	-	-	-	Phenylpropanoids and polyketides	Cinnamic acids and derivatives	Hydroxycinnamic acids and derivatives	3.4161	3.527	3.3575	3.4258	3.2895	3.4819	3.2347	3.1565	3.0564	3.4207	3.3429	3.3002	2.9022	3.0171	3.0423	2.9765	3.0454	2.8768	1.852	2.2252	1.5027	0.9849	1.3834	1.7285	1.1164	0.9652
neg_2364	Caffeoylmalic acid	metab_10547	-	HMDB0029318	295.046	neg	M-H	C13H12O8	3.3375	0.105822	-	74.8	-1.22695	53755-04-7	-	-	-	-	-	-	Phenylpropanoids and polyketides	Cinnamic acids and derivatives	Hydroxycinnamic acids and derivatives	0.025	1.375	1.1683	1.8156	1.3267	0.0252	2.3076	2.1356	1.9826	2.0174	2.1435	1.928	2.3063	3.1253	3.3614	2.5364	2.9152	3.3211	2.3075	2.7505	2.0159	1.9224	1.9683	2.3232	2.0269	0.0271
neg_2392	2,3-Butanediol apiosylglucoside	metab_10575	-	HMDB0033063	383.156	neg	M-H	C15H28O11	3.4217	0.162002	-	55.2	-0.312986	-	-	-	-	-	-	-	Organic oxygen compounds	Organooxygen compounds	Carbohydrates and carbohydrate conjugates	1.7817	1.8977	1.3725	1.7662	1.8807	1.8576	2.1958	2.1815	2.136	2.1562	2.0179	1.9229	2.3041	2.1488	2.1183	2.223	2.1384	1.8823	0.826	0.0237	0.8828	0.0299	0.0273	0.0278	0.1739	0.9385
neg_2404	Kiwiionoside	metab_10587	-	HMDB0038691	387.201	neg	M-H2O-H	C19H34O9	3.4532	0.181931	-	94.9	-3.3876	141897-12-3	-	-	-	-	-	-	Lipids and lipid-like molecules	Prenol lipids	Terpene glycosides	1.776	1.5646	1.32	1.685	1.5361	1.7683	1.381	1.5288	1.4156	1.4309	1.2217	1.0672	0.5642	0.8703	0.7266	0.468	0.4187	0.7461	1.776	1.8319	1.6631	1.8277	1.8387	1.835	1.8448	2.1818
neg_2412	Marmesin galactoside	metab_10595	-	HMDB0041508	429.115	neg	M+Na-2H	C20H24O9	3.4749	0.057974	-	63.9	-4.87922	156363-69-8	-	-	-	-	-	-	Phenylpropanoids and polyketides	Coumarins and derivatives	Furanocoumarins	0.7382	0.7936	0.7379	0.7641	0.7204	0.7412	0.7562	0.7382	0.7253	0.7268	0.7544	0.7328	2.8683	2.8745	2.5888	2.8135	2.86	2.5478	0.7207	0.7004	0.78	0.7858	0.7517	0.7588	0.7324	0.7675
neg_2417	Citrusin C	metab_10600	-	HMDB0038708	361.106	neg	M+Cl	C16H22O7	3.4966	0.171978	-	57.3	1.00078	18604-50-7	-	-	-	-	-	-	Organic oxygen compounds	Organooxygen compounds	Carbohydrates and carbohydrate conjugates	2.0361	1.8941	1.8203	1.8191	1.7687	2.0966	1.7176	2.0027	1.9834	2.4018	2.3983	2.377	1.3081	1.7063	1.6154	1.2084	1.5738	1.8804	0.68	0.6602	0.7381	0.9657	0.7103	0.7173	0.7645	1.8984
neg_2478	3,4,5-trihydroxy-6-{[3-(3-hydroxyphenyl)propanoyl]oxy}oxane-2-carboxylic acid	metab_10661	-	HMDB0124983	387.093	neg	M+FA-H	C15H18O9	3.6372	0.052617	-	52.7	0.0978174	-	-	-	-	-	-	-	Organic oxygen compounds	Organooxygen compounds	Carbohydrates and carbohydrate conjugates	0.7242	1.3686	1.9818	1.7723	1.9014	1.2302	1.7889	1.9093	1.6644	1.854	2.0807	2.0039	2.8784	2.4521	2.3097	2.8856	2.293	1.8595	3.4227	3.3762	3.4254	3.0946	3.1758	3.1741	2.6191	2.6408
neg_2500	N-Carboxyacetyl-D-phenylalanine	metab_10683	-	HMDB0039102	250.072	neg	M-H	C12H13NO5	3.6922	0.169981	-	69.7	-1.31012	-	-	-	-	-	-	-	Organic acids and derivatives	Carboxylic acids and derivatives	Amino acids, peptides, and analogues	0.3955	0.4367	0.3954	0.9456	0.8962	0.3977	0.4088	0.634	0.3861	1.1341	1.2201	1.1068	1.989	1.9307	1.7616	2.061	1.8473	2.0865	0.3828	0.3682	0.4265	0.4309	0.4055	0.4107	0.5182	0.4172
neg_2550	Botryodiplodin	metab_10733	-	HMDB0036594	189.077	neg	M+FA-H	C7H12O3	3.8627	0.0821932	-	79.6	-0.988955	27098-03-9	-	-	-	-	-	-	Organoheterocyclic compounds	Tetrahydrofurans	Not Available	0.3648	2.0841	1.869	2.0127	1.588	1.1963	2.1306	2.3925	2.1035	2.2035	2.2708	2.108	2.1955	2.3111	2.3487	2.2584	1.3768	0.6766	0.9619	0.3389	0.6903	0.3985	0.3743	0.3793	1.3396	0.3854
neg_2557	2-O-alpha-D-Galactopyranosyl-1-deoxynojirimycin	metab_10740	-	HMDB0041337	324.13	neg	M-H	C12H23NO9	3.8933	0.289854	-	75.2	0.339598	155168-05-1	-	-	-	-	-	-	Organic oxygen compounds	Organooxygen compounds	Carbohydrates and carbohydrate conjugates	1.877	2.1397	1.8414	2.1144	1.843	1.6482	2.0597	1.8649	1.8696	1.7671	1.3684	1.6077	0.3257	0.5762	1.2643	0.3472	0.3459	0.5132	1.2128	0.2981	0.71	0.353	0.5608	1.2396	0.3182	0.3409
neg_2561	Veranisatin A	metab_10744	-	HMDB0040663	387.13	neg	M+FA-H	C16H22O8	3.9045	0.250031	-	63.1	1.81832	153445-92-2	-	-	-	-	-	-	Lipids and lipid-like molecules	Prenol lipids	Terpene lactones	1.5746	1.8815	1.1162	1.4945	0.7734	1.7569	1.2191	0.856	1.3218	1.3725	1.208	1.1643	0.4324	0.2261	0.5167	0.0949	0.0098	0.522	1.5481	1.175	1.4725	1.6953	1.4676	1.487	1.5358	1.8645
neg_2565	3-Oxododecanoic acid	metab_10748	C02367	HMDB0010727	259.155	neg	M+FA-H	C12H22O3	3.9147	0.23452	-	76.8	-0.709591	-	-	-	-	-	-	-	Organic acids and derivatives	Keto acids and derivatives	Medium-chain keto acids and derivatives	1.4479	1.6614	1.7077	1.7821	1.8369	1.7977	1.748	1.6267	1.925	1.7326	1.9188	2.0549	1.7164	2.0166	1.9115	1.9821	1.93	1.7096	0.3112	0.2984	0.3496	0.8855	0.331	0.3357	0.6629	1.3504
neg_2581	Halobetasol Propionate	metab_10764	-	HMDB0014734	519.154	neg	M+Cl	C25H31ClF2O5	3.9477	0.150102	-	62.1	3.66982	66852-54-8	-	-	-	-	-	-	Lipids and lipid-like molecules	Steroids and steroid derivatives	Pregnane steroids	0.385	1.1668	0.0105	1.4063	1.1544	0.5565	1.7143	1.5066	1.459	1.2565	1.061	1.1509	1.3432	1.6538	1.4083	1.52	1.6683	1.4439	2.2988	2.353	2.459	2.355	2.441	2.4176	2.3835	2.4229
neg_2592	3,4,5-trihydroxy-6-(3-hydroxybenzoyloxy)oxane-2-carboxylic acid	metab_10775	-	HMDB0124995	295.046	neg	M-H2O-H	C13H14O9	3.9792	0.119558	-	60.6	-0.726704	-	-	-	-	-	-	-	Organic oxygen compounds	Organooxygen compounds	Carbohydrates and carbohydrate conjugates	1.1872	1.7991	1.6318	1.859	1.9374	1.1907	2.7142	2.7298	2.4872	2.4612	2.5466	2.4416	3.1203	3.2403	3.1479	3.2029	3.0676	2.814	3.4283	3.5572	3.2616	2.8141	3.102	3.1018	3.0874	2.6708
neg_2604	Niazimin A	metab_10787	-	HMDB0038630	364.14	neg	M-H2O-H	C18H25NO8	4.0117	0.114509	-	78.5	-0.627247	159768-73-7	-	-	-	-	-	-	Organic oxygen compounds	Organooxygen compounds	Carbohydrates and carbohydrate conjugates	0.7755	0.8552	0.0872	0.8481	0.5474	0.3096	1.3775	1.0194	0.9922	0.7383	0.3776	0.5878	2.3747	2.2061	2.0722	2.3335	2.4097	2.1473	0.874	0.8684	0.7663	0.8439	0.0003	0.0003	0.0003	1.358
neg_2642	Apimaysin	metab_10825	-	LMPK12110249;HMDB0037421	559.147	neg	M-H	C27H28O13	4.0865	0.0576772	-	56.9	2.20781	74158-04-6	-	-	-	-	-	-	Phenylpropanoids and polyketides	Flavonoids	Flavonoid glycosides	0.6859	1.2293	0.7049	0.8725	0.6687	1.4803	1.6444	2.2593	1.4499	1.7032	2.034	1.6319	2.4141	2.2974	2.6375	2.2771	2.306	2.532	2.9014	3.2184	1.9491	1.8274	2.0825	2.3571	2.2091	2.3146
neg_2647	Arginyl-Phenylalanine	metab_10830	-	HMDB0028716	358.129	neg	M+K-2H	C15H23N5O3	4.0978	0.0344549	-	68.1	1.26658	-	-	-	-	-	-	-	Organic acids and derivatives	Carboxylic acids and derivatives	Amino acids, peptides, and analogues	0.7239	1.2573	0.1007	1.0696	0.6599	1.21	0.1054	0.1008	0.0975	0.7818	0.5839	0.0994	2.3522	2.3049	2.0175	2.512	2.2615	2.3452	0.0964	0.0915	0.1118	0.1134	0.1042	0.1061	0.0993	0.1084
neg_2648	Somniferine	metab_10831	-	HMDB0038585	645.2	neg	M+K-2H	C36H36N2O7	4.0978	0.252722	-	61.3	-0.82911	117611-63-9	-	-	-	-	-	-	Alkaloids and derivatives	Morphinans	Not Available	0.0075	0.0027	0.0001	0.0802	0.0001	0.0029	0.5112	0.0258	0.0001	0.0001	0.0569	0.0001	0.0001	0.5095	0.7309	0.7635	1.0249	1.6702	1.7294	1.9531	0.0001	0.9592	0.1847	0.7986	0.747	1.9158
neg_2663	Cinncassiol C3	metab_10846	C17641	HMDB0036859	427.194	neg	M+FA-H	C20H30O7	4.1407	0.033686	-	95	-9.23274	64979-94-8	-	-	-	-	-	-	Lipids and lipid-like molecules	Prenol lipids	Sesquiterpenoids	1.2815	1.6458	1.4262	1.4689	1.5104	1.4997	1.4131	1.2678	1.4439	1.427	1.2623	1.3271	1.4028	1.662	1.7338	1.9388	1.6805	1.7443	0.3741	0.3597	0.8176	0.4216	0.3965	0.4016	1.0923	1.654
neg_2705	Alpha-Solamarine	metab_10888	-	HMDB0034356	928.499	neg	M+FA-H	C45H73NO16	4.3448	0.0633077	-	52.8	8.88395	20318-30-3	-	-	-	-	-	-	Lipids and lipid-like molecules	Steroids and steroid derivatives	Cycloartanols and derivatives	1.0145	1.0754	1.0143	1.0431	1.7487	1.0178	1.0344	1.0145	1.0002	1.002	1.0324	1.0086	1.0211	1.0223	1.0103	1.0573	1.0551	1.0207	2.7115	3.0286	3.4445	3.2303	3.4074	3.3757	2.6885	1.7217
neg_2731	Sakacin A	metab_10914	-	HMDB0034554	309.155	neg	M+Na-2H	C12H24N4O4	4.4453	0.186846	-	63.8	2.04696	145266-47-3	-	-	-	-	-	-	Organic acids and derivatives	Carboxylic acids and derivatives	Amino acids, peptides, and analogues	2.0444	2.4054	2.165	2.3113	1.9852	2.1536	1.7912	1.9224	2.2335	2.2608	2.2955	2.3003	1.9122	2.0229	2.1348	2.1034	1.668	1.5883	0.3887	0.3739	0.4328	0.6039	0.4116	0.596	1.1084	1.1315
neg_2797	Myricanene B 5-[arabinosyl-(1->6)-glucoside]	metab_10980	-	HMDB0039348	655.234	neg	M+Na-2H	C32H42O13	4.676	0.0713777	-	56.1	-5.74095	-	-	-	-	-	-	-	Phenylpropanoids and polyketides	Diarylheptanoids	Cyclic diarylheptanoids	0.1587	0.9398	0.0655	0.628	0.9869	0.3627	1.751	1.5728	1.1496	0.9611	1.67	1.0811	3.1282	3.1596	2.9006	3.2415	3.1876	3.1444	1.7234	1.8124	0.7552	1.1815	1.1766	1.0116	1.2825	1.4942
neg_2799	Neuromedin N (1-4)	metab_10982	-	HMDB0013021	539.269	neg	M+Cl	C26H40N4O6	4.6853	0.230211	-	96.5	9.02627	-	-	-	-	-	-	-	Organic acids and derivatives	Carboxylic acids and derivatives	Amino acids, peptides, and analogues	0.5994	0.6371	0.4754	0.715	0.5792	0.7771	0.4904	0.6247	0.7198	0.4664	0.8285	0.4713	2.0802	2.059	1.8973	2.2042	2.2308	2.0132	0.4614	0.4451	0.51	1.0192	1.0273	0.6158	1.2604	0.815
neg_2820	Monic acid	metab_11003	-	HMDB0061154	323.186	neg	M-H2O-H	C18H30O6	4.7445	0.0827147	-	78.4	-0.832714	-	-	-	-	-	-	-	Lipids and lipid-like molecules	Fatty Acyls	Fatty acids and conjugates	2.0191	2.3165	2.0337	1.9538	1.8939	1.5074	2.3666	2.4154	2.3118	2.1949	2.2138	2.3241	2.3965	2.2585	2.4181	2.3113	2.2067	2.2571	0.7133	0.4838	0.5516	0.5566	0.5273	0.5334	1.4261	1.3002
neg_2843	Alpha-Solanine	metab_11026	C10820	HMDB0034202	912.504	neg	M+FA-H	C45H73NO15	4.7863	0.126721	-	60.7	9.05406	20562-02-1	-	-	-	-	-	-	Phenylpropanoids and polyketides	Depsides and depsidones	Not Available	0.4303	0.8333	0.4302	0.6994	0.8111	0.4327	1.1854	1.0776	0.7783	0.4216	0.7359	0.4911	2.0249	1.8151	1.6034	1.6641	1.5158	1.6335	1.5771	1.9627	1.8579	1.7718	1.6966	1.7933	1.7149	1.35
neg_2874	Gluten exorphin B5	metab_11057	-	HMDB0059795	639.238	neg	M-H2O-H	C30H38N6O11	4.9561	0.0714013	-	57.8	-6.60182	-	-	-	-	-	-	-	Organic acids and derivatives	Carboxylic acids and derivatives	Amino acids, peptides, and analogues	0.1257	0.1436	0.1257	0.1339	0.1204	0.6227	0.6374	1.013	0.1218	0.374	0.3592	0.2153	2.7183	2.8121	2.403	2.9208	2.8507	2.716	1.3528	1.0584	1.5178	1.5946	1.3152	0.873	1.2251	1.7031
neg_2904	Riboflavine 2',3',4',5'-tetrabutanoate	metab_11087	-	HMDB0034433	701.307	neg	M+FA-H	C33H44N4O10	5.0773	0.238633	-	67.2	4.42498	752-56-7	-	-	-	-	-	-	Organoheterocyclic compounds	Pteridines and derivatives	Alloxazines and isoalloxazines	0.0001	0.0001	0.0001	0.9191	0.0001	0.6608	0.92	1.0476	0.0001	0.0001	0.0001	0.5232	0.7199	0.0001	0.9638	1.2976	1.443	1.114	1.4767	1.6814	1.8769	2.2313	2.0139	1.5876	2.2301	2.0329
neg_2999	5-Pentyl-2-furanheptanoic acid	metab_11182	-	HMDB0112092	311.186	neg	M+FA-H	C16H26O3	5.4931	0.0576669	-	70	-1.75069	-	-	-	-	-	-	-	Lipids and lipid-like molecules	Fatty Acyls	Fatty acids and conjugates	0.5328	0.5935	0.5327	0.5554	0.5176	0.5355	1.2535	1.2578	1.488	1.3387	1.1291	1.2963	2.4088	2.2821	2.1296	2.7788	2.6627	2.081	0.5178	0.5003	0.5693	0.5744	0.5446	0.5508	0.5279	0.5583
neg_3022	Coroloside	metab_11205	-	HMDB0033703	703.307	neg	M+K-2H	C35H54O12	5.5668	0.210731	-	75.8	-4.3195	57361-71-4	-	-	-	-	-	-	Lipids and lipid-like molecules	Steroids and steroid derivatives	Steroid lactones	0.9977	1.2201	0.7494	1.2894	0.4052	0.9301	1.4009	1.2318	0.4789	0.4634	0.6496	1.095	0.423	1.0865	1.3339	1.1247	1.3718	1.3368	1.994	2.1421	1.633	1.6683	1.4784	1.7497	2.5186	2.2651
neg_3133	20-hydroxylipoxin A4	metab_11316	-	HMDB0062748	349.201	neg	M-H2O-H	C20H32O6	6.2995	0.119977	-	71.9	-3.51859	-	-	-	-	-	-	-	Lipids and lipid-like molecules	Fatty Acyls	Eicosanoids	1.2502	0.5708	0.8581	0.3775	1.0931	1.2984	0.1357	0.0978	0.4318	0.5006	0.7399	0.6592	2.3768	2.2203	1.9812	2.563	2.3244	2.1119	0.6066	0.3551	0.5692	0.0001	0.0001	0.658	1.1585	0.5438
neg_3136	10,11-Dihydro-12R-hydroxy-leukotriene E4	metab_11319	-	LMFA03020042;HMDB0012501	494.199	neg	M+K-2H	C23H39NO6S	6.3284	0.259375	-	51.8	0.762247	-	-	-	-	-	-	-	Lipids and lipid-like molecules	Fatty Acyls	Eicosanoids	2.1595	1.9052	2.2896	2.0187	1.7776	2.1889	1.0835	1.2882	1.5654	1.8707	1.8795	1.9148	0.1228	0.741	0.8656	0.1329	0.1323	0.8469	0.1158	0.1101	1.6084	1.8222	1.639	0.1272	1.6176	1.7747
neg_3162	Procurcumenol	metab_11345	-	HMDB0036427	279.16	neg	M+FA-H	C15H22O2	6.515	0.0399491	-	63.9	-1.3724	21698-40-8	-	-	-	-	-	-	Lipids and lipid-like molecules	Prenol lipids	Sesquiterpenoids	2.311	1.7886	1.8872	1.9867	1.7254	1.9006	2.0545	2.0562	1.8904	1.6128	1.6273	1.5108	2.7646	2.688	2.6566	2.9767	3.117	3.2734	1.0961	1.4806	0.7378	1.0263	0.7804	0.6326	1.351	1.3378
neg_3165	Capsianoside IV	metab_11348	-	HMDB0030736	689.341	neg	M+FA-H	C32H52O13	6.5339	0.0494962	-	73	2.40713	121924-05-8	-	-	-	-	-	-	Lipids and lipid-like molecules	Fatty Acyls	Fatty acyl glycosides	0.2569	0.8424	0.2568	0.2713	0.2474	0.4125	1.1473	1.7521	1.3021	1.6185	1.7652	1.5762	2.9734	2.8959	2.8976	3.1075	3.1001	3.0743	0.4832	0.2842	0.2803	0.2837	0.2644	0.3007	0.2538	0.2732
neg_3169	Trandolaprilat	metab_11352	C21515	HMDB0060583	439.166	neg	M+K-2H	C22H30N2O5	6.5527	0.259117	-	71.6	5.19458	-	-	-	-	-	-	-	Organic acids and derivatives	Carboxylic acids and derivatives	Amino acids, peptides, and analogues	1.376	1.6224	1.287	1.3212	0.6653	0.9022	1.4046	1.3569	1.5846	1.5489	1.5864	1.655	1.4213	1.3378	1.3859	0.0592	0.0589	0.8316	0.051	0.0483	0.0597	0.0606	0.0554	0.0565	0.0527	0.4403
neg_3171	Soyasapogenol B 3-O-[a-L-rhamnosyl-(1->4)-b-D-galactosyl-(1->4)-b-D-glucuronide]	metab_11354	-	HMDB0041244	987.523	neg	M+FA-H	C48H78O18	6.562	0.0656814	-	52	6.4746	-	-	-	-	-	-	-	Lipids and lipid-like molecules	Prenol lipids	Terpene glycosides	0.291	0.325	0.2909	0.3067	1.3936	0.6217	1.5564	2.1414	0.5455	0.5473	1.0854	0.2879	3.0708	2.8193	2.5439	3.4189	3.224	3.0981	1.4295	1.8081	1.6158	1.6218	1.3018	1.2153	0.8654	1.2849
neg_3195	Beta-Ionol	metab_11378	-	HMDB0036820	239.165	neg	M+FA-H	C13H22O	6.7787	0.165622	-	59.5	-1.73923	22029-76-1	-	-	-	-	-	-	Lipids and lipid-like molecules	Prenol lipids	Sesquiterpenoids	1.6324	1.2273	1.0016	0.276	0.3433	0.8769	0.0422	1.2431	1.6987	0.539	0.7376	0.1179	1.875	2.0174	1.8068	2.3319	2.3883	2.4086	0.0578	0.0462	1.0321	0.9121	0.0496	0.353	1.5699	0.7472
neg_3276	Corchorifatty acid A	metab_11459	-	HMDB0032664	353.197	neg	M+FA-H	C18H28O4	7.267	0.17956	-	80.5	-0.225849	-	-	-	-	-	-	-	Lipids and lipid-like molecules	Fatty Acyls	Lineolic acids and derivatives	2.0174	1.7256	1.6108	1.8188	1.6288	1.626	1.8173	1.6291	1.8721	1.5348	1.3728	1.7866	0.8275	1.1148	1.0482	0.4931	0.4611	1.1328	1.5074	1.4016	1.4062	1.2866	1.2104	1.2242	1.6532	1.6046
neg_3329	Capsoside A	metab_11512	-	HMDB0037613	675.362	neg	M-H2O-H	C33H58O15	7.5788	0.213188	-	60.1	3.16795	-	-	-	-	-	-	-	Lipids and lipid-like molecules	Glycerolipids	Glycosylglycerols	1.6575	1.3606	0.7446	1.3632	1.0933	1.3571	1.0901	0.7892	0.6299	0.3426	0.3613	0.3466	1.3714	1.8197	1.547	2.4048	2.4715	1.9642	0.3385	0.325	0.379	0.6147	0.5498	0.3643	0.3463	0.9104
neg_3363	LysoPC(20:5(5Z,8Z,11Z,14Z,17Z))	metab_11546	C04230	HMDB0010397	586.316	neg	M+FA-H	C28H48NO7P	7.7703	0.124032	-	74.5	0.93044	-	Lipids	Phospholipids	map00564	Glycerophospholipid metabolism	Metabolism	Lipid metabolism	Lipids and lipid-like molecules	Glycerophospholipids	Glycerophosphocholines	0.0001	0.0001	0.0001	0.0001	0.0001	0.0001	0.0001	0.0001	0.0001	0.0001	0.0001	0.0001	3.3308	3.104	2.7913	3.394	3.0632	2.3078	0.1383	0.4583	0.0001	0.0001	0.0001	0.0001	0.7516	0.0001
neg_3388	5(S)-HEPE	metab_11571	-	-	317.212	neg	M-H	C20H30O3	7.9386	0.0885428	58.3	-	-0.964889	-	-	-	-	-	-	-	-	-	-	0.2282	0.2568	0.2281	0.2414	0.2194	0.2297	0.2373	0.2282	0.2218	0.2226	0.2364	0.2255	2.6621	2.5673	2.2675	2.5296	2.263	2.2518	0.2196	0.2097	0.2496	0.2527	0.235	0.2387	0.2253	0.2431
neg_3514	1-(5Z,8Z,11Z,14Z,17Z-eicosapentaenoyl)-glycero-3-phosphate	metab_11697	-	LMGP10050033;HMDB0062308	455.219	neg	M-H	C23H37O7P	8.6038	0.110018	-	56.4	-2.17523	-	-	-	-	-	-	-	Lipids and lipid-like molecules	Glycerophospholipids	Glycerophosphates	0.8895	0.9484	0.8893	0.9171	0.8706	0.8928	0.9087	0.8896	0.8758	0.8774	0.9068	0.8838	2.9161	2.6468	2.6388	3.1501	2.7149	1.8598	0.8709	0.8491	0.934	0.9402	0.9039	0.9115	0.8834	0.9207
neg_3585	Lucidenic acid D2	metab_11767	-	HMDB0036435	535.23	neg	M+Na-2H	C29H38O8	8.9219	0.147252	-	60.1	-2.80815	98665-16-8	-	-	-	-	-	-	Lipids and lipid-like molecules	Prenol lipids	Triterpenoids	0.0043	0.005	0.0043	0.0047	0.0041	0.0044	0.0046	0.0043	0.0042	0.0042	0.0045	0.0043	0.0044	0.0044	0.0043	0.0048	0.2295	0.0044	0.0041	0.9489	1.636	2.1606	1.8438	1.1264	1.7131	1.938
neg_3934	Pregnanediol-3-glucuronide	metab_12116	C03033	HMDB0010318;LMST05010049	531.271	neg	M+Cl	C27H44O8	11.0335	0.183383	-	55.2	-3.8495	-	-	-	map01100;map00040	Metabolic pathways; Pentose and glucuronate interconversions	Metabolism;Metabolism	Global and overview maps;Carbohydrate metabolism	Lipids and lipid-like molecules	Steroids and steroid derivatives	Steroidal glycosides	2.1598	2.6856	1.3988	1.9823	0.5589	0.3174	3.1593	2.6222	2.4491	1.5695	0.8633	1.6327	2.1114	0.4801	0.3131	2.8621	2.2555	0.3191	0.3046	0.292	0.3425	0.3463	0.3241	0.3287	1.4712	2.4738
neg_4072	(3beta,23xi)-3,23-Dihydroxycycloart-24-en-26-oic acid	metab_12254	-	HMDB0034567	493.33	neg	M+Na-2H	C30H48O4	13.8226	0.0815342	-	54.2	-0.0464112	-	-	-	-	-	-	-	Lipids and lipid-like molecules	Steroids and steroid derivatives	Cycloartanols and derivatives	1.8563	1.7634	0.2695	0.2845	0.2597	0.2713	2.7211	2.2528	2.1746	0.995	0.2789	0.7455	2.886	1.6769	1.0324	3.292	2.9718	1.7275	0.5097	0.2486	0.2938	0.2972	0.2773	0.2814	0.2664	1.9349
neg_4436	(3b,16a,20R)-25-Acetoxy-3,16,20,22-tetrahydroxy-5-cucurbiten-11-one 3-glucoside	metab_12618	-	HMDB0035346	731.393	neg	M+Na-2H	C38H62O12	11.2978	0.09135	-	71.1	-8.82471	178062-95-8	-	-	-	-	-	-	Lipids and lipid-like molecules	Steroids and steroid derivatives	Steroidal glycosides	1.4217	1.7639	0.9427	1.386	1.3184	1.4305	1.8294	1.6034	0.9432	0.9019	1.7444	1.3787	2.5126	2.4729	1.9001	2.9298	2.6894	2.0366	1.5838	1.4822	0.4992	0.2218	0.7636	0.9574	0.197	1.019
neg_4447	1-nonadecanoyl-glycero-3-phosphate	metab_12629	-	HMDB0062322;LMGP10050034	497.289	neg	M+FA-H	C22H45O7P	11.1911	0.0908219	-	55	0.655347	-	-	-	-	-	-	-	Lipids and lipid-like molecules	Glycerophospholipids	Glycerophosphates	0.5252	0.5732	0.525	0.8074	0.5101	0.5278	1.2881	1.3937	1.4431	1.5998	1.6808	1.6693	1.8601	1.8978	2.0549	1.6958	1.5347	0.7631	1.9135	2.0678	1.8927	1.7996	1.8668	2.1437	2.4093	1.7514
neg_4465	PE(15:0/22:2(13Z,16Z))	metab_12647	-	LMGP02010471;HMDB0008909	802.563	neg	M+FA-H	C42H80NO8P	11.0903	0.0697099	-	74	3.6752	-	-	-	-	-	-	-	Lipids and lipid-like molecules	Glycerophospholipids	Glycerophosphoethanolamines	0.6414	0.0139	1.1648	0.2138	1.8594	0.7233	0.2862	1.6246	1.0945	0.8498	0.6741	0.0024	3.5807	2.9627	0.6438	3.7011	3.4267	0.3862	1.8469	1.8282	1.6889	1.386	0.683	1.3377	1.0464	0.6626
neg_4797	FAHFA(16:1(9Z)/5-O-16:0)	metab_12978	-	HMDB0112154;LMFA07011082	529.425	neg	M+Na-2H	C32H60O4	9.4539	0.176218	-	96.5	1.75646	-	-	-	-	-	-	-	Lipids and lipid-like molecules	Fatty Acyls	Fatty acids and conjugates	1.8404	1.7578	1.6275	1.9373	1.3324	1.2107	1.5653	1.8539	1.8366	1.8472	1.7389	1.6141	1.7822	1.5306	0.5778	1.1574	1.4047	1.6701	0.4124	0.3971	0.458	0.4626	0.4361	0.4416	0.4213	0.4483
neg_4819	PA(10:0/8:0)	metab_12999	-	HMDB0114778	451.246	neg	M-H	C21H41O8P	9.3681	0.101504	-	79.6	-1.5974	-	-	-	-	-	-	-	Lipids and lipid-like molecules	Glycerophospholipids	Glycerophosphates	0.1835	0.2078	0.1834	0.1947	0.1761	0.1848	0.1912	0.1835	0.1781	0.1788	0.1905	0.1813	2.0103	1.8644	1.1559	3.2989	3.183	1.185	0.1762	0.168	0.2017	0.2043	0.1893	0.1924	0.1811	0.1961
pos_1316	16-Hydroxy-10-oxohexadecanoic acid	metab_1314	-	HMDB0041287	304.247	pos	M+NH4, M+ACN+Na	C16H30O4	3.4976	0.270962	-	52.4	-2.94637	53833-25-3	-	-	-	-	-	-	Lipids and lipid-like molecules	Fatty Acyls	Fatty acids and conjugates	2.1769	2.4179	2.2713	2.5362	2.1659	2.1163	2.0971	2.2411	2.2106	2.1199	2.1185	2.0391	1.7288	1.7683	1.872	1.4332	1.7267	1.9218	0.6686	0.6649	1.1773	0.6909	0.762	1.5497	1.832	1.6289
neg_4992	(S)-10,16-Dihydroxyhexadecanoic acid	metab_13172	C08285	HMDB0037798	269.212	neg	M-H2O-H	C16H32O4	8.8834	0.0573736	-	77.5	-0.816457	69232-67-3	-	-	map00073	Cutin, suberine and wax biosynthesis	Metabolism	Lipid metabolism	Lipids and lipid-like molecules	Fatty Acyls	Fatty acids and conjugates	0.3189	0.355	0.3188	0.3356	0.3077	0.3208	0.3305	0.5494	0.3107	0.3117	0.8046	0.5137	2.9327	2.8591	2.6479	3.2656	3.188	2.9929	0.3079	0.7918	0.4084	0.4001	0.3276	0.3322	0.3153	1.1512
neg_5004	Smilanippin A	metab_13184	-	HMDB0041354	769.443	neg	M+FA-H	C39H64O12	8.8362	0.205063	-	51	6.25303	166736-13-6	-	-	-	-	-	-	Lipids and lipid-like molecules	Steroids and steroid derivatives	Steroidal glycosides	1.5921	1.3208	1.4356	1.5439	1.7025	2.1608	2.092	1.8557	1.4103	1.6353	1.7177	1.7483	1.0365	1.3486	1.3928	0.4856	1.2272	1.293	2.3949	2.3065	2.2666	2.1997	2.2123	2.2618	1.8764	1.969
neg_5040	18-Hydroxycortisol	metab_13219	-	LMST02030193;HMDB0000418	359.184	neg	M-H2O-H	C21H30O6	8.7334	0.225638	-	82.6	-6.57873	86002-90-6	-	-	-	-	-	-	Lipids and lipid-like molecules	Steroids and steroid derivatives	Hydroxysteroids	0.0709	0.0817	0.0709	0.0758	0.0677	0.0715	0.0743	0.5573	0.0686	0.0688	0.074	0.0699	0.1059	0.0722	0.0702	1.3829	1.2361	0.072	1.6163	1.9622	2.3446	2.3814	2.1343	1.8918	1.9242	2.4402
neg_5095	10-Hydroxymyristic acid methyl ester	metab_13272	-	HMDB0031061	257.212	neg	M-H	C15H30O3	8.5563	0.252297	-	55	-0.732895	-	-	-	-	-	-	-	Lipids and lipid-like molecules	Fatty Acyls	Fatty alcohols	0.436	0.4795	0.4358	0.4562	0.4223	0.4383	0.45	0.436	0.426	0.4272	0.4486	0.4318	1.8327	2.0572	0.6619	2.4743	2.8214	1.4219	0.4225	0.407	0.4688	0.4734	0.4465	0.4521	0.4315	0.6503
neg_5121	LysoPE(20:3(11Z,14Z,17Z)/0:0)	metab_13298	-	LMGP02050065;HMDB0011514	502.294	neg	M-H	C25H46NO7P	8.4858	0.250805	-	66.3	0.119346	-	-	-	-	-	-	-	Lipids and lipid-like molecules	Glycerophospholipids	Glycerophosphoethanolamines	0.6108	0.6622	0.6106	0.7849	0.5945	1.208	0.878	0.7897	1.1648	1.7542	1.437	1.0113	2.777	2.7383	2.5536	3.0168	2.8606	2.2116	0.6242	0.576	0.9818	1.0201	0.6453	1.0117	1.4806	0.638
neg_5191	Ginsenoside III	metab_13368	-	HMDB0034351	997.473	neg	M+K-2H	C48H80O19	8.2475	0.203282	-	51.5	-5.58744	223710-06-3	-	-	-	-	-	-	Lipids and lipid-like molecules	Prenol lipids	Triterpenoids	2.3943	2.1919	2.1948	2.0564	2.1962	2.7931	2.3092	1.7397	1.6965	1.3196	1.3991	1.0005	0.7401	0.9418	0.7506	0.8085	0.5447	0.4427	2.2615	1.7888	2.0116	2.2018	2.038	2.1018	1.2199	2.4672
neg_5285	Avocadyne 2-acetate	metab_13459	-	HMDB0031047	371.241	neg	M+FA-H	C19H34O4	7.9578	0.151478	-	75	-7.5123	37139-04-1	-	-	-	-	-	-	Lipids and lipid-like molecules	Fatty Acyls	Fatty alcohols	1.4408	1.6487	1.4742	1.7017	1.5849	0.9174	1.4024	1.4896	1.4711	1.1194	1.0845	1.5214	1.3117	1.5692	1.9599	1.2024	0.7145	1.5519	0.9321	0.5697	1.1223	1.1879	0.6404	1.1956	0.4897	0.4182
neg_5309	LysoPC(14:0/0:0)	metab_13483	-	HMDB0010379	512.3	neg	M+FA-H	C22H46NO7P	7.8355	0.228301	-	88.2	0.785435	20559-16-4	-	-	-	-	-	-	Lipids and lipid-like molecules	Glycerophospholipids	Glycerophosphocholines	0.3412	0.3789	0.341	0.3586	1.9846	0.3432	0.3533	0.3412	0.3326	0.9396	1.271	0.3376	2.8421	2.7752	2.5921	2.8988	2.8955	2.5265	0.3296	0.3164	0.3695	1.4701	1.1374	0.9074	2.3492	1.8188
neg_5439	PSF-A	metab_13613	-	HMDB0034608	509.169	neg	M+FA-H	C23H28O10	7.3535	0.161898	-	85	5.00452	-	-	-	-	-	-	-	Lipids and lipid-like molecules	Prenol lipids	Terpene lactones	1.4209	1.5417	1.5492	1.158	1.2825	1.2754	1.5594	1.5258	1.5566	1.4232	1.5794	1.5936	0.4533	0.4541	0.4456	0.4794	0.4779	0.453	0.7808	0.9342	0.9848	0.9365	0.9003	1.012	1.3578	1.2574
neg_5453	Prostaglandin D1	metab_13627	C06438	HMDB0005102;LMFA03010049	335.222	neg	M-H2O-H	C20H34O5	7.2858	0.102413	-	97.1	-2.8407	17968-82-0	Lipids	Eicosanoids	-	-	-	-	Lipids and lipid-like molecules	Fatty Acyls	Eicosanoids	0.2388	0.5381	0.2387	0.2525	0.3471	0.2404	0.2483	0.2388	0.2322	0.233	0.2473	0.2361	2.3074	2.2275	1.8128	1.815	1.9467	1.6353	0.2299	0.2197	0.261	0.2642	0.2459	0.2497	0.2359	0.2543
neg_5546	Squamosinin A	metab_13720	-	HMDB0041429	621.434	neg	M-H	C36H62O8	6.892	0.215183	-	63	-4.45789	163597-71-5	-	-	-	-	-	-	Lipids and lipid-like molecules	Fatty Acyls	Fatty alcohols	1.4275	2.1499	1.6966	1.9197	1.5941	0.3733	2.3494	2.3417	2.1217	2.0855	2.0603	2.3113	2.6639	2.8526	2.9013	2.7972	2.9044	2.7255	0.4429	1.7889	0.3042	0.3077	0.3257	0.2915	1.1594	0.9157
neg_5593	Goshonoside F7	metab_13767	-	HMDB0038378	675.363	neg	M+FA-H	C32H54O12	6.6493	0.0649591	-	57.7	4.51377	-	-	-	-	-	-	-	Lipids and lipid-like molecules	Prenol lipids	Terpene glycosides	0.002	0.1477	0.148	0.0022	0.3403	0.002	0.741	1.0679	0.4213	0.5127	0.5005	0.417	2.3979	2.4408	2.0984	2.856	2.7193	2.3744	0.6955	0.5989	0.1304	0.2412	0.457	0.0066	0.002	0.3601
neg_5615	Isohumbertiol	metab_13789	-	HMDB0040686	263.165	neg	M+FA-H	C15H22O	6.5339	0.112884	-	69.6	0.571931	-	-	-	-	-	-	-	Lipids and lipid-like molecules	Prenol lipids	Sesquiterpenoids	1.9163	2.056	2.0226	2.196	2.1978	1.6179	2.454	2.2024	1.9881	1.8961	1.5486	2.0608	0.5346	1.5024	2.1822	0.5632	0.5615	0.5343	2.112	1.8924	1.8521	1.6813	1.6792	1.8977	2.1549	1.8478
neg_5693	Prostaglandin E1	metab_13867	C04741	HMDB0001442;LMFA03010134	353.232	neg	M-H	C20H34O5	6.242	0.119654	-	66.4	-3.5386	745-65-3	Lipids	Eicosanoids	-	-	-	-	Lipids and lipid-like molecules	Fatty Acyls	Eicosanoids	1.4069	1.2045	1.0588	1.2229	1.2532	1.5207	1.3774	1.4756	1.1162	1.1277	1.2048	1.2176	2.6359	2.3985	2.1822	1.8732	1.8965	2.0369	0.1439	0.11	0.1223	0.0271	0.0551	0.5048	0.3226	0.2747
neg_5696	Yuccoside C	metab_13870	-	HMDB0033849	947.491	neg	M+FA-H	C45H74O18	6.2231	0.0994083	-	77.1	6.17719	55826-88-5	-	-	-	-	-	-	Lipids and lipid-like molecules	Steroids and steroid derivatives	Steroidal glycosides	0.5108	0.5581	0.5106	0.5328	0.4958	0.5133	0.5261	0.5108	0.4999	0.5012	0.5246	0.5063	0.5159	0.5168	0.5076	0.5439	0.5422	0.5155	2.5383	2.7192	2.9067	2.8429	2.7747	2.6831	2.3235	1.7346
neg_5785	Trans-p-Menthane-7,8-diol 7-glucoside	metab_13959	-	HMDB0033230	333.191	neg	M-H	C16H30O7	5.8239	0.142742	-	85.9	-1.41493	217962-30-6	-	-	-	-	-	-	Lipids and lipid-like molecules	Prenol lipids	Terpene glycosides	2.3188	2.6255	2.2508	2.6391	2.0063	2.4044	2.6018	2.524	2.6006	2.5813	2.6513	2.4762	2.2038	2.2617	2.381	1.497	1.5653	2.058	0.9592	0.9368	1.2409	1.4439	1.2902	1.1645	1.6503	2.048
neg_5814	Lubiprostone	metab_13988	C13707	HMDB0015180	435.223	neg	M+FA-H	C20H32F2O5	5.6824	0.234679	-	79.3	8.03813	136790-76-6	-	-	-	-	-	-	Lipids and lipid-like molecules	Fatty Acyls	Eicosanoids	0.1794	0.2033	0.902	0.1904	0.1722	0.1807	1.1514	0.7131	1.266	0.8332	0.1863	1.0496	2.51	2.4036	2.385	2.5368	2.4706	2.3065	0.1723	0.532	0.1973	0.1998	0.1851	0.1881	0.1771	0.1918
neg_5864	3-Hydroxy-1,10-bisaboladien-9-one	metab_14038	-	HMDB0034722	281.176	neg	M+FA-H	C15H24O2	5.5564	0.0704583	-	77.3	-1.25904	-	-	-	-	-	-	-	Lipids and lipid-like molecules	Prenol lipids	Sesquiterpenoids	2.0226	2.0791	1.8465	1.7994	1.6993	1.7269	2.3811	2.4683	2.4518	2.058	2.1136	2.2633	3.2196	3.3464	3.2694	3.4074	3.4606	3.4752	0.8726	0.8876	0.3069	0.3104	0.8859	0.2941	1.2788	1.4492
neg_5867	Ustiloxin D	metab_14041	-	HMDB0041054	475.219	neg	M-H2O-H	C23H34N4O8	5.5464	0.104566	-	74.8	-1.71825	158243-18-6	-	-	-	-	-	-	Organic acids and derivatives	Carboxylic acids and derivatives	Amino acids, peptides, and analogues	1.7172	1.8843	1.4573	1.8185	1.865	1.8896	1.9326	1.9341	1.8011	1.8845	1.9465	1.9461	1.8791	2.0032	1.9036	1.4876	1.7568	1.6774	0.4117	0.459	0.0308	0.0312	0.0285	0.0291	0.027	0.9463
neg_5873	Blumenol C glucoside	metab_14047	-	HMDB0040668	393.191	neg	M+Na-2H	C19H32O7	5.5354	0.0806421	-	72	3.85137	62512-23-6	-	-	-	-	-	-	Lipids and lipid-like molecules	Fatty Acyls	Fatty acyl glycosides	2.2744	2.3575	2.1703	2.1411	2.0399	2.009	2.5245	2.3581	2.3493	2.3385	2.3367	2.3483	2.3561	2.277	2.3579	2.1803	2.1744	2.3934	0.5581	0.6487	0.3652	0.3692	0.7943	0.8542	1.8153	1.9419
neg_5876	Furanogermenone	metab_14050	C17488	HMDB0036766	277.144	neg	M+FA-H	C15H20O2	5.5354	0.0594321	-	68.6	-1.52217	81678-18-4	-	-	-	-	-	-	Lipids and lipid-like molecules	Prenol lipids	Sesquiterpenoids	1.0674	1.0315	0.2076	0.7557	0.7377	0.917	1.2614	1.4691	1.3665	1.109	1.2515	1.3553	1.8668	1.8391	1.7024	1.5111	1.8367	1.8429	0.1997	0.1905	0.2277	0.2306	0.2141	0.2175	0.2051	0.2216
neg_5920	Ascladiol	metab_14094	-	HMDB0029610	311.077	neg	2M-H	C7H8O4	5.4304	0.122191	-	52.1	-0.144573	32013-85-7	-	-	-	-	-	-	Organoheterocyclic compounds	Dihydrofurans	Furanones	0.2675	0.2996	0.2674	0.2823	0.2576	0.2692	0.2778	0.2675	0.2603	0.2612	0.2767	0.2645	0.2709	0.562	0.6663	1.024	0.2887	0.2707	2.1899	2.2078	1.9537	1.4656	1.7347	2.0006	1.1654	0.8921
neg_5927	(1alpha,4beta,5beta)-4-Hydroxy-7(11),10(14)-guaiadien-8-one	metab_14101	-	HMDB0036449	279.16	neg	M+FA-H	C15H22O2	5.4099	0.0399496	-	76.7	-0.549621	-	-	-	-	-	-	-	Lipids and lipid-like molecules	Prenol lipids	Sesquiterpenoids	2.0516	2.0281	1.803	1.6061	1.6888	1.6227	2.4195	2.6461	2.5999	2.4872	2.4834	2.5899	2.8702	2.9778	2.9223	2.742	2.9365	3.0187	0.633	0.7576	0.3735	0.3775	0.6685	0.6301	1.4895	1.3824
neg_5939	Abscisic alcohol 11-glucoside	metab_14113	-	HMDB0039636	457.206	neg	M+FA-H	C21H32O8	5.3899	0.227132	-	58.6	-4.24844	145153-00-0	-	-	-	-	-	-	Lipids and lipid-like molecules	Prenol lipids	Terpene glycosides	1.9485	2.0512	1.8757	1.9505	1.3971	1.824	1.8422	1.7946	2.0114	1.9385	1.8911	1.9393	1.6143	1.5809	1.7864	2.1334	1.8548	1.1872	0.2425	0.5514	0.2749	0.2782	0.2592	0.4976	1.214	1.5268
neg_5989	Isopropylmaleate	metab_14163	C02631	HMDB0012241	473.171	neg	3M-H	C7H10O4	5.1986	0.169683	-	62.5	9.60609	-	-	-	map01210;map01110;map00290	2-Oxocarboxylic acid metabolism; Biosynthesis of secondary metabolites; Valine, leucine and isoleucine biosynthesis	Metabolism;Metabolism;Metabolism	Global and overview maps;Global and overview maps;Amino acid metabolism	Lipids and lipid-like molecules	Fatty Acyls	Fatty acids and conjugates	0.4916	0.4537	0.4114	0.4311	0.3984	0.4778	2.0361	2.3363	2.3129	2.417	2.5527	2.2943	0.4161	0.4168	1.2882	0.441	0.4395	0.4158	0.4025	0.3835	0.8878	1.1912	1.0869	0.573	1.4049	1.7091
neg_6017	Endomorphin-1	metab_14191	C15890	HMDB0005773	655.286	neg	M+FA-H	C34H38N6O5	5.1296	0.107416	-	67.8	-4.65279	189388-22-5	-	-	-	-	-	-	Organic acids and derivatives	Carboxylic acids and derivatives	Amino acids, peptides, and analogues	1.405	1.2133	0.9204	1.0074	0.9197	1.4895	1.3078	1.2201	0.9196	1.2332	1.006	0.9149	1.621	1.206	1.2105	1.7615	1.6595	1.5965	2.8197	2.7403	2.4211	2.4571	2.4238	2.5552	2.3581	2.6143
neg_6031	Oleragenoside	metab_14205	-	HMDB0036943	869.41	neg	M+FA-H	C42H64O16	5.0984	0.13939	-	53.8	-8.73123	274677-98-4	-	-	-	-	-	-	Lipids and lipid-like molecules	Prenol lipids	Terpene glycosides	1.6957	2.164	1.7193	1.2851	0.371	2.106	1.8801	1.8178	1.251	0.5805	0.3954	0.9997	0.3879	0.3887	1.0047	1.2269	1.6815	0.3877	2.0346	1.9183	1.7821	1.871	1.8012	2.007	1.9987	2.3438
neg_6036	Gliadorphin	metab_14210	-	HMDB0059786	912.36	neg	M+K-2H	C43H57N9O11	5.0884	0.186638	-	56.5	-7.80426	-	-	-	-	-	-	-	Organic acids and derivatives	Carboxylic acids and derivatives	Amino acids, peptides, and analogues	0.0066	0.1296	0.0066	0.0071	0.0842	0.0066	0.7768	0.2754	0.0087	0.0064	0.0105	0.0065	0.0067	0.0067	0.0174	0.0073	0.0073	0.0067	1.31	0.7731	1.6608	1.707	2.0965	1.5195	2.0968	2.3668
neg_6038	6alpha-Carissanol	metab_14212	-	HMDB0035309	297.17	neg	M+FA-H	C15H24O3	5.0884	0.0212596	-	58.1	-2.30495	99957-10-5	-	-	-	-	-	-	Lipids and lipid-like molecules	Prenol lipids	Sesquiterpenoids	2.1414	2.1519	2.095	1.9842	1.832	1.7015	2.0646	1.8981	1.9373	1.6578	1.4907	1.8065	2.6502	2.7848	2.646	2.9562	2.9238	2.6482	1.3767	1.2173	0.8202	0.5014	0.5071	1.0811	0.9109	1.2552
neg_6090	COUMARINIC ACID METHYL ETHER	metab_14264	-	-	177.056	neg	M-H	C10H10O3	4.9658	0.109473	68.5	-	1.05655	-	-	-	-	-	-	-	-	-	-	0.4541	0.4987	0.6632	0.4749	1.5394	0.4565	1.3667	1.1585	1.2407	1.66	1.8239	1.7494	0.4589	0.4597	1.4428	0.5185	0.4837	0.4586	1.7832	2.1802	1.864	1.8845	1.8854	2.2459	1.7607	1.5178
neg_6108	Rigin	metab_14282	-	HMDB0005771	491.215	neg	M+Cl	C18H32N8O6	4.8995	0.193454	-	65.1	2.59454	77727-17-4	-	-	-	-	-	-	Organic acids and derivatives	Carboxylic acids and derivatives	Amino acids, peptides, and analogues	2.0347	1.8989	1.5693	1.8965	1.7973	2.2384	1.9076	1.903	1.2259	1.4881	1.4495	1.4226	0.5899	0.5909	1.0942	1.2241	0.7962	0.5896	2.6564	2.5442	2.8261	3.056	2.8807	2.7777	2.8103	2.9731
neg_6151	3-Hydroxy-beta-ionone	metab_14325	-	HMDB0036821	253.144	neg	M+FA-H	C13H20O2	4.7971	0.168194	-	87.7	-1.46125	-	-	-	-	-	-	-	Lipids and lipid-like molecules	Prenol lipids	Sesquiterpenoids	0.2902	0.3241	0.2901	0.3059	0.2798	0.292	0.3011	0.2903	0.2826	0.2835	0.3	0.2871	2.1367	2.1562	2.1298	2.4887	2.2774	2.0395	0.2799	0.2681	0.3157	0.3193	0.2984	0.3027	0.2868	0.308
neg_6178	Zedoarondiol	metab_14352	-	HMDB0036448	297.17	neg	M+FA-H	C15H24O3	4.7653	0.0727407	-	64.4	-1.5263	98644-24-7	-	-	-	-	-	-	Lipids and lipid-like molecules	Prenol lipids	Sesquiterpenoids	1.8472	2.0327	1.7054	1.47	0.8206	0.8285	2.0882	2.2367	2.1488	1.889	1.9055	2.0582	3.1765	3.1568	3.0177	3.3443	3.2511	3.0635	0.0033	0.0031	0.0039	0.004	0.0036	0.0037	0.3059	0.4636
neg_6194	(+)-Abscisic Acid	metab_14368	C06082	-	263.129	neg	M-H	C15H20O4	4.7346	0.0717862	73.1	-	0.902768	-	-	-	map01100;map00906;map01110;map04075	Metabolic pathways; Carotenoid biosynthesis; Biosynthesis of secondary metabolites; Plant hormone signal transduction	Metabolism;Metabolism;Metabolism;Environmental Information Processing	Global and overview maps;Metabolism of terpenoids and polyketides;Global and overview maps;Signal transduction	-	-	-	2.4261	2.4307	2.2133	2.458	2.4518	2.4685	2.3908	2.3521	2.1788	2.172	2.0543	2.039	1.7908	1.9252	1.9638	1.904	2.0927	2.4144	1.2235	1.3516	0.7192	1.2038	1.0858	1.1042	1.1934	1.1224
neg_6209	Precarthamin	metab_14383	-	HMDB0031967	433.114	neg	M-H2O-H	C21H24O11	4.7146	0.115536	-	54.4	1.03552	102716-32-5	-	-	-	-	-	-	Phenylpropanoids and polyketides	Flavonoids	Flavonoid glycosides	0.8657	0.6869	0.7366	1.2562	0.9498	0.8035	0.2665	0.2566	0.4665	0.7393	1.0574	0.9134	0.2599	0.5943	0.2545	0.2782	0.2771	0.2597	2.498	2.1768	2.5394	2.0161	2.1131	2.0998	2.2126	1.6161
neg_6257	(-)-11-Hydroxy-9,15,16-trioxooctadecanoic acid	metab_14431	-	HMDB0038940	323.186	neg	M-H2O-H	C18H30O6	4.6	0.183156	-	69.7	-0.415688	38076-39-0	-	-	-	-	-	-	Lipids and lipid-like molecules	Fatty Acyls	Fatty acids and conjugates	2.2716	2.3814	2.2917	2.2197	2.0955	1.8114	2.5206	2.5562	2.4206	2.3907	2.4516	2.494	2.3524	2.2488	2.4227	2.2215	2.131	2.2566	1.2927	0.631	0.9754	0.7131	0.6802	0.6871	1.2739	1.3697
neg_6265	Elatoside G	metab_14439	-	HMDB0041347	709.38	neg	M+FA-H	C36H56O11	4.5807	0.133218	-	55.8	-0.16986	171828-77-6	-	-	-	-	-	-	Organoheterocyclic compounds	Pyridines and derivatives	Not Available	1.947	1.8418	1.8555	1.6258	1.7254	2.0748	1.6497	1.5866	1.7215	1.8668	1.8933	1.631	0.8261	0.8272	0.8159	0.8601	0.8581	0.8648	1.8259	1.7159	2.0765	2.331	2.4451	2.2458	2.1354	2.4214
neg_6293	Alpha-CEHC glucuronide	metab_14467	-	HMDB0062445	453.176	neg	M-H	C22H30O10	4.5146	0.111293	-	65.9	-1.73739	477200-36-5	-	-	-	-	-	-	Organic oxygen compounds	Organooxygen compounds	Carbohydrates and carbohydrate conjugates	2.2476	2.0946	2.0769	2.0956	2.1514	2.3993	2.0813	2.1049	1.8215	1.898	1.954	1.9877	1.8383	1.7173	2.0008	1.8141	1.823	1.9052	0.5064	0.7451	0.0059	0.4528	0.0054	1.2609	0.9098	1.7968
neg_6300	Ganoderic acid alpha	metab_14474	-	HMDB0033024	595.29	neg	M+Na-2H	C32H46O9	4.505	0.2196	-	54	1.74346	220181-81-7	-	-	-	-	-	-	Lipids and lipid-like molecules	Prenol lipids	Triterpenoids	1.6226	1.5748	1.4101	1.2872	1.1709	1.8875	1.7089	1.2962	1.1468	1.1705	1.1373	1.3345	1.2959	0.6478	0.7575	0.6134	1.1461	0.5537	1.8092	1.8897	2.0343	2.2248	1.8971	1.9712	1.7146	2.2028
neg_6433	Maysin 3'-methyl ether	metab_14607	-	HMDB0037420	635.165	neg	M+FA-H	C28H30O14	4.1407	0.109521	-	92.5	5.22931	74158-05-7	-	-	-	-	-	-	Phenylpropanoids and polyketides	Flavonoids	Flavonoid glycosides	0.5251	1.5892	1.1375	1.6584	1.2053	0.5277	2.0902	2.0432	1.6572	1.7785	1.7518	1.7267	0.5302	0.9845	1.5064	0.5586	0.5569	0.8032	1.5959	1.3861	0.612	1.1482	0.7395	0.581	1.379	1.7137
neg_6450	D-Erythroascorbic acid 1'-a-D-glucoside	metab_14624	-	HMDB0033627	661.144	neg	2M+FA-H	C11H16O10	4.1082	0.111554	-	67.8	-4.81864	174339-86-7	-	-	-	-	-	-	Organic oxygen compounds	Organooxygen compounds	Carbohydrates and carbohydrate conjugates	0.5065	0.5537	0.5064	0.5644	0.4917	0.5091	1.234	1.1985	0.6288	0.8418	1.1539	1.0928	1.3406	1.3465	1.8661	0.7007	0.6405	1.2939	1.918	2.3594	1.3099	1.3515	1.6561	1.7806	0.9538	0.5314
neg_6461	Canavaninosuccinate	metab_14635	-	HMDB0012197	629.203	neg	2M+FA-H	C9H16N4O7	4.0865	0.156405	-	63.2	2.45876	56073-32-6	-	-	-	-	-	-	Organic acids and derivatives	Carboxylic acids and derivatives	Amino acids, peptides, and analogues	0.505	1.6547	1.0821	1.6375	1.1118	1.345	1.6725	0.9142	0.6436	0.6658	0.7399	0.657	1.034	1.3994	1.4463	1.46	1.6169	1.4591	2.1745	1.7355	2.0583	2.2564	2.2458	2.1172	2.1867	2.5859
neg_6493	Mesembryanthin	metab_14667	-	HMDB0034559	977.266	neg	M-H	C44H50O25	4.0334	0.112989	-	55.6	9.71362	-	-	-	-	-	-	-	Lipids and lipid-like molecules	Fatty Acyls	Fatty aldehydes	2.4881	1.5438	2.8121	2.7027	3.0088	2.4399	2.162	2.1059	2.0992	1.712	2.4513	0.9296	0.61	0.611	0.601	0.6404	0.6386	0.6097	2.5175	2.414	3.1516	3.2469	3.0942	2.8945	1.4529	0.6315
pos_1469	Chinenoside VI	metab_1467	-	HMDB0032692	920.484	pos	M+NH4, M+Na	C44H70O19	4.0204	0.274443	-	54.7	-0.781089	200483-13-2	-	-	-	-	-	-	Lipids and lipid-like molecules	Steroids and steroid derivatives	Steroidal glycosides	1.1016	1.2154	1.0993	1.2747	1.0595	1.0742	1.1485	1.1432	1.1429	1.1244	1.0968	1.0687	1.1818	1.2211	1.2138	1.2435	1.2698	1.2439	2.438	2.5183	2.4148	2.4494	2.5483	2.5314	2.1939	1.7262
neg_6519	1-Octen-3-yl primeveroside	metab_14693	-	HMDB0032960;LMFA13010064	467.213	neg	M+FA-H	C19H34O10	4.0117	0.138602	-	52.4	-1.77035	209863-01-4	-	-	-	-	-	-	Lipids and lipid-like molecules	Fatty Acyls	Fatty acyl glycosides	0.8253	1.7106	1.5453	2.4279	2.5443	0.028	2.3701	2.2077	2.4337	1.9713	2.1526	2.1641	1.1802	1.8546	2.5853	1.1415	0.8387	1.0472	0.0022	0.0021	0.0385	0.0027	0.0025	0.0025	0.0023	0.0026
neg_6642	L-Hypoglycin A	metab_14816	C08287	HMDB0029427	178.027	neg	M+K-2H	C7H11NO2	3.8062	0.187217	-	57.8	-3.97852	156-56-9	-	-	-	-	-	-	Organic acids and derivatives	Carboxylic acids and derivatives	Amino acids, peptides, and analogues	0.3964	0.4377	0.3963	0.4156	0.3835	0.3986	0.4097	0.3965	0.387	0.394	1.0251	0.4273	0.4008	0.7758	1.2811	0.4252	0.4238	0.4006	2.1326	2.426	1.2828	1.352	1.8851	1.8622	1.5754	0.4181
neg_6681	Lacto-N-triaose	metab_14855	-	HMDB0006592	580.17	neg	M+Cl	C20H35NO16	3.7229	0.250066	-	95	9.68839	75645-27-1	-	-	-	-	-	-	Organic oxygen compounds	Organooxygen compounds	Carbohydrates and carbohydrate conjugates	2.2636	2.2003	1.971	2.3592	2.2672	2.0761	1.9472	2.0467	2.1492	2.002	1.7966	2.1231	0.4301	0.0147	0.5172	0.168	0.0159	0.0146	1.7371	1.0796	1.6851	1.9529	0.6165	1.6127	0.2398	0.7928
neg_6691	Niazicinin A	metab_14865	-	HMDB0031947	368.136	neg	M-H	C17H23NO8	3.7024	0.0814397	-	89	3.01997	163812-19-9	-	-	-	-	-	-	Organic oxygen compounds	Organooxygen compounds	Carbohydrates and carbohydrate conjugates	1.1965	1.2308	0.9451	1.4104	0.4387	1.5121	0.0063	0.6436	0.4841	0.9552	0.8415	0.9153	2.0959	1.9647	1.9576	2.385	2.2538	1.7343	0.0175	0.0054	0.0067	0.9309	0.5476	0.0063	1.1205	1.4211
neg_6762	(1R,3S,4S,6R)-6,9-Dihydroxyfenchone 6-O-b-D-glucoside	metab_14936	-	HMDB0033222	381.133	neg	M+Cl	C16H26O8	3.5759	0.1279	-	95.5	1.5854	217960-73-1	-	-	-	-	-	-	Lipids and lipid-like molecules	Prenol lipids	Terpene glycosides	1.5361	1.6277	1.9177	1.8564	1.9112	1.7208	1.8214	1.8692	1.7908	1.8247	1.9534	1.9035	1.3605	1.3165	1.4627	1.5839	1.0807	1.0018	1.4698	1.1392	1.6897	0.9628	0.9094	1.7644	1.8781	0.3103
neg_6778	PS(14:0/18:3(9Z,12Z,15Z))	metab_14952	-	LMGP03010926;HMDB0012337	764.428	neg	M+Cl	C38H68NO10P	3.5447	0.17459	-	52.4	0.781329	-	-	-	-	-	-	-	Lipids and lipid-like molecules	Glycerophospholipids	Glycerophosphoserines	0.5141	0.6507	0.5139	0.5362	2.0955	0.5167	1.6084	1.7619	1.178	0.5045	0.5279	0.5096	0.5192	0.5201	0.5109	0.5473	0.5456	1.0822	2.0693	2.2402	2.5629	2.3824	2.513	2.5336	1.988	0.5391
neg_6784	L-N-(1H-Indol-3-ylacetyl)aspartic acid	metab_14958	-	HMDB0038666	289.083	neg	M-H	C14H14N2O5	3.5447	0.0460835	-	59.5	-0.802354	2456-73-7	-	-	-	-	-	-	Organic acids and derivatives	Carboxylic acids and derivatives	Amino acids, peptides, and analogues	0.4523	0.4968	0.4521	0.473	0.4383	0.4547	0.4667	0.4523	0.4421	0.4434	0.4652	0.4481	3.5721	3.5723	3.4022	3.5602	3.4743	3.2383	0.4385	0.4227	0.4858	0.4905	0.4631	0.4687	0.4478	0.9609
neg_6853	Ochratoxin B	metab_15027	-	HMDB0029401	404.088	neg	M+Cl	C20H19NO6	3.443	0.137457	-	73	-6.3051	4825-86-9	-	-	-	-	-	-	Phenylpropanoids and polyketides	Ochratoxins and related substances	Not Available	1.92	1.8331	1.6921	1.9396	1.6734	1.8907	1.8689	1.8805	1.983	2.1247	2.1411	2.0343	1.7221	1.8224	1.9137	1.6796	1.6624	1.7507	0.9015	0.1631	1.2062	0.6833	1.2814	0.1869	0.8248	1.5745
neg_6862	Isoscoparin 2''-(6-(E)-feruloylglucoside) 4'-glucoside	metab_15036	-	HMDB0037206	961.27	neg	M-H	C44H50O24	3.4217	0.0344664	-	52.2	8.16981	-	-	-	-	-	-	-	Phenylpropanoids and polyketides	Flavonoids	Flavonoid glycosides	0.768	0.8242	1.2512	0.7943	2.4758	0.7711	2.4037	2.5121	1.9699	1.2353	1.7386	0.7626	0.7741	0.7752	0.7642	0.8074	0.8054	1.1266	3.588	3.7079	3.5635	3.5775	3.5984	3.6638	2.4551	1.1592
neg_6873	N-Phenylacetylaspartic acid	metab_15047	-	HMDB0029355	250.072	neg	M-H	C12H13NO5	3.4106	0.0651584	-	57.3	-0.892679	2752-32-1	-	-	-	-	-	-	Organic acids and derivatives	Carboxylic acids and derivatives	Amino acids, peptides, and analogues	0.522	0.5699	0.5218	0.5443	0.5069	0.5246	0.5375	0.522	0.511	0.5123	0.536	0.5175	2.7234	2.7385	2.4377	3.045	2.8127	2.2682	0.5071	0.4899	0.5581	0.5631	0.5336	0.5398	0.5171	0.5472
neg_6887	Ethyl pyruvate	metab_15061	-	HMDB0031643	231.087	neg	2M-H	C5H8O3	3.3792	0.131669	-	53.1	-1.22577	617-35-6	-	-	-	-	-	-	Organic acids and derivatives	Keto acids and derivatives	Alpha-keto acids and derivatives	2.0352	2.3128	2.5543	2.5174	2.6133	2.0463	2.6561	2.6465	2.401	2.5181	2.5491	2.5108	2.3897	2.1632	2.1417	2.3131	2.1119	1.9847	0.6368	0.2756	0.3241	0.3277	0.3064	0.5621	0.2947	0.3162
neg_6916	Spinacetin 3-[p-coumaroyl-(->2)-glucosyl-(1->6)-[apiosyl-(1->2)]-glucoside]	metab_15090	-	HMDB0031426	993.259	neg	M+FA-H	C43H48O24	3.3176	0.109138	-	59.7	7.28752	-	-	-	-	-	-	-	Phenylpropanoids and polyketides	Flavonoids	Flavonoid glycosides	0.5444	1.8468	0.9562	1.5691	1.8296	0.547	2.1897	2.1435	1.818	2.0052	2.0572	1.9955	1.8743	2.2846	2.5419	2.2514	2.6954	2.7222	2.0755	2.5881	1.5802	0.5864	1.6505	2.2784	0.5394	0.5701
neg_6993	2-Hydroxybenzaldehyde O-[xylosyl-(1->6)-glucoside]	metab_15167	-	HMDB0034157	461.131	neg	M+FA-H	C18H24O11	3.1452	0.0983601	-	61.8	3.17463	14907-56-3	-	-	-	-	-	-	Organic oxygen compounds	Organooxygen compounds	Carbohydrates and carbohydrate conjugates	0.1745	0.515	1.4634	0.5388	1.322	1.3789	0.2076	1.2876	0.4778	0.9687	1.3418	1.209	2.6666	2.131	2.2047	2.658	2.1313	2.186	2.1352	2.3491	2.2631	2.2999	2.0671	2.1574	2.3991	2.3963
neg_7027	Folic acid	metab_15201	C00504	HMDB0000121	476.106	neg	M+Cl	C19H19N7O6	3.0754	0.214223	-	69	-7.1071	59-30-3	Vitamins and Cofactors	Vitamins	map01100;map00670;map00790	Metabolic pathways; One carbon pool by folate; Folate biosynthesis	Metabolism;Metabolism;Metabolism	Global and overview maps;Metabolism of cofactors and vitamins;Metabolism of cofactors and vitamins	Organic acids and derivatives	Carboxylic acids and derivatives	Amino acids, peptides, and analogues	0.8703	0.0629	0.9498	1.0599	0.9317	0.8303	0.1443	0.1657	0.3741	0.3461	1.2414	0.0222	0.0592	0.023	0.0223	0.2275	0.4909	0.1379	2.3215	2.3346	2.6105	2.5718	2.5817	2.5436	2.5825	2.4162
neg_7041	4-Hydroxycyclohexylcarboxylic acid	metab_15215	-	HMDB0001988	143.071	neg	M-H	C7H12O3	3.0457	0.108019	-	83.5	0.651584	17419-81-7	-	-	-	-	-	-	Organic oxygen compounds	Organooxygen compounds	Alcohols and polyols	1.8139	2.508	2.3535	2.6754	2.6774	1.6939	2.6848	2.7869	2.6129	2.7402	2.8311	2.7581	2.9916	2.7047	2.6184	2.8731	2.7356	2.175	1.1696	0.357	0.3409	0.3447	0.3227	0.9608	0.6693	0.3328
neg_7069	Talaromycin A	metab_15243	-	HMDB0030143	275.149	neg	M+FA-H	C12H22O4	2.9772	0.217423	-	91.9	-2.25086	83720-10-9	-	-	-	-	-	-	Organic oxygen compounds	Organooxygen compounds	Ethers	0.4796	0.5255	0.4794	0.501	1.0309	0.4821	0.4944	0.4796	0.4691	0.4704	0.493	0.4753	2.5771	2.3596	2.112	2.4761	2.3918	2.1186	0.4654	0.4489	0.5142	0.519	0.4907	0.4966	0.4749	0.585
neg_7103	(4E)-1,7-bis(4-hydroxyphenyl)hept-4-en-3-one	metab_15277	-	HMDB0138206	277.124	neg	M-H2O-H	C19H20O3	2.9183	0.1796	-	50.4	2.6257	-	-	-	-	-	-	-	Phenylpropanoids and polyketides	Diarylheptanoids	Linear diarylheptanoids	1.5856	1.7506	1.9309	2.2051	2.0658	1.8183	1.7328	1.8535	2.0022	1.8919	2.0969	2.0065	1.348	1.7457	2.1832	1.4545	1.4612	1.9867	0.4944	0.4084	0.4703	1.0942	0.8151	0.9304	1.0728	1.4246
neg_7131	Prolylhydroxyproline	metab_15305	-	HMDB0006695	227.103	neg	M-H	C10H16N2O4	2.8669	0.249117	-	91	-1.98244	18684-24-7	-	-	-	-	-	-	Organic acids and derivatives	Carboxylic acids and derivatives	Amino acids, peptides, and analogues	0.1276	0.1456	0.1275	0.1358	1.156	0.1285	0.1333	0.4433	0.744	0.1241	0.8782	1.1244	1.8573	1.8188	1.6636	2.05	1.9044	1.9368	0.8797	0.8854	0.5476	0.907	0.8947	0.1341	0.1258	0.6567
pos_1538	5'-Carboxy-gamma-chromanol	metab_1536	-	HMDB0012799	307.19	pos	M+H-H2O, M+H	C18H26O4	3.6014	0.0681528	-	64.9	-3.50321	1221262-11-8	-	-	-	-	-	-	Organoheterocyclic compounds	Benzopyrans	1-benzopyrans	0.8919	1.6072	1.2718	1.538	0.712	0.9557	1.247	1.0453	1.201	0.8709	0.9608	1.0733	3.6199	3.6739	3.3688	3.7537	3.9057	3.7215	0.0019	0.0648	1.0662	0.0021	0.6483	0.0018	0.6802	1.3029
neg_7216	Methyl 6-O-galloyl-beta-D-glucopyranoside	metab_15390	-	HMDB0039354	345.084	neg	M-H	C14H18O10	2.7284	0.0425631	-	55.8	2.48112	88647-06-7	-	-	-	-	-	-	Benzenoids	Benzene and substituted derivatives	Benzoic acids and derivatives	0.9876	0.8295	0.9446	1.1414	1.0869	1.3962	1.5829	1.582	1.3719	1.407	1.4616	1.3468	1.436	1.1795	0.8229	1.6605	1.3148	1.1	2.6149	2.7431	2.38	2.3058	2.3662	2.4994	1.704	1.8153
neg_7229	6-(Methylsulfonyl)hexyl glucosinolate	metab_15403	-	HMDB0038411	480.072	neg	M-H	C14H27NO11S3	2.6688	0.113217	-	66.3	8.75326	74542-18-0	-	-	-	-	-	-	Organic oxygen compounds	Organooxygen compounds	Carbohydrates and carbohydrate conjugates	0.9382	1.4204	1.1633	1.4845	1.039	0.8928	1.3408	1.3333	1.2878	1.2498	1.293	1.2329	1.6495	1.7477	1.5838	1.8559	1.5684	1.3902	1.0729	1.1245	0.5078	0.6027	0.8664	1.2667	1.4664	1.4351
neg_7240	Maltononaose	metab_15414	-	HMDB0013001	737.237	neg	M-2H	C54H92O46	2.6019	0.207277	-	99.5	1.18121	6471-60-9	-	-	-	-	-	-	Organic oxygen compounds	Organooxygen compounds	Carbohydrates and carbohydrate conjugates	0.039	0.0451	0.039	0.0418	0.0372	0.0393	0.0409	0.039	0.0376	0.0378	0.0407	0.0384	1.8008	1.9707	1.6427	1.6408	1.6009	1.8552	0.0372	0.0352	0.0436	0.0442	0.0404	0.0412	0.0384	0.0422
neg_7245	Meta-O-Dealkylated flecainide lactam	metab_15419	-	HMDB0060832	383.06	neg	M+K-2H	C15H17F3N2O4	2.5213	0.0371529	-	67.4	-7.91477	-	-	-	-	-	-	-	Benzenoids	Benzene and substituted derivatives	Benzoic acids and derivatives	0.7838	1.0274	0.938	1.0294	1.3062	0.8788	1.6471	1.6677	1.4779	1.551	1.6864	1.3837	1.288	0.938	1.126	1.3457	0.9254	0.8359	2.9101	2.9179	2.6835	2.5452	2.6889	2.7218	2.0995	2.0445
neg_7288	Monotropein	metab_15462	C09788	LMPR0102070012;HMDB0035608	427.062	neg	M+K-2H	C16H22O11	1.3862	0.0326701	-	64.4	-6.79224	5945-50-6	-	-	-	-	-	-	Lipids and lipid-like molecules	Prenol lipids	Terpene glycosides	0.4446	1.5792	0.7535	1.2428	0.7373	0.4083	1.9681	2.0073	1.8613	1.8539	1.7503	1.8207	0.9718	0.8729	1.2918	0.6796	0.4337	0.4102	2.7002	2.7181	2.4439	2.4415	2.4664	2.6056	2.3165	2.4415
neg_7318	Oxoadipic acid	metab_15492	C00322	LMFA01170121;HMDB0000225	159.029	neg	M-H	C6H8O5	1.0874	0.226998	-	56.9	-2.56491	3184-35-8	Organic acids	Carboxylic acids	map01100;map00310;map01110;map00300;map01210;map01230;map00380	Metabolic pathways; Lysine degradation; Biosynthesis of secondary metabolites; Lysine biosynthesis; 2-Oxocarboxylic acid metabolism; Biosynthesis of amino acids; Tryptophan metabolism	Metabolism;Metabolism;Metabolism;Metabolism;Metabolism;Metabolism;Metabolism	Global and overview maps;Amino acid metabolism;Global and overview maps;Amino acid metabolism;Global and overview maps;Global and overview maps;Amino acid metabolism	Organic acids and derivatives	Keto acids and derivatives	Medium-chain keto acids and derivatives	0.0078	0.0091	0.0078	0.0084	0.0075	0.0079	0.0082	0.0078	0.0076	0.0076	0.0082	0.0077	2.4028	2.4144	2.3635	2.3431	2.3893	2.304	0.5156	0.981	0.0088	0.0089	0.0081	0.0083	0.4247	0.0085
neg_7353	Adenylsuccinic acid	metab_15527	C03794	HMDB0000536	462.067	neg	M-H	C14H18N5O11P	0.982	0.283274	-	50.7	0.439287	19046-78-7	-	-	map01100;map00250;map00230	Metabolic pathways; Alanine, aspartate and glutamate metabolism; Purine metabolism	Metabolism;Metabolism;Metabolism	Global and overview maps;Amino acid metabolism;Nucleotide metabolism	Benzenoids	Benzene and substituted derivatives	Biphenyls and derivatives	1.3754	1.8493	1.5829	1.4593	1.206	1.9072	1.9651	1.7858	1.8614	1.6219	1.9338	1.7298	0.3635	0.3642	1.1618	0.3865	0.3851	0.603	1.4292	1.5547	1.4105	1.7519	1.415	1.3906	1.792	2.2007
neg_7371	UDP-D-galactose	metab_15545	C00052;C02199	-	565.05	neg	M-H	C15H24N2O17P2	0.837	0.0835624	53.2	-	3.36776	-	-	-	map01100;map00520;map00052	Metabolic pathways; Amino sugar and nucleotide sugar metabolism; Galactose metabolism	Metabolism;Metabolism;Metabolism	Global and overview maps;Carbohydrate metabolism;Carbohydrate metabolism	-	-	-	1.7038	1.8334	1.5102	2.2027	1.4384	2.2472	1.8846	2.3578	1.7561	2.1	2.3511	1.9966	1.4899	1.6695	1.4069	1.308	1.0947	1.1458	3.0819	2.9981	3.3254	3.244	3.2197	3.253	3.4829	3.179
pos_1811	Epioxylubimin	metab_1809	-	HMDB0035613	253.179	pos	M+H-2H2O, M+H	C15H24O3	5.693	0.092633	-	60.6	-3.56669	69350-60-3	-	-	-	-	-	-	Lipids and lipid-like molecules	Prenol lipids	Sesquiterpenoids	0.9493	1.255	0.7827	1.5323	0.9976	1.0241	1.1765	0.8221	1.0609	0.2251	0.2133	0.5666	2.3419	2.3894	1.8307	2.8209	2.7942	2.4851	1.2947	0.9612	1.232	0.8896	0.9327	1.2617	0.4549	0.4791
pos_2100	LysoPE(0:0/20:5(5Z,8Z,11Z,14Z,17Z))	metab_2098	-	HMDB0011489;LMGP02050053	500.277	pos	M+H, M+Na	C25H42NO7P	7.7879	0.0568481	51.3	-	-1.16221	-	-	-	-	-	-	-	Lipids and lipid-like molecules	Glycerophospholipids	Glycerophosphoethanolamines	0.5914	0.6855	0.5895	0.7361	0.776	0.5694	0.6297	1.3379	0.6635	0.6099	0.5875	1.0297	4.0727	4.1244	3.8768	4.3792	4.3498	3.806	1.8591	2.0771	0.5387	0.5932	0.872	1.7674	1.4571	0.643
pos_2125	Sterol	metab_2123	C00370	HMDB0060512	249.221	pos	M+H-H2O, M+H	C17H28O	7.9622	0.0876776	-	58.2	-4.28112	-	-	-	-	-	-	-	Lipids and lipid-like molecules	Steroids and steroid derivatives	Hydroxysteroids	0.4315	0.5124	0.4299	0.557	0.4032	0.413	2.5217	2.0156	1.8373	0.6995	1.1604	1.8643	3.4869	3.1966	2.9547	3.8273	3.6779	3.104	0.4155	0.4126	1.7938	0.4331	0.4226	0.3998	0.4266	0.5863
pos_2158	Zoapatanol	metab_2156	C09205	-	361.234	pos	M+H, M+Na	C20H34O4	8.1725	0.06192	50.1	-	-0.865454	-	-	-	-	-	-	-	-	-	-	2.757	2.5847	2.4897	2.7958	2.4083	2.159	2.7671	2.3728	2.107	2.1625	2.0033	2.423	2.9746	2.1338	2.6657	3.896	3.3276	1.354	0.6477	0.644	1.225	1.2958	1.3869	1.4944	0.7543	1.8356
pos_2206	Auberganol	metab_2204	-	HMDB0039715	263.2	pos	M+Na, M+CH3OH+H	C15H28O2	8.4885	0.133082	-	60.3	7.8797	102490-02-8	-	-	-	-	-	-	Lipids and lipid-like molecules	Prenol lipids	Sesquiterpenoids	0.226	1.5689	2.2758	2.5198	1.5799	1.7832	0.2473	1.4093	2.1852	2.0997	2.5278	1.8103	3.989	3.2875	2.6534	3.8659	3.5732	3.0355	2.9347	1.8326	2.3038	2.1189	1.8166	1.5323	1.2487	0.2549
pos_2711	6-Keto-PGF1alpha	metab_2709	C05961	LMFA03010001	393.231	pos	M+NH4, M+Na	C20H34O6	6.1493	0.0542103	71.2	-	-1.9955	-	-	-	map00590;map01100	Arachidonic acid metabolism; Metabolic pathways	Metabolism;Metabolism	Lipid metabolism;Global and overview maps	-	-	-	1.9489	1.215	0.8298	1.6482	0.7093	0.2824	2.5603	1.7501	1.865	1.4408	1.2504	1.725	2.3498	2.4254	2.3059	3.1052	2.8154	2.2952	0.1497	0.0135	0.0123	0.0145	0.014	0.0129	0.9188	1.4525
pos_3054	2-Formyloxymethylclavam	metab_3052	C17356	-	172.06	pos	M+H	C7H9NO4	0.8251	0.0523434	55.1	-	-4.29659	-	-	-	-	-	-	-	-	-	-	0.5755	1.1599	0.7847	0.5833	1.1069	0.8207	1.1427	1.0712	1.2225	1.2859	1.1702	1.177	0.9482	1.0497	0.821	0.8069	0.8134	0.5716	1.7168	1.7975	1.6227	1.7046	1.6743	1.677	1.9094	1.9304
pos_3055	Dide-O-methyl-4-O-alpha-D-glucopyranosylsimmondsin	metab_3053	-	HMDB0038329	492.176	pos	M+H-H2O	C20H31NO14	0.8251	0.0590525	-	54.7	9.9413	370068-00-1	-	-	-	-	-	-	Organic oxygen compounds	Organooxygen compounds	Carbohydrates and carbohydrate conjugates	1.2997	0.8266	0.3526	0.3368	0.9673	1.5848	1.0601	0.6241	0.8022	0.2576	0.2444	0.3387	2.2153	2.4507	2.4743	2.2702	2.6927	2.8379	1.4203	1.3735	1.1529	1.4122	1.2199	1.3361	1.2293	1.5394
pos_3056	2,5-Diaminopyrimidine nucleoside triphosphate	metab_3054	C05923	HMDB0006821	577.018	pos	M+ACN+Na	C9H18N5O14P3	0.8458	0.235622	-	54.7	-7.60008	-	-	-	map01100;map00790	Metabolic pathways; Folate biosynthesis	Metabolism;Metabolism	Global and overview maps;Metabolism of cofactors and vitamins	Organic oxygen compounds	Organooxygen compounds	Carbohydrates and carbohydrate conjugates	1.0998	0.2898	0.2334	0.4616	0.2159	1.3255	1.2963	1.2767	0.995	0.3303	0.2323	0.2418	1.3971	1.6395	1.8372	1.1851	1.1674	0.3048	1.3597	1.441	1.2573	1.4975	1.4188	1.5486	1.3691	1.5195
pos_3078	13-Oxocryptopine	metab_3076	-	HMDB0032878	366.133	pos	M+H-H2O	C21H21NO6	1.0897	0.111153	-	73.3	-1.38719	15215-66-4	-	-	-	-	-	-	Alkaloids and derivatives	Protopine alkaloids	Not Available	0.7405	0.71	0.1762	0.7348	0.2385	0.8679	0.6243	0.3272	0.4029	0.1944	0.1753	0.4576	1.9296	1.9851	1.6058	2.3457	2.2448	1.5834	0.1799	0.1671	0.1603	0.2565	0.4226	0.1605	0.1745	0.4627
pos_3083	Isoleucyl-Glycine	metab_3081	-	HMDB0028907	415.196	pos	2M+K	C8H16N2O3	1.1308	0.143956	-	61.8	0.627439	-	-	-	-	-	-	-	Organic acids and derivatives	Carboxylic acids and derivatives	Amino acids, peptides, and analogues	1.5647	1.562	1.5659	1.8681	1.5657	1.3367	1.2573	1.4532	1.5558	1.6594	1.5883	1.5983	1.7694	1.9417	1.8526	1.77	1.991	1.9462	0.4229	0.5116	0.7151	0.6106	0.6171	1.0468	1.8187	1.0457
pos_3114	Salicylic acid	metab_3112	C00805;C07588	HMDB0001895	139.038	pos	M+H	C7H6O3	1.7615	0.225594	73.2	-	-4.4842	69-72-7	-	-	map01100;map01110;map00360;map04075	Metabolic pathways; Biosynthesis of secondary metabolites; Phenylalanine metabolism; Plant hormone signal transduction	Metabolism;Metabolism;Metabolism;Environmental Information Processing	Global and overview maps;Global and overview maps;Amino acid metabolism;Signal transduction	Benzenoids	Benzene and substituted derivatives	Benzoic acids and derivatives	0.0224	0.0295	0.0223	0.4569	0.0202	0.4252	0.3349	0.6103	0.2313	0.4084	0.5269	0.2684	1.7324	2.0119	1.6873	1.9148	2.0962	1.9333	1.6896	1.8098	1.4382	1.7003	1.6424	1.6359	1.3375	1.4965
pos_3148	Peonidin 3-(6''-p-coumaroyl-glucoside) 5-glucoside	metab_3146	-	HMDB0038092	811.27	pos	M+ACN+H	C38H41O17+	2.6124	0.0392187	-	75.3	2.87798	51939-65-2	-	-	-	-	-	-	Phenylpropanoids and polyketides	Flavonoids	Flavonoid glycosides	0.4403	0.5221	0.4387	0.5671	0.4116	0.4215	0.4733	0.4695	0.4693	0.4562	0.437	0.4178	2.8304	2.9595	2.7302	2.7506	2.8361	3.0425	0.4241	0.4212	0.3956	0.4419	0.4313	0.4082	0.4353	0.4849
pos_3332	4''-Methyl-6''-(3,4-dihydroxy-E-cinnamoyl)isoorientin	metab_3325	-	HMDB0033005	642.181	pos	M+NH4	C31H28O14	3.3388	0.250943	-	50.8	-1.09907	-	-	-	-	-	-	-	Phenylpropanoids and polyketides	Flavonoids	Flavonoid glycosides	1.9806	2.0073	2.5139	2.4997	2.2854	1.9166	2.1595	2.116	1.9622	2.05	2.117	2.0653	2.1251	1.7568	1.2611	1.9494	1.9546	1.8302	0.5572	0.5538	0.5239	0.5778	0.5655	0.5387	0.5702	0.6269
pos_3334	Sakuranetin	metab_3327	C09833	LMPK12140571;HMDB0030090	328.119	pos	M+ACN+H	C16H14O5	3.3606	0.0286775	-	53.1	2.43787	2957-21-3	-	-	map00941;map01110	Flavonoid biosynthesis; Biosynthesis of secondary metabolites	Metabolism;Metabolism	Biosynthesis of other secondary metabolites;Global and overview maps	Phenylpropanoids and polyketides	Flavonoids	O-methylated flavonoids	0.8927	0.0753	0.709	0.2917	0.3165	0.3157	0.2512	1.4704	0.4697	0.9313	1.451	1.0385	2.7376	2.8541	2.4988	2.9409	2.9958	2.8777	1.1776	1.2691	1.2339	1.5904	1.0807	0.0519	1.6742	1.9302
pos_3356	Indolelactic acid	metab_3349	C02043	HMDB0000671	206.081	pos	M+H	C11H11NO3	3.4668	0.200915	83.1	-	-3.23938	1821-52-9	-	-	-	-	-	-	Organoheterocyclic compounds	Indoles and derivatives	Indolyl carboxylic acids and derivatives	0.1121	0.1431	0.1115	0.1617	0.102	0.1055	0.1241	0.1227	0.1226	0.1178	0.1109	0.1042	2.3533	2.4573	2.1542	2.534	2.5864	2.0899	0.1064	0.1053	0.4026	0.1126	0.1089	0.1009	0.1103	0.1285
pos_3373	Panaquinquecol 6	metab_3366	-	HMDB0035500;LMFA07010986	363.155	pos	M+2Na-H	C19H26O4	3.5721	0.177083	-	57.9	2.24612	145400-15-3	-	-	-	-	-	-	Lipids and lipid-like molecules	Fatty Acyls	Fatty alcohol esters	2.1961	1.88	1.4672	1.6245	1.3172	2.4769	0.185	0.183	1.2311	1.5151	1.3673	1.5236	1.7392	1.9067	1.8859	2.2639	2.6932	2.689	0.16	0.8015	0.7048	1.4921	1.0943	0.9148	2.3447	2.4811
pos_3397	3'-Sialyl-3-fucosyllactose	metab_3390	-	HMDB0006606	802.255	pos	M+Na	C29H49NO23	3.6625	0.149498	-	50.3	-4.26891	122560-33-2	-	-	-	-	-	-	Organic oxygen compounds	Organooxygen compounds	Carbohydrates and carbohydrate conjugates	2.9375	3.0011	2.8026	3.1802	2.6721	2.8909	2.6522	2.5051	2.525	2.4823	2.4075	2.2969	1.8313	1.9778	1.7955	1.7723	1.9626	2.3395	0.0402	0.0398	0.9479	0.0428	0.0412	0.898	0.0418	0.0493
pos_3453	3-Hydroxydodecanedioic acid	metab_3446	-	HMDB0000413	211.132	pos	M+H-2H2O	C12H22O5	3.8791	0.0951245	-	67	-3.11103	34574-69-1	-	-	-	-	-	-	Organic acids and derivatives	Hydroxy acids and derivatives	Medium-chain hydroxy acids and derivatives	1.7342	1.9972	1.6658	1.8719	1.6273	1.6855	2.504	2.0108	1.787	1.4987	1.1324	1.317	1.8583	1.8525	1.7312	2.0272	1.8362	1.5298	1.5836	0.3599	0.2892	0.3272	0.3184	0.3329	1.0386	1.5409
pos_3487	6''-O-Malonylwistin	metab_3480	-	HMDB0039083	547.144	pos	M+H	C26H26O13	4.0204	0.0659943	-	67.1	-0.2509	163310-44-9	-	-	-	-	-	-	Phenylpropanoids and polyketides	Isoflavonoids	Isoflavonoid O-glycosides	0.4555	0.5387	0.4538	0.5844	0.8976	0.4363	0.4891	1.6174	0.9083	0.4717	1.3132	1.4825	2.1233	1.8641	2.2623	2.0271	2.0962	2.3363	2.3426	2.6005	1.5461	1.6547	1.8668	2.1506	1.61	1.18
pos_3551	3-(3,4-dihydroxyphenyl)-N-[2-(3,4-dihydroxyphenyl)ethyl]propanimidic acid	metab_3544	-	HMDB0137022	335.161	pos	M+NH4	C17H19NO5	4.2536	0.282686	-	53.4	2.62073	-	-	-	-	-	-	-	Benzenoids	Phenols	Benzenediols	0.6528	0.7507	0.6508	0.8031	0.6175	0.6298	0.6928	0.6882	0.6879	0.6721	0.6487	0.6252	0.7215	0.7557	1.0969	0.8915	1.069	1.7172	0.633	0.6293	1.6862	1.8614	1.6548	0.6376	2.0907	2.3504
pos_3617	Melongoside K	metab_3610	-	HMDB0040948	535.264	pos	M+H+Na	C51H82O22	4.5672	0.248905	-	75.1	2.0448	94696-62-5	-	-	-	-	-	-	Lipids and lipid-like molecules	Fatty Acyls	Fatty alcohols	0.2525	0.8966	0.1032	0.1502	0.2611	0.2581	0.3841	0.692	0.9217	0.5077	0.6188	0.7655	1.279	1.1408	0.7266	1.1208	1.2622	0.8751	2.2151	1.8307	1.9612	2.175	1.8622	2.1009	2.1868	2.2444
pos_3655	Cascarillin	metab_3648	C09071	HMDB0036836	426.248	pos	M+NH4	C22H32O7	4.8369	0.0751395	-	59.9	-0.597098	10118-56-6	-	-	-	-	-	-	Lipids and lipid-like molecules	Prenol lipids	Diterpenoids	1.6326	1.7018	1.1034	1.8724	0.5826	1.5967	1.2897	1.1892	0.8669	1.15	0.4466	0.572	2.6603	2.8477	2.4443	2.9423	2.9619	2.4431	1.3416	0.7685	1.3407	1.478	1.3684	1.4664	1.613	2.0438
pos_3668	Sterebin G	metab_3661	-	HMDB0035380	372.274	pos	M+NH4	C20H34O5	4.9427	0.0223898	-	67.3	-1.50584	114437-32-0	-	-	-	-	-	-	Lipids and lipid-like molecules	Prenol lipids	Diterpenoids	1.946	2.2519	2.1171	2.1958	1.7765	1.1461	2.2685	2.3742	2.4058	2.2884	2.2552	2.4233	3.0629	2.9939	2.8099	2.8504	2.9411	2.683	0.9066	0.8151	0.3576	0.357	0.3477	1.243	1.5759	0.8593
pos_3676	3-Hydroxy-6,8-dimethoxy-7(11)-eremophilen-12,8-olide	metab_3669	-	HMDB0040756	311.186	pos	M+H	C17H26O5	4.9987	0.104265	52.5	-	0.683801	162613-65-2	-	-	-	-	-	-	Lipids and lipid-like molecules	Prenol lipids	Terpene lactones	1.2865	1.4442	1.2859	1.6017	0.6363	0.3572	1.4793	1.1802	1.4552	1.1012	0.4493	0.8704	2.3019	2.0912	2.0347	2.5693	2.4485	2.3659	0.8992	0.0011	0.0008	0.0009	0.0009	0.0008	0.0009	0.0011
pos_3702	6-({[3,4-dihydroxy-4-(hydroxymethyl)oxolan-2-yl]oxy}methyl)oxane-2,3,4,5-tetrol	metab_3695	-	HMDB0140855	295.102	pos	M+H-H2O	C11H20O10	5.224	0.196824	-	60.2	-0.764418	-	-	-	-	-	-	-	Organic oxygen compounds	Organooxygen compounds	Carbohydrates and carbohydrate conjugates	1.4722	1.2307	0.763	0.8001	0.7839	1.3273	1.4615	1.2571	1.0263	1.0207	0.6052	1.1084	0.676	0.7093	0.7031	0.7286	0.7514	0.729	2.5983	2.3464	2.2538	2.1464	2.2463	2.3708	2.4325	2.6176
pos_3724	Alpha-Methylphenethyl butyrate	metab_3717	-	HMDB0036391	207.137	pos	M+H	C13H18O2	5.4687	0.0543009	55.2	-	-3.20956	68922-11-2	-	-	-	-	-	-	Benzenoids	Benzene and substituted derivatives	Phenylpropanes	1.1301	1.2143	1.0569	0.9975	0.4478	0.4488	1.4827	1.6024	1.6131	1.1646	0.9667	1.3873	2.4562	2.5937	2.4674	2.7035	2.7441	2.7485	0.4516	0.4485	0.4219	0.47	0.459	0.4351	0.4632	0.5144
pos_3725	Fistuloside B	metab_3718	-	HMDB0039004	462.236	pos	M+H+Na	C45H72O18	5.4687	0.143487	-	70.3	3.7428	142287-77-2	-	-	-	-	-	-	Lipids and lipid-like molecules	Steroids and steroid derivatives	Steroidal glycosides	0.447	0.8652	0.2556	1.1398	0.882	0.8099	0.9395	1.1518	0.3928	0.2722	1.0435	0.4362	1.2436	1.135	1.159	1.2311	1.4449	1.2608	2.449	2.4033	2.4594	2.4571	2.4736	2.5139	2.2482	2.1409
pos_3751	Eicosapentaenoic Acid	metab_3744	C06428	HMDB0001999	303.231	pos	M+H	C20H30O2	5.693	0.0919179	57.4	-	-1.47142	10417-94-4	Lipids	Fatty acids	map01040	Biosynthesis of unsaturated fatty acids	Metabolism	Lipid metabolism	Lipids and lipid-like molecules	Fatty Acyls	Fatty acids and conjugates	0.0458	0.0598	0.0456	0.0684	0.0415	0.0429	0.0512	0.0506	0.0505	0.0484	0.0453	0.0424	2.1967	2.3082	2.1373	2.7958	2.855	2.4831	0.0433	0.0429	0.0391	0.0461	0.0444	0.041	0.0451	0.0532
pos_3836	5-Hydroxy-p-mentha-6,8-dien-2-one	metab_3829	-	HMDB0037011	199.133	pos	M+CH3OH+H	C10H14O2	6.5696	0.0851227	-	55.5	1.06668	56423-48-4	-	-	-	-	-	-	Lipids and lipid-like molecules	Prenol lipids	Monoterpenoids	0.0497	0.3415	0.3835	1.0699	0.0576	0.0466	0.0555	0.6146	0.0548	0.3992	0.8535	0.8007	2.0015	1.4633	1.4378	2.0934	2.0574	1.824	2.1271	2.2111	2.1489	1.7917	1.9152	2.1446	1.9721	1.651
pos_3940	7-Ketodeoxycholic acid	metab_3933	-	HMDB0000391	439.305	pos	M+CH3OH+H	C24H38O5	7.4386	0.209717	-	55.2	-0.809863	911-40-0	-	-	-	-	-	-	Lipids and lipid-like molecules	Steroids and steroid derivatives	Bile acids, alcohols and derivatives	0.7867	0.9626	0.4679	0.2137	0.1378	0.4699	1.3653	0.1645	1.3166	1.0097	0.1492	0.1405	2.3691	2.7368	2.329	2.8682	2.8765	2.465	0.1434	0.1421	0.1307	0.1515	0.1466	0.1363	0.1485	0.6195
pos_3999	4-Androstenediol	metab_3992	C14210	LMST02020105;HMDB0005849	323.257	pos	M+CH3OH+H	C19H30O2	8.02	0.23495	-	88.6	-4.85663	1156-92-9	Steroids	19-Carbon atoms	-	-	-	-	Lipids and lipid-like molecules	Steroids and steroid derivatives	Androstane steroids	0.0631	0.0817	0.3031	0.7342	0.5461	0.4037	2.2752	1.0415	0.1413	0.0665	0.3254	1.107	1.9607	0.0828	1.6335	3.2301	2.4981	0.0871	0.0597	0.0591	0.0539	0.0634	0.0612	0.0565	0.062	0.0729
pos_4030	1-Acetoxy-2-hydroxy-16-heptadecyn-4-one	metab_4023	-	LMFA05000595;HMDB0031007	342.263	pos	M+NH4	C19H32O4	8.308	0.19293	-	76.4	-1.25655	24607-10-1	-	-	-	-	-	-	Lipids and lipid-like molecules	Fatty Acyls	Fatty alcohols	1.7381	1.5955	1.5954	2.1778	1.6852	0.9302	2.4645	1.9646	1.9152	1.8787	1.7828	2.0833	1.7874	1.7357	2.1469	1.5418	1.3344	1.4294	0.3316	0.329	0.5307	0.3468	0.3377	1.1688	0.6563	0.3841
pos_4923	3-O-Sulfogalactosylceramide (d18:1/18:0)	metab_4915	C06125	HMDB0012314	846.524	pos	M+K	C42H81NO11S	10.6971	0.292551	-	61.1	9.15557	244215-65-4	Lipids	Glycolipids	map00600;map01100	Sphingolipid metabolism; Metabolic pathways	Metabolism;Metabolism	Lipid metabolism;Global and overview maps	Lipids and lipid-like molecules	Sphingolipids	Glycosphingolipids	1.2092	1.3248	1.2068	1.385	1.1662	1.1812	1.2569	1.5555	1.2512	1.2324	1.2042	1.1756	3.6123	3.1593	1.3232	3.6696	3.4247	1.3847	1.5673	1.6512	1.1416	1.2115	1.1958	1.1611	1.2018	1.2733
pos_5472	Ganoderic acid Mi	metab_5461	-	HMDB0035340	577.409	pos	M+CH3OH+H	C33H52O6	8.4695	0.169262	-	51.2	-1.97125	110024-16-3	-	-	-	-	-	-	Lipids and lipid-like molecules	Prenol lipids	Triterpenoids	0.2889	0.707	0.0354	0.7346	0.0321	0.6974	1.4652	1.7011	0.6488	0.0375	0.0351	0.0328	1.3147	0.9719	0.4334	0.0496	1.1687	1.4488	2.7332	2.6822	2.2559	2.3451	1.9491	2.3863	2.069	2.1137
pos_5622	12(S)-hydroxy-16-Heptadecynoic Acid	metab_5611	-	-	283.226	pos	M+H	C17H30O3	7.9725	0.257871	62.8	-	-2.45672	-	-	-	-	-	-	-	-	-	-	0.5259	0.6632	0.659	0.6637	1.103	1.3665	0.5621	0.558	0.5577	0.5433	1.1619	0.501	2.4826	2.5244	2.0897	2.7256	2.6709	2.1991	0.508	0.5047	0.4763	0.5276	0.9186	0.4904	0.5204	0.5748
pos_5802	N-Hexadecanoylpyrrolidine	metab_5791	-	HMDB0032740	327.337	pos	M+NH4	C20H39NO	7.4099	0.157015	-	59.9	-0.53387	70974-48-0	-	-	-	-	-	-	Organoheterocyclic compounds	Pyrrolidines	N-acylpyrrolidines	0.9669	0.4777	0.2622	0.3574	0.2431	1.3121	0.5717	0.6162	0.2842	0.2747	0.8121	0.7616	2.1209	2.3315	1.7077	2.5652	2.6902	2.4068	0.7637	0.2498	0.6953	0.7389	0.2789	1.2478	0.8627	1.2042
pos_5822	Oryzalexin S	metab_5811	-	HMDB0039687	305.247	pos	M+H	C20H32O2	7.3441	0.0362918	58.7	-	-1.74381	143437-61-0	-	-	-	-	-	-	Lipids and lipid-like molecules	Prenol lipids	Diterpenoids	0.2619	1.0304	0.0031	0.0048	0.0028	0.0029	0.0035	0.3458	1.3771	0.3495	0.0169	0.0029	3.0637	3.1397	2.8192	3.6515	3.7122	3.3277	0.0029	0.0029	0.0026	0.0031	0.003	0.0028	0.0031	1.3359
pos_5937	LysoPA(20:4(8Z,11Z,14Z,17Z)/0:0)	metab_5926	-	HMDB0114742	476.277	pos	M+NH4	C23H39O7P	6.9716	0.224118	-	62.6	0.233702	-	-	-	-	-	-	-	Lipids and lipid-like molecules	Glycerophospholipids	Glycerophosphates	2.839	2.7442	2.5834	3.0134	3.0717	2.4796	2.6914	2.771	2.7354	2.6906	2.865	2.754	1.7117	2.2592	2.256	2.1656	2.3853	2.2953	1.3382	1.9683	1.1027	0.6587	0.6604	1.5555	0.6506	1.0733
pos_6031	(4R,5S,7R,11x)-11,12-Dihydroxy-1(10)-spirovetiven-2-one 12-glucoside	metab_6020	-	HMDB0030895	379.21	pos	M+H-2H2O	C21H34O8	6.6421	0.0857773	-	52.1	-4.5444	62574-29-2	-	-	-	-	-	-	Lipids and lipid-like molecules	Prenol lipids	Terpene glycosides	2.3715	2.3549	2.2659	2.7741	2.4237	1.8531	2.7401	2.1547	2.3418	2.3755	2.3786	2.5893	1.7531	2.0793	2.4949	1.8669	1.2891	1.8594	0.7589	0.5742	0.5178	0.7506	1.0188	1.3681	1.4525	1.4239
pos_6317	2,4,4-Trimethylcyclopentanone	metab_6306	-	HMDB0031197	144.138	pos	M+NH4	C8H14O	5.5922	0.26051	-	88.5	-5.26375	4694-12-06	-	-	-	-	-	-	Organic oxygen compounds	Organooxygen compounds	Carbonyl compounds	1.999	2.2601	2.2993	2.2178	2.191	2.1534	1.7867	2.4186	1.7121	2.0158	1.9828	2.4484	2.206	0.1117	1.6347	0.1172	0.124	0.4219	1.9292	1.8314	2.8056	2.2656	2.127	1.8922	2.2141	2.1304
pos_6331	Parthenolide	metab_6320	C07609	LMPR0103090002	249.148	pos	M+H	C15H20O3	5.5508	0.0303105	53	-	-1.41509	-	-	-	-	-	-	-	-	-	-	0.9095	0.0012	0.0009	0.0014	0.0008	0.0009	1.2951	1.6157	1.1088	1.2706	1.2566	1.1854	2.2608	2.2641	2.1856	2.468	2.5966	2.5951	0.3035	0.8554	0.0008	0.0009	0.0009	0.0008	0.0009	0.0011
pos_6341	3-Phenylpropyl isovalerate	metab_6330	-	HMDB0036389	221.153	pos	M+H	C14H20O2	5.5004	0.0891553	65.4	-	-2.12185	5452-07-03	-	-	-	-	-	-	Lipids and lipid-like molecules	Fatty Acyls	Fatty acid esters	1.5942	1.8713	1.5734	1.9022	1.5149	1.5526	1.7726	1.7804	1.7255	1.8247	1.7746	1.6948	2.186	2.305	2.1216	2.2072	2.3074	2.1287	0.4406	0.4375	0.4113	0.4587	0.4479	0.4243	0.452	0.7683
pos_6395	Polypodoside C	metab_6384	-	HMDB0040745	753.438	pos	M+H	C40H64O13	5.3177	0.24819	-	55.9	-5.65774	120015-17-0	-	-	-	-	-	-	Lipids and lipid-like molecules	Steroids and steroid derivatives	Steroidal glycosides	0.3109	0.5788	0.1398	1.0179	0.1282	0.5179	0.9633	0.7798	0.9413	0.1474	0.139	0.3013	0.2718	0.787	0.9449	0.9001	0.7201	0.1883	1.8838	2.1079	2.0408	2.0149	2.0885	2.054	1.8936	1.1942
pos_6411	Macrophorin B	metab_6400	-	HMDB0030456	375.215	pos	M+H	C22H30O5	5.2755	0.163602	76.6	-	-5.61263	85764-12-1	-	-	-	-	-	-	Organic oxygen compounds	Organooxygen compounds	Carbonyl compounds	1.8699	1.8139	1.1253	1.6687	0.9989	1.9647	1.651	1.6609	1.576	1.5509	1.4669	1.3035	2.2134	2.4299	2.444	2.4129	2.4038	2.4734	0.3761	1.1725	0.2284	0.2606	0.2531	0.249	0.4359	0.7298
pos_6412	Absindiol	metab_6401	-	HMDB0033229	299.185	pos	M+CH3OH+H	C15H22O4	5.2755	0.135277	-	61.6	0.150697	213198-34-6	-	-	-	-	-	-	Lipids and lipid-like molecules	Prenol lipids	Terpene lactones	2.0086	1.8097	1.8406	1.9203	1.5468	1.8724	2.0633	1.9475	1.9279	1.8105	1.9132	1.8799	1.7587	2.0181	1.8758	1.9605	1.8932	2.0417	1.0233	1.4156	0.4389	0.8188	0.4768	0.6673	1.4053	1.5651
pos_6413	Verbenone	metab_6402	C09913	-	151.111	pos	M+H	C10H14O	5.2755	0.154291	65.4	-	-3.49448	-	-	-	-	-	-	-	-	-	-	1.111	1.1256	0.7387	1.2023	0.9065	0.3964	1.0375	0.7518	0.7818	0.619	0.2748	0.2607	2.1536	2.2181	2.0017	2.4924	2.6007	2.4824	0.2653	0.2631	0.2446	0.2784	0.2706	0.2537	0.2736	0.3107
pos_6429	Prostaglandin C1	metab_6418	C04686	HMDB0060104;LMFA03010160	354.264	pos	M+NH4	C20H32O4	5.2135	0.0724232	-	60.1	-0.894646	-	Lipids	Eicosanoids	-	-	-	-	Lipids and lipid-like molecules	Fatty Acyls	Eicosanoids	1.7918	1.6781	1.5698	1.9368	2.0645	1.2877	1.9751	2.0933	2.123	1.9832	2.0114	2.1468	2.6745	2.6761	2.4045	2.5235	2.509	2.166	0.4225	0.5888	0.2753	0.3121	0.3036	0.7398	0.7495	0.347
pos_6513	(20R,22R)-20,22-dihydroxycholesterol	metab_6502	C05501	LMST01010200	401.342	pos	M+H-H2O	C27H46O3	4.9987	0.1085	64.4	-	0.649538	-	-	-	map01100	Metabolic pathways	Metabolism	Global and overview maps	-	-	-	0.9573	0.8742	0.0166	0.9596	1.3335	0.796	1.3011	1.3121	0.9185	1.0783	0.425	0.5095	0.1351	0.0223	0.1969	0.3481	0.1197	0.0236	2.4417	2.5115	2.5904	2.628	2.6248	2.6115	2.5222	2.1303
pos_6526	5-(2-Methylpropyl)tetrahydro-2-oxo-3-furancarboxylic acid	metab_6515	-	HMDB0030988	187.096	pos	M+H	C9H14O4	4.9764	0.0853204	-	57.1	-3.0156	-	-	-	-	-	-	-	Organoheterocyclic compounds	Lactones	Gamma butyrolactones	1.0473	1.5022	1.5243	1.6943	1.4321	0.7169	1.2156	1.2938	1.3033	1.3485	1.3382	1.3346	0.772	0.0531	0.8731	0.0559	0.4205	0.0559	1.7847	1.8715	1.6251	1.6832	1.7071	1.7677	1.5207	1.4541
pos_6647	3-Hydroxytetradecanedioic acid	metab_6636	-	HMDB0000394	239.163	pos	M+H-2H2O	C14H26O5	4.6862	0.0659422	-	70.2	-2.50146	73179-89-2	-	-	-	-	-	-	Lipids and lipid-like molecules	Fatty Acyls	Fatty acids and conjugates	0.9496	0.7521	0.5337	1.2663	0.4905	1.0537	0.1377	1.0137	0.9723	1.1538	1.2108	0.7105	2.4192	2.4756	2.2719	2.5589	2.5985	2.2323	0.1182	0.4113	0.3625	0.1251	0.121	0.1122	0.1225	1.0356
pos_6693	25-Hydroxyvitamin D3-26,23-lactol	metab_6682	-	HMDB0060127	395.294	pos	M+H-2H2O	C27H42O4	4.5786	0.14756	-	67.9	-0.910617	-	-	-	-	-	-	-	Lipids and lipid-like molecules	Steroids and steroid derivatives	Vitamin D and derivatives	0.7711	0.875	0.769	0.93	0.7333	0.7464	0.8136	0.8088	0.8085	0.7917	0.7667	0.7415	0.8441	0.8802	0.8735	1.0146	0.9254	0.9014	2.6205	2.7495	2.6517	2.6245	2.5818	2.7322	2.515	2.0667
pos_6702	7-oxo-11E,13-Tetradecadienoic acid	metab_6691	-	LMFA01060185	239.163	pos	M+H	C14H22O3	4.5672	0.106273	51.8	-	-5.43269	-	-	-	-	-	-	-	-	-	-	0.0198	0.0261	0.432	0.03	0.0179	0.0185	0.0222	0.0219	0.4839	0.4756	0.0196	0.0183	2.6031	2.576	2.3223	2.6845	2.5365	2.2073	0.0187	0.0185	0.4999	0.0199	0.0192	0.0177	0.0195	0.0231
pos_6723	Pteroside B	metab_6712	-	HMDB0030760	398.217	pos	M+NH4	C20H28O7	4.5246	0.0716514	-	52.2	-0.656591	29774-74-1	-	-	-	-	-	-	Organic oxygen compounds	Organooxygen compounds	Carbohydrates and carbohydrate conjugates	2.1273	2.2302	2.111	2.4131	1.7357	1.8238	1.5446	1.7156	1.8095	1.752	1.8109	1.6513	3.0668	3.1481	2.965	3.5796	3.5014	2.9656	1.4437	2.0453	0.677	0.5111	0.0473	1.2553	1.5701	2.1947
pos_6753	Vinaginsenoside R6	metab_6742	-	HMDB0040420	486.266	pos	M+H+Na	C47H80O19	4.4711	0.163844	-	85.8	6.64254	156009-82-4	-	-	-	-	-	-	Lipids and lipid-like molecules	Prenol lipids	Terpene glycosides	1.0293	0.9392	0.6506	1.0113	0.9642	1.2017	0.5758	0.8624	0.7934	0.8474	1.2086	0.6823	1.9899	2.4073	2.1045	2.1547	2.188	2.2991	2.2705	2.4322	2.2165	2.117	2.2925	2.6949	2.1487	2.4252
pos_6770	Valerenic acid	metab_6759	C09743	HMDB0030016;LMPR0103460001	235.169	pos	M+H	C15H22O2	4.4491	0.0314195	52.4	-	-2.77786	3569-10-06	-	-	-	-	-	-	Lipids and lipid-like molecules	Prenol lipids	Sesquiterpenoids	0.3205	0.0813	1.0216	0.769	0.3196	0.5979	0.0699	0.0691	0.069	0.0661	0.7897	0.6096	2.616	2.4945	2.2894	2.94	2.8808	2.4236	0.616	0.0588	0.6634	0.653	0.3973	0.0562	0.9986	1.2285
pos_6789	2-O-Caffeoylarbutin	metab_6778	-	HMDB0031347	399.107	pos	M+H-2H2O	C21H22O10	4.3872	0.197653	-	55.1	-0.757756	230955-36-9	-	-	-	-	-	-	Organic oxygen compounds	Organooxygen compounds	Carbohydrates and carbohydrate conjugates	1.8692	2.1289	1.5047	2.2241	2.1639	1.2318	2.3248	2.2566	2.1175	2.0205	1.8282	2.0598	0.9852	1.0229	1.0159	1.0445	1.0699	1.0449	2.36	2.414	1.5776	1.4591	1.8288	2.1328	1.442	1.0264
pos_6818	Crocin 3	metab_6807	-	HMDB0039121	675.265	pos	M+Na	C32H44O14	4.3194	0.190425	-	56.7	4.2102	55750-85-1	-	-	-	-	-	-	Lipids and lipid-like molecules	Prenol lipids	Diterpenoids	2.5394	2.2901	1.6143	2.1092	1.3938	2.8453	0.7634	1.8884	1.3849	2.0394	1.9965	1.8755	1.8335	2.1843	2.1491	2.5171	2.8673	3.0852	0.7011	0.6973	1.3113	1.7324	0.7103	0.6806	1.707	2.5279
pos_6932	Trypanothione disulfide	metab_6921	C03170	HMDB0060521	739.318	pos	M+NH4	C27H47N9O10S2	4.0304	0.135289	-	55	-6.95781	-	-	-	map01100;map00480	Metabolic pathways; Glutathione metabolism	Metabolism;Metabolism	Global and overview maps;Metabolism of other amino acids	Organic acids and derivatives	Carboxylic acids and derivatives	Amino acids, peptides, and analogues	1.3397	1.4006	0.9856	1.0851	0.8012	1.7545	1.306	0.6968	0.6874	1.0109	1.1819	0.7585	0.6752	0.6594	0.6534	1.5782	1.8085	2.1983	0.5441	0.5407	2.0863	2.4564	2.2631	0.8721	2.399	2.9546
pos_6936	Schidigeragenin B	metab_6925	-	HMDB0035506	411.289	pos	M+H-H2O	C27H40O4	4.0304	0.1907	-	65	-0.0746593	267003-21-4	-	-	-	-	-	-	Lipids and lipid-like molecules	Prenol lipids	Triterpenoids	1.0417	1.1542	1.0394	1.213	1.0001	1.0146	1.088	1.0828	1.0825	1.0642	1.0369	1.0092	1.121	1.1598	1.1526	1.182	1.2081	1.1825	2.3052	2.4821	2.4299	2.3334	2.4503	2.4753	2.0957	1.631
pos_6995	N-Acetyl-DL-tryptophan	metab_6984	-	-	247.107	pos	M+H	C13H14N2O3	3.9131	0.026542	76.4	-	-2.55551	-	-	-	-	-	-	-	-	-	-	0.3912	0.76	0.8552	0.5256	0.3645	0.3737	0.422	0.4492	0.4182	0.7919	0.6002	0.6037	2.5604	2.5679	2.2976	2.8645	2.7775	2.4392	1.8632	1.6594	1.9609	1.8053	1.9314	2.0039	1.5748	1.6761
pos_7059	Rheochrysin	metab_7048	-	HMDB0035931	488.156	pos	M+ACN+H	C22H22O10	3.8038	0.197015	-	78.9	1.12331	29013-18-1	-	-	-	-	-	-	Benzenoids	Anthracenes	Anthraquinones	2.2899	2.0893	2.1509	2.2742	2.2094	2.2348	1.9549	1.8945	1.7988	1.7933	1.6369	1.6062	0.0847	0.1309	0.091	0.2251	0.1028	0.0972	1.946	1.7408	1.824	1.3466	1.5596	1.8599	1.3774	1.1011
pos_7066	Homostypolhydroperoxide	metab_7055	-	-	429.299	pos	M+H	C27H40O4	3.7923	0.237152	55.8	-	-1.53246	-	-	-	-	-	-	-	-	-	-	1.2638	0.9817	0.7365	1.3698	1.2547	0.9127	1.0065	1.1153	1.2506	1.4556	1.3029	1.4561	0.646	0.6787	0.6726	0.6977	0.7201	0.698	2.2086	2.256	2.2851	2.2018	2.2133	2.1464	2.1738	1.7786
pos_7069	Ferulic acid	metab_7058	C01494	-	195.064	pos	M+H	C10H10O4	3.7923	0.176293	80	-	-4.2302	-	-	-	map01100;map00940;map01110	Metabolic pathways; Phenylpropanoid biosynthesis; Biosynthesis of secondary metabolites	Metabolism;Metabolism;Metabolism	Global and overview maps;Biosynthesis of other secondary metabolites;Global and overview maps	-	-	-	0.4515	0.5343	0.7648	0.5798	0.4223	0.4324	1.3251	1.4655	1.1573	1.548	1.7725	1.3967	1.6726	1.9077	1.9974	1.457	1.46	1.7344	2.6735	2.8215	1.88	2.0534	2.4113	2.2195	2.1283	0.4966
pos_7106	4-O-Methyl-a-D-glucosyl-(1->2)-b-D-xylosyl-(1->4)-D-xylose	metab_7095	-	HMDB0039742	490.173	pos	M+NH4	C17H28O15	3.7383	0.148824	-	85	-7.93974	10365-86-3	-	-	-	-	-	-	Organic oxygen compounds	Organooxygen compounds	Carbohydrates and carbohydrate conjugates	1.6488	1.2307	1.4917	1.5595	0.6235	1.9144	0.8778	0.7207	0.6601	0.989	0.2086	0.8003	2.2639	2.0084	0.8442	2.5915	2.3071	1.827	0.0017	0.0017	0.0118	0.0717	0.0617	0.0016	0.0018	1.3284
pos_7111	Tanacetin	metab_7100	-	HMDB0035715	297.169	pos	M+CH3OH+H	C15H20O4	3.7383	0.0415194	-	90.1	-1.88262	1401-54-3	-	-	-	-	-	-	Lipids and lipid-like molecules	Prenol lipids	Terpene lactones	1.6841	1.7828	1.6293	1.6934	1.1342	1.4674	2.0993	2.1158	2.0485	1.8723	1.7458	1.869	2.311	2.3492	2.1743	2.3002	2.3794	2.0572	1.0592	0.7515	0.0501	0.4121	0.0568	0.0524	1.229	1.6255
pos_7188	4-Megastigmene-6a,9R-diol 9-[apiosyl-(1->6)-glucoside]	metab_7177	-	HMDB0041580	507.281	pos	M+H	C24H42O11	3.5918	0.0432339	-	51.4	1.62732	177261-74-4	-	-	-	-	-	-	Lipids and lipid-like molecules	Fatty Acyls	Fatty acyl glycosides	2.6174	2.7295	2.932	2.7918	2.922	2.745	2.6702	2.6475	2.6661	2.5766	2.6177	2.4797	2.7378	2.2732	2.4938	2.6549	2.6716	2.658	1.4653	1.61	1.3989	0.8599	1.3498	1.8857	1.9355	1.4799
pos_7211	3-Isopropylmalate	metab_7200	C04411	HMDB0012156	218.102	pos	M+ACN+H	C7H12O5	3.5378	0.270607	-	60.9	-4.20659	921-28-8	-	-	map01100;map01210;map01110;map01230;map00290	Metabolic pathways; 2-Oxocarboxylic acid metabolism; Biosynthesis of secondary metabolites; Biosynthesis of amino acids; Valine, leucine and isoleucine biosynthesis	Metabolism;Metabolism;Metabolism;Metabolism;Metabolism	Global and overview maps;Global and overview maps;Global and overview maps;Global and overview maps;Amino acid metabolism	Lipids and lipid-like molecules	Fatty Acyls	Fatty acids and conjugates	0.2581	0.3172	0.257	0.351	0.2381	0.245	0.2816	0.6416	0.2787	0.2693	0.2558	0.2424	2.9054	2.6148	2.4091	2.8887	2.7356	2.588	0.3473	1.3659	1.0026	0.2592	1.0876	0.8979	0.7837	0.8221
pos_7214	Didymin	metab_7203	-	LMPK12140337;HMDB0029482	658.213	pos	M+ACN+Na	C28H34O14	3.5278	0.0455362	-	68	3.82966	14259-47-3	-	-	-	-	-	-	Phenylpropanoids and polyketides	Flavonoids	Flavonoid glycosides	3.194	3.3898	3.2604	3.5666	3.1392	3.1338	3.2107	3.1231	3.1009	3.0656	3.0446	2.9966	2.6952	2.8494	2.7618	2.8661	3.0359	3.0484	0.4523	0.4492	0.4226	0.4708	0.4598	0.6661	0.4639	0.5152
pos_7216	Theaflagallin	metab_7205	-	HMDB0033287	418.113	pos	M+NH4	C20H16O9	3.5278	0.10861	-	51.3	0.0431443	102208-15-1	-	-	-	-	-	-	Organoheterocyclic compounds	Benzopyrans	1-benzopyrans	0.0002	0.6979	0.0167	1.3147	0.0002	0.0002	0.7798	0.3246	0.006	0.0002	0.0002	0.0002	2.6874	2.7231	2.3944	3.1274	2.9187	2.3503	0.0002	0.0002	0.0002	0.0002	1.7395	0.0002	0.0002	0.0003
pos_7322	1-Hydroxyacorenone	metab_7311	-	HMDB0030917	233.153	pos	M+H-H2O	C15H22O3	3.3288	0.141855	-	85.7	-2.71843	185154-98-7	-	-	-	-	-	-	Organic oxygen compounds	Organooxygen compounds	Carbonyl compounds	0.0665	0.0861	0.0661	0.0981	0.0602	0.0624	0.074	0.0731	0.0731	0.0701	0.0657	0.0616	2.3086	2.3799	2.0186	2.5693	2.5897	2.3134	0.8689	0.0623	0.0569	0.0668	0.0645	0.0595	0.0654	0.0768
pos_7356	Phe-Nap-OH	metab_7345	-	-	471.154	pos	M+H	C27H22N2O6	3.2683	0.293576	55.5	-	-1.70253	-	-	-	-	-	-	-	-	-	-	2.4424	2.2276	2.1116	2.1481	2.2717	2.4686	2.1872	2.1105	2.1619	2.1051	2.0349	1.9875	1.5472	0.0001	0.0001	1.5477	0.8856	1.4332	1.4987	1.3249	1.752	1.6394	1.6218	1.8566	2.2028	2.4522
pos_7496	Phenylpyruvic acid	metab_7485	C00166	HMDB0000205	206.08	pos	M+ACN+H	C9H8O3	3.0173	0.12698	-	65	-5.77083	156-06-9	-	-	map01100;map01110;map01210;map00960;map01230;map00360;map00400	Metabolic pathways; Biosynthesis of secondary metabolites; 2-Oxocarboxylic acid metabolism; Tropane, piperidine and pyridine alkaloid biosynthesis; Biosynthesis of amino acids; Phenylalanine metabolism; Phenylalanine, tyrosine and tryptophan biosynthesis	Metabolism;Metabolism;Metabolism;Metabolism;Metabolism;Metabolism;Metabolism	Global and overview maps;Global and overview maps;Global and overview maps;Biosynthesis of other secondary metabolites;Global and overview maps;Amino acid metabolism;Amino acid metabolism	Benzenoids	Benzene and substituted derivatives	Phenylpyruvic acid derivatives	1.037	1.7685	1.6262	1.9466	1.7397	1.1989	1.9996	2.2801	2.0061	2.1142	2.1129	2.0443	2.5304	2.8092	2.3599	2.6766	2.7052	2.5044	1.0365	0.8986	0.9599	0.8552	0.799	0.9728	0.5427	1.2045
pos_7501	1,8-Diazacyclotetradecane-2,9-dione	metab_7490	C04277	-	227.175	pos	M+H	C12H22N2O2	3.0057	0.0360654	55.2	-	-2.59517	-	-	-	-	-	-	-	-	-	-	1.4464	0.4787	1.041	0.5218	0.3739	0.3832	3.8617	3.8421	3.6405	3.5368	3.3976	3.3392	1.2016	0.4828	0.4776	1.9467	2.2784	2.6141	0.3857	0.3829	0.3588	0.4025	0.3925	0.3707	1.0976	1.2842
pos_7588	Simmondsin	metab_7576	-	HMDB0030394	340.138	pos	M+H-2H2O	C16H25NO9	2.873	0.297181	-	60.4	-1.58486	51771-52-9	-	-	-	-	-	-	Organic oxygen compounds	Organooxygen compounds	Carbohydrates and carbohydrate conjugates	0.148	1.1371	0.1472	1.4741	0.1352	0.1395	0.5335	0.6357	0.5686	0.1552	0.1464	0.6314	2.6042	2.842	2.4195	2.9619	2.971	2.5884	1.6646	1.9813	1.3519	0.9308	1.1414	1.7732	0.1457	0.1687
pos_7794	2-Hydroxymethylclavam	metab_7774	C17357	-	144.065	pos	M+H	C6H9NO3	1.9236	0.12923	66.3	-	-3.36278	-	-	-	-	-	-	-	-	-	-	0.9308	0.843	1.0218	0.7709	0.9808	1.0247	0.9577	1.0932	0.8011	1.0416	1.1197	0.9129	2.5015	2.5226	2.2381	2.8714	2.8622	2.6041	1.2834	1.2812	1.116	1.2166	1.1373	1.0654	0.907	1.3536
pos_7817	Tetrahydrobiopterin	metab_7797	C00272	HMDB0000027	500.272	pos	2M+NH4	C9H15N5O3	1.5841	0.0935495	-	52.9	5.60892	17528-72-2	Vitamins and Cofactors	Cofactors	map01100;map00790	Metabolic pathways; Folate biosynthesis	Metabolism;Metabolism	Global and overview maps;Metabolism of cofactors and vitamins	Organoheterocyclic compounds	Pteridines and derivatives	Pterins and derivatives	0.1497	1.231	0.1489	1.5969	0.1368	0.1412	0.1651	0.5103	0.2872	0.5	0.1482	0.1667	2.3287	2.342	2.3043	2.2477	2.4102	2.4051	1.0077	1.1938	0.86	1.1304	1.0688	1.1268	0.1534	0.1707
pos_7831	3-O-Methylgallate	metab_7811	C05616	-	185.044	pos	M+H	C8H8O5	1.4499	0.0891824	55	-	-4.36891	-	-	-	-	-	-	-	-	-	-	0.1549	0.1953	0.1541	0.2191	0.1416	0.1461	0.1707	0.1688	0.1687	0.1624	0.1533	0.1444	1.9762	2.1215	1.8382	2.355	2.2778	1.548	0.2109	0.1459	1.3263	0.1556	0.8569	0.8128	0.4525	1.1407
pos_7850	9-Hydroxy-10-O-D-glucuronoside-12Z-octadecenoate	metab_7830	-	HMDB0060121	455.259	pos	M+H-2H2O	C24H42O10	1.3011	0.0775188	-	81.4	-9.56057	-	-	-	-	-	-	-	Lipids and lipid-like molecules	Saccharolipids	Not Available	1.7092	2.015	1.6623	2.2684	0.7748	1.7897	1.2761	1.038	1.5721	1.5835	1.5104	1.4003	0.4387	0.9328	1.584	0.1052	0.6126	1.8566	0.0726	0.0719	1.1726	1.8222	1.2223	0.2489	1.4205	1.9757
pos_7873	2-Aminomuconate 6-semialdehyde	metab_7853	C03824	-	142.049	pos	M+H	C6H7NO3	1.1308	0.155983	53.7	-	-3.26042	-	-	-	map01100;map00380	Metabolic pathways; Tryptophan metabolism	Metabolism;Metabolism	Global and overview maps;Amino acid metabolism	-	-	-	0.2415	0.3706	0.9975	0.3304	0.2225	0.2291	1.2824	1.5913	1.5438	1.7766	1.7229	1.6559	2.5293	2.4894	2.2388	2.5482	2.3795	2.3583	1.2823	1.1721	1.0895	1.1856	0.8954	0.4726	1.3203	1.1227
pos_7904	CGMP	metab_7884	C00942	-	346.054	pos	M+H	C10H12N5O7P	1.0164	0.0504532	82.7	-	-0.739564	-	Nucleic acids	Cyclic nucleotides	map01100;map00230	Metabolic pathways; Purine metabolism	Metabolism;Metabolism	Global and overview maps;Nucleotide metabolism	-	-	-	2.3404	2.9877	2.6899	3.051	2.3432	2.4168	2.7678	2.6437	2.7105	2.8279	2.8389	2.7629	0.4801	0.0069	0.8317	0.0073	0.0078	0.0073	2.8341	2.8543	2.8564	2.8562	2.9001	2.9787	3.1194	2.9567
pos_7908	Tetramethylquercetin 3-rutinoside	metab_7888	-	HMDB0039337	649.218	pos	M+H-H2O	C31H38O16	1.0031	0.138672	-	84.9	7.49737	58528-03-3	-	-	-	-	-	-	Phenylpropanoids and polyketides	Flavonoids	Flavonoid glycosides	1.4629	1.6054	1.0295	1.4231	1.1285	1.5269	1.5318	1.1298	1.2338	1.259	0.7802	1.0649	2.9995	3.0049	2.8777	2.7799	2.7501	2.826	0.3317	0.3291	0.4385	0.3469	0.3378	0.3181	0.3413	0.3842
pos_7972	Allantoic acid	metab_7952	C00499	HMDB0001209	177.061	pos	M+H	C4H8N4O4	0.7728	0.113579	-	67.7	-3.34101	99-16-1	-	-	map01100;map00230	Metabolic pathways; Purine metabolism	Metabolism;Metabolism	Global and overview maps;Nucleotide metabolism	Organic acids and derivatives	Carboxylic acids and derivatives	Amino acids, peptides, and analogues	1.8299	1.6811	1.459	1.7052	1.6011	1.7018	0.9303	0.5196	0.8278	1.0367	0.8136	0.5974	2.3969	2.1249	1.9519	2.1556	2.0135	2.0456	2.3609	2.5376	1.908	1.9862	1.9049	1.8436	2.1252	2.1931
pos_7992	O-Phosphotyrosine	metab_7972	C06501	HMDB0006049	561.046	pos	2M+K	C9H12NO6P	0.6839	0.192533	-	53.9	3.96999	-	-	-	-	-	-	-	Organic acids and derivatives	Carboxylic acids and derivatives	Amino acids, peptides, and analogues	0.1017	0.1302	0.1011	0.1474	0.0925	0.0956	2.0816	1.7796	1.1141	0.1069	0.1006	0.6346	0.1212	1.0678	1.8521	0.1381	0.1459	0.1382	1.3801	1.3434	1.4735	1.7745	1.6096	1.6177	1.9048	1.8945
pos_7999	Mahaleboside	metab_7979	-	HMDB0032984	369.058	pos	M+2Na-H	C15H16O8	0.6738	0.0934423	-	65	6.9149	-	-	-	-	-	-	-	Phenylpropanoids and polyketides	Coumarins and derivatives	Coumarin glycosides	0.7052	0.0971	0.0748	0.1105	0.0682	0.0706	1.2584	1.3944	0.5116	0.6987	0.8439	1.2106	2.0087	2.0391	1.5116	2.3305	2.2939	1.6528	1.9601	2.1126	1.9623	1.9937	1.9078	1.9005	1.9295	2.2253
pos_8146	L-Histidine	metab_8126	C00135	HMDB0000177	156.076	pos	M+H	C6H9N3O2	0.5446	0.174625	88.3	-	-2.6918	71-00-1	Peptides	Amino acids	map01100;map01110;map00340;map02010;map01230;map00970;map00410	Metabolic pathways; Biosynthesis of secondary metabolites; Histidine metabolism; ABC transporters; Biosynthesis of amino acids; Aminoacyl-tRNA biosynthesis; beta-Alanine metabolism	Metabolism;Metabolism;Metabolism;Environmental Information Processing;Metabolism;Genetic Information Processing;Metabolism	Global and overview maps;Global and overview maps;Amino acid metabolism;Membrane transport;Global and overview maps;Translation;Metabolism of other amino acids	Organic acids and derivatives	Carboxylic acids and derivatives	Amino acids, peptides, and analogues	1.2073	0.6587	0.6964	0.9899	1.0969	0.5448	1.3135	1.3907	1.3783	1.4912	1.6469	1.5913	1.9657	1.8558	1.744	1.9729	1.8887	2.0669	1.9763	2.0694	1.6061	1.6454	1.7482	1.7866	1.8469	1.698
pos_8150	L-cis-3-Amino-2-pyrrolidinecarboxylic acid	metab_8130	-	HMDB0029396	95.0607	pos	M+H-2H2O	C5H10N2O2	0.5348	0.118181	-	51.2	2.35793	25876-88-4	-	-	-	-	-	-	Organic acids and derivatives	Carboxylic acids and derivatives	Amino acids, peptides, and analogues	0.114	0.5946	0.3088	0.1643	1.1713	0.1073	0.1263	0.1248	0.1728	0.1198	0.8203	0.1479	0.4604	0.4074	0.3775	0.1542	0.1627	0.1543	2.0543	2.1099	2.491	2.3117	2.275	2.5005	2.7452	2.2885
neg_206	3,5,6-trihydroxy-1-methyl-4,5-diphenylpiperidin-2-one	metab_8389	-	HMDB0134791	312.124	neg	M-H, M+FA-H, M+Cl	C18H19NO4	4.4055	0.0349551	-	52.2	-1.35169	-	-	-	-	-	-	-	Phenylpropanoids and polyketides	Stilbenes	Not Available	1.7623	1.4247	2.0384	1.8847	2.2162	1.9345	1.3977	2.2813	1.8356	2.3564	3.0056	2.4286	3.5389	3.4828	3.3748	3.3985	3.5402	3.715	1.1664	0.9589	0.1681	0.5916	0.1574	0.16	1.3989	0.1633
neg_628	Trans-isoeugenol-O-glucuronide	metab_8811	-	HMDB0060021	385.115	neg	M+Cl, M+FA-H	C16H20O8	3.9792	0.0466091	-	61	-4.30554	-	-	-	-	-	-	-	Organic oxygen compounds	Organooxygen compounds	Carbohydrates and carbohydrate conjugates	1.2639	1.7143	1.4133	1.7398	1.2554	1.3818	2.355	2.2188	2.0733	1.9924	1.8489	1.7825	2.2194	2.3778	2.2157	2.1055	2.1386	2.1617	0.1059	0.0325	0.0006	0.0006	0.0006	0.0006	0.0005	1.1662
neg_652	N-trans-Feruloyloctopamine	metab_8835	-	HMDB0032805	328.119	neg	M-H, M+Cl	C18H19NO5	4.0865	0.0523731	-	56.8	-1.41524	66648-44-0	-	-	-	-	-	-	Phenylpropanoids and polyketides	Cinnamic acids and derivatives	Hydroxycinnamic acids and derivatives	1.21	1.5279	1.1584	1.2047	1.0664	1.4272	1.1448	1.5578	1.5824	1.5388	1.5953	1.3809	2.7753	2.8558	2.467	2.9339	2.9049	2.8588	0.4217	0.4062	0.7077	0.4725	0.4457	0.4512	1.2026	1.4759
neg_697	Beta1-Tomatidine	metab_8880	-	HMDB0029343	882.492	neg	M-H2O-H, M-H	C45H75NO17	4.4155	0.0997678	-	52.5	7.31497	17406-46-1	-	-	-	-	-	-	Lipids and lipid-like molecules	Steroids and steroid derivatives	Steroidal glycosides	1.7712	1.7085	1.5431	1.8115	2.1193	1.9251	2.0621	2.2043	2.0469	2.204	2.183	2.1802	1.7652	1.7871	1.5128	1.1721	0.7208	0.6904	2.9118	3.0482	3.2606	3.1479	3.2111	3.1391	2.9684	2.4765
neg_774	Ethyl 3-hydroxytridecanoate	metab_8957	-	HMDB0059866	295.155	neg	M+Cl, M+K-2H	C15H30O3	4.9853	0.1796	-	59.3	-7.95579	-	-	-	-	-	-	-	Lipids and lipid-like molecules	Fatty Acyls	Fatty alcohols	2.1987	1.7748	1.5704	1.46	1.1629	1.6366	2.0298	2.0895	1.8161	1.6806	1.5876	1.728	1.9664	2.2266	2.2511	2.2958	2.3973	2.3695	0.5549	0.5369	0.8353	0.6134	0.5827	0.8068	1.9583	1.4283
neg_785	Alliosterol 1-(4''-galactosylrhamnoside) 16-galactoside	metab_8968	-	HMDB0038346	949.509	neg	M+Cl, M+FA-H	C45H76O18	5.0671	0.0399006	-	57.3	6.81455	289690-79-5	-	-	-	-	-	-	Lipids and lipid-like molecules	Steroids and steroid derivatives	Steroidal glycosides	2.6089	2.6436	2.3206	2.6558	2.9553	2.5367	2.8355	2.7878	2.5344	2.3506	2.2244	2.1475	0.3473	0.751	1.4141	0.7798	0.6857	1.3444	3.664	3.6565	3.7458	3.606	3.6573	3.8245	3.3037	2.9313
pos_980	Maltohexaose	metab_978	C01936	HMDB0012253	991.334	pos	M+H-H2O, M+H	C36H62O31	1.3436	0.0613488	64.2	-	-0.452611	34620-77-4	-	-	-	-	-	-	Organic oxygen compounds	Organooxygen compounds	Carbohydrates and carbohydrate conjugates	0.9551	1.0654	0.9529	1.1233	0.9145	0.9287	1.0005	0.9954	0.9951	0.9771	0.9504	0.9234	3.4211	3.5614	3.4127	3.2746	3.3901	3.4932	0.9324	0.9282	0.8913	0.9573	0.9425	0.9097	0.9482	1.0161
neg_1623	Physagulin G	metab_9806	-	HMDB0039694	767.321	neg	M-H, M+FA-H	C36H50O15	4.6095	0.229442	-	50.3	7.68091	148076-22-6	-	-	-	-	-	-	Lipids and lipid-like molecules	Steroids and steroid derivatives	Steroid lactones	1.3956	1.0979	1.114	1.102	0.4683	1.1651	0.6424	0.8505	0.7357	0.384	0.6802	0.5777	1.7287	1.6209	1.3238	2.0732	1.9519	2.0337	1.3445	0.365	2.0212	2.288	2.6051	2.0775	2.658	2.9276
[truncated: 15 more columns]
