# Supplementary material for: Comparative Metabolomic Profiling of Compatible and Incompatible Interactions Between Potato and Phytophthora infestans
Source: Front Microbiol. 2022 Apr 8;13:857160. doi: 10.3389/fmicb.2022.857160 (PMC9024415; doi:10.3389/fmicb.2022.857160)
Supplement: Supplementary file 6 [file Table_3.XLSX]

## Sheet: A
Table S3 Phenylpropanoids and terpenoids metabolism involved metabolites
A: Phenylpropanoids metabolism involved metabolites
ID	Metabolite	Metab ID	KEGG Compound ID	Library ID	M/Z	Mode	Adducts	Formula	Retention time	RSD	Fragmentation Score	Theoretical Fragmentation Score	Mass Error	CAS ID	KEGG Compound First Category	KEGG Compound Second Category	KEGG Pathway ID	KEGG Pathway Description	KEGG Pathway First Category	KEGG Pathway Second Category	HMDB Superclass	HMDB Class	HMDB Subclass	S1_1	S1_2	S1_3	S1_4	S1_5	S1_6	S2_1	S2_2	S2_3	S2_4	S2_5	S2_6	S3_1	S3_2	S3_3	S3_4	S3_5	S3_6	R1_1	R1_2	R1_3	R1_4	R1_5	R1_6	R2_1	R2_2
neg_5601	Fusarin C	metab_13775	C19243	HMDB0033337	476.192	neg	M+FA-H	C23H29NO7	6.6102	0.123468	-	59.4	-0.395934	79748-81-5	-	-	-	-	-	-	Phenylpropanoids and polyketides	Depsides and depsidones	Not Available	2.0355	1.7283	1.842	1.4143	1.832	2.0313	1.341	1.3093	1.6252	1.7137	1.7249	1.5387	0.9696	0.7349	0.7241	0.7665	0.7646	1.29	1.8957	1.8629	1.5759	1.5326	1.5157	1.7432	1.704	1.7729
neg_6559	Licoricone	metab_14733	C17765	LMPK12050069;HMDB0029515	403.117	neg	M+Na-2H	C22H22O6	3.9362	0.0442834	-	53.5	0.8196	51847-92-8	-	-	-	-	-	-	Phenylpropanoids and polyketides	Isoflavonoids	O-methylated isoflavonoids	2.8598	3.0177	2.7899	2.9851	2.678	2.9615	2.7363	2.6293	2.6439	2.6328	2.5566	2.5182	1.7508	1.8996	2.1037	1.6193	1.9589	2.2685	1.9142	1.572	1.8426	2.1076	1.9834	2.0678	2.2963	2.3389
neg_5710	Zeranol	metab_13884	C14752	HMDB0032702	321.171	neg	M-H	C18H26O5	6.1569	0.106543	-	74.5	-0.689386	26538-44-3	-	-	-	-	-	-	Phenylpropanoids and polyketides	Macrolides and analogues	Not Available	2.5321	2.3607	2.2204	2.2073	2.0079	2.1741	2.3916	2.4275	2.1159	2.0101	2.1429	2.2823	2.501	2.345	2.3765	2.3494	2.4191	2.4384	1.7309	1.7216	1.7226	1.8674	1.51	1.7759	1.9813	2.0677
neg_2176	Epirubicin	metab_10359	C11230	HMDB0014588	578.139	neg	M+Cl	C27H29NO11	2.7599	0.034036	-	82.3	-8.91705	56420-45-2	-	-	-	-	-	-	Phenylpropanoids and polyketides	Anthracyclines	Not Available	0.4777	0.4881	0.4439	0.4646	0.882	0.4465	1.2718	1.4154	0.8137	1.0166	0.8944	0.8285	1.6896	1.6716	1.4219	1.9846	1.9425	1.8103	2.3414	2.2794	2.2779	2.3898	2.3317	2.2951	1.9299	1.8367
neg_2843	Alpha-Solanine	metab_11026	C10820	HMDB0034202	912.504	neg	M+FA-H	C45H73NO15	4.7863	0.126721	-	60.7	9.05406	20562-02-1	-	-	-	-	-	-	Phenylpropanoids and polyketides	Depsides and depsidones	Not Available	0.4303	0.8333	0.4302	0.6994	0.8111	0.4327	1.1854	1.0776	0.7783	0.4216	0.7359	0.4911	2.0249	1.8151	1.6034	1.6641	1.5158	1.6335	1.5771	1.9627	1.8579	1.7718	1.6966	1.7933	1.7149	1.35
pos_6454	(S,E)-Zearalenone	metab_6443	C09981	HMDB0031752	319.154	pos	M+H	C18H22O5	5.131	0.0869267	-	88.7	-1.2548	17924-92-4	-	-	-	-	-	-	Phenylpropanoids and polyketides	Macrolides and analogues	Zearalenones	1.4864	1.9284	0.4282	1.5425	0.3464	1.011	2.3888	2.1805	1.4947	1.0578	0.3693	0.7612	1.0644	1.1644	1.3723	0.5798	0.7101	1.3415	2.2905	2.1287	1.4897	1.2888	1.5075	1.9327	0.3678	1.2133
pos_3334	Sakuranetin	metab_3327	C09833	LMPK12140571;HMDB0030090	328.119	pos	M+ACN+H	C16H14O5	3.3606	0.0286775	-	53.1	2.43787	2957-21-3	-	-	map00941;map01110	Flavonoid biosynthesis; Biosynthesis of secondary metabolites	Metabolism;Metabolism	Biosynthesis of other secondary metabolites;Global and overview maps	Phenylpropanoids and polyketides	Flavonoids	O-methylated flavonoids	0.8927	0.0753	0.709	0.2917	0.3165	0.3157	0.2512	1.4704	0.4697	0.9313	1.451	1.0385	2.7376	2.8541	2.4988	2.9409	2.9958	2.8777	1.1776	1.2691	1.2339	1.5904	1.0807	0.0519	1.6742	1.9302
pos_1357	Rutin	metab_1355	C05625	LMPK12112098;HMDB0003249	611.161	pos	M+H, M+Na	C27H30O16	3.6321	0.0297707	74.2	-	-0.0289301	153-18-4	-	-	map01100;map01110;map00944	Metabolic pathways; Biosynthesis of secondary metabolites; Flavone and flavonol biosynthesis	Metabolism;Metabolism;Metabolism	Global and overview maps;Global and overview maps;Biosynthesis of other secondary metabolites	Phenylpropanoids and polyketides	Flavonoids	Flavonoid glycosides	3.2344	3.5155	3.23	3.5124	3.285	3.3423	3.4659	3.3588	3.184	3.3563	3.1322	3.1886	2.8993	3.2154	3.2209	3.1852	3.3646	3.1871	4.251	4.144	3.8361	3.9054	3.9346	4.2202	3.2993	1.4935
pos_953	2-Hydroxycinnamic acid	metab_951	C01772	HMDB0002641	182.081	pos	M+H, M+NH4	C9H8O3	1.0276	0.0264293	72.7	-	-4.02288	583-17-5	-	-	map01100;map00940;map01110;map00360	Metabolic pathways; Phenylpropanoid biosynthesis; Biosynthesis of secondary metabolites; Phenylalanine metabolism	Metabolism;Metabolism;Metabolism;Metabolism	Global and overview maps;Biosynthesis of other secondary metabolites;Global and overview maps;Amino acid metabolism	Phenylpropanoids and polyketides	Cinnamic acids and derivatives	Hydroxycinnamic acids and derivatives	3.2957	3.3002	3.1401	3.5472	3.2205	3.2368	3.5041	3.6519	3.5216	3.5739	3.549	3.413	3.0609	3.3782	3.6644	3.0799	3.2707	3.6068	3.7175	3.8285	3.4273	3.5275	3.4622	3.4756	3.6539	3.6353
pos_7069	Ferulic acid	metab_7058	C01494	-	195.064	pos	M+H	C10H10O4	3.7923	0.176293	80	-	-4.2302	-	-	-	map01100;map00940;map01110	Metabolic pathways; Phenylpropanoid biosynthesis; Biosynthesis of secondary metabolites	Metabolism;Metabolism;Metabolism	Global and overview maps;Biosynthesis of other secondary metabolites;Global and overview maps	-	-	-	0.4515	0.5343	0.7648	0.5798	0.4223	0.4324	1.3251	1.4655	1.1573	1.548	1.7725	1.3967	1.6726	1.9077	1.9974	1.457	1.46	1.7344	2.6735	2.8215	1.88	2.0534	2.4113	2.2195	2.1283	0.4966
pos_6713	Acacetin 7-[apiosyl(1->6)-glucoside]	metab_6702	C01470	HMDB0035023	561.16	pos	M+H-H2O	C27H30O14	4.5457	0.0868257	-	55.4	-0.762154	239106-94-6	-	-	map00944	Flavone and flavonol biosynthesis	Metabolism	Biosynthesis of other secondary metabolites	Phenylpropanoids and polyketides	Flavonoids	Flavonoid glycosides	0.7413	0.7663	1.3939	1.0258	1.3549	0.9134	0.8284	1.6859	0.703	0.687	1.3022	0.6884	1.994	1.8185	2.0865	1.9675	1.9689	2.2383	2.332	2.71	1.0864	0.6695	0.7889	1.3117	0.6614	0.7218
pos_7508	Chlorogenic Acid	metab_7497	C00852	HMDB0003164	355.103	pos	M+H	C16H18O9	2.9953	0.0675594	57.4	-	1.8876	327-97-9	-	-	map00940;map00941;map01110;map00945	Phenylpropanoid biosynthesis; Flavonoid biosynthesis; Biosynthesis of secondary metabolites; Stilbenoid, diarylheptanoid and gingerol biosynthesis	Metabolism;Metabolism;Metabolism;Metabolism	Biosynthesis of other secondary metabolites;Biosynthesis of other secondary metabolites;Global and overview maps;Biosynthesis of other secondary metabolites	Organic oxygen compounds	Organooxygen compounds	Alcohols and polyols	2.5662	2.8996	2.6204	3.048	2.7791	2.4957	2.886	2.9134	2.7305	2.7524	2.7149	2.6624	2.9544	3.4512	3.5216	3.2503	3.5999	3.7358	3.1777	3.3469	2.736	2.7086	2.8417	3.0316	2.8441	2.6666
neg_7270	L-Phenylalanine	metab_15444	C00079	HMDB0000159	164.072	neg	M-H	C9H11NO2	1.871	0.087393	84.9	-	-0.0837632	63-91-2	Peptides	Amino acids	map01100;map01110;map00970;map01210;map00960;map02010;map00998;map01230;map00966;map00460;map00940;map00360;map00400	Metabolic pathways; Biosynthesis of secondary metabolites; Aminoacyl-tRNA biosynthesis; 2-Oxocarboxylic acid metabolism; Tropane, piperidine and pyridine alkaloid biosynthesis; ABC transporters; Biosynthesis of various secondary metabolites - part 2; Biosynthesis of amino acids; Glucosinolate biosynthesis; Cyanoamino acid metabolism; Phenylpropanoid biosynthesis; Phenylalanine metabolism; Phenyla…	Metabolism;Metabolism;Genetic Information Processing;Metabolism;Metabolism;Environmental Information Processing;Metabolism;Metabolism;Metabolism;Metabolism;Metabolism;Metabolism;Metabolism	Global and overview maps;Global and overview maps;Translation;Global and overview maps;Biosynthesis of other secondary metabolites;Membrane transport;Biosynthesis of other secondary metabolites;Global and overview maps;Biosynthesis of other secondary metabolites;Metabolism of other amino acids;Biosynthesis of other secondary metabolites;Amino acid metabolism;Amino acid metabolism	Organic acids and derivatives	Carboxylic acids and derivatives	Amino acids, peptides, and analogues	3.1849	3.0812	3.1138	3.095	3.1516	3.2222	3.1009	3.0681	3.0796	3.0231	3.089	2.9174	2.8131	2.7909	2.9395	2.6257	2.6667	2.9703	3.376	3.4269	3.3028	3.3378	3.2744	3.2482	3.166	3.197
pos_417	5-hydroxy-7-methoxy-3-(3-methoxyphenyl)-8-methyl-4H-chromen-4-one	metab_416	-	HMDB0129576	330.133	pos	M+NH4, 2M+H, M+CH3OH+H	C18H16O5	4.0416	0.0775988	-	61.3	-1.21621	-	-	-	-	-	-	-	Phenylpropanoids and polyketides	Isoflavonoids	O-methylated isoflavonoids	1.4719	1.7863	1.821	1.9687	1.413	1.6318	1.5594	1.6586	1.6133	1.6165	1.6085	1.4491	3.3329	3.4776	2.9801	3.5823	3.6941	3.4791	1.804	1.969	1.8267	1.7324	1.8868	1.6919	1.1907	1.5331
pos_2973	Isopeonidin 3-rutinoside	metab_2971	-	HMDB0041753	610.184	pos	M+H	C28H33O15+	0.2389	0.0459568	-	61.4	-8.87013	-	-	-	-	-	-	-	Phenylpropanoids and polyketides	Flavonoids	Flavonoid glycosides	2.6882	2.703	2.6916	2.7533	2.6925	2.7077	2.5851	2.5953	2.6416	2.6196	2.6543	2.503	2.4712	2.4971	2.4712	2.4676	2.3847	2.4433	2.5973	2.5133	2.5061	2.561	2.5121	2.5279	2.5838	2.6348
pos_3148	Peonidin 3-(6''-p-coumaroyl-glucoside) 5-glucoside	metab_3146	-	HMDB0038092	811.27	pos	M+ACN+H	C38H41O17+	2.6124	0.0392187	-	75.3	2.87798	51939-65-2	-	-	-	-	-	-	Phenylpropanoids and polyketides	Flavonoids	Flavonoid glycosides	0.4403	0.5221	0.4387	0.5671	0.4116	0.4215	0.4733	0.4695	0.4693	0.4562	0.437	0.4178	2.8304	2.9595	2.7302	2.7506	2.8361	3.0425	0.4241	0.4212	0.3956	0.4419	0.4313	0.4082	0.4353	0.4849
pos_3291	Isotectorigenin 4'-glucoside 7-rhamnoside	metab_3284	-	HMDB0039909	650.208	pos	M+ACN+H	C28H32O15	3.1835	0.0894985	-	56.5	0.106301	-	-	-	-	-	-	-	Phenylpropanoids and polyketides	Isoflavonoids	Isoflavonoid O-glycosides	2.9208	2.8139	3.0399	3.2728	3.0172	2.8841	2.9308	2.953	2.8007	2.8418	2.7086	2.6577	2.321	2.0717	1.8674	1.977	1.8228	2.1268	2.7123	2.7064	2.5826	2.3895	2.5628	2.7011	2.0362	2.1795
pos_3300	Orientin 7,3'-dimethyl ether	metab_3293	-	LMPK12111047;HMDB0037450	518.166	pos	M+ACN+H	C23H24O11	3.2226	0.192901	-	59.4	-0.108302	89915-55-9	-	-	-	-	-	-	Phenylpropanoids and polyketides	Flavonoids	Flavonoid glycosides	2.3441	2.5033	2.4607	2.8169	2.4133	2.3439	2.4497	2.4253	2.4145	2.3514	2.2099	2.1857	2.0912	1.6803	1.2448	1.8771	1.5409	1.6092	2.157	2.3025	2.1716	1.948	2.2593	2.252	1.4419	1.3543
pos_3332	4''-Methyl-6''-(3,4-dihydroxy-E-cinnamoyl)isoorientin	metab_3325	-	HMDB0033005	642.181	pos	M+NH4	C31H28O14	3.3388	0.250943	-	50.8	-1.09907	-	-	-	-	-	-	-	Phenylpropanoids and polyketides	Flavonoids	Flavonoid glycosides	1.9806	2.0073	2.5139	2.4997	2.2854	1.9166	2.1595	2.116	1.9622	2.05	2.117	2.0653	2.1251	1.7568	1.2611	1.9494	1.9546	1.8302	0.5572	0.5538	0.5239	0.5778	0.5655	0.5387	0.5702	0.6269
pos_3473	3,4,5-trihydroxy-6-[(4-oxo-2-phenyl-4H-chromen-3-yl)oxy]oxane-2-carboxylic acid	metab_3466	-	HMDB0134551	453.06	pos	M+K	C21H18O9	3.9569	0.0235446	-	58.8	3.39916	-	-	-	-	-	-	-	Phenylpropanoids and polyketides	Flavonoids	Flavonoid glycosides	2.3487	3.2706	3.1448	3.5499	3.1633	2.6324	3.7107	3.6069	3.6665	3.4982	3.5137	3.4525	2.0801	2.4557	3.2056	1.3729	1.7083	2.7535	2.7096	2.9129	2.5027	2.666	2.6338	2.7331	3.0367	2.9134
pos_3487	6''-O-Malonylwistin	metab_3480	-	HMDB0039083	547.144	pos	M+H	C26H26O13	4.0204	0.0659943	-	67.1	-0.2509	163310-44-9	-	-	-	-	-	-	Phenylpropanoids and polyketides	Isoflavonoids	Isoflavonoid O-glycosides	0.4555	0.5387	0.4538	0.5844	0.8976	0.4363	0.4891	1.6174	0.9083	0.4717	1.3132	1.4825	2.1233	1.8641	2.2623	2.0271	2.0962	2.3363	2.3426	2.6005	1.5461	1.6547	1.8668	2.1506	1.61	1.18
pos_3628	Cyclokievitone hydrate	metab_3621	-	HMDB0037750	355.119	pos	M+H-H2O	C20H20O7	4.7081	0.164365	-	58.7	2.74097	104363-15-7	-	-	-	-	-	-	Phenylpropanoids and polyketides	Cinnamic acids and derivatives	Hydroxycinnamic acids and derivatives	1.8686	2.0699	2.0943	2.0516	1.9632	1.8352	1.8116	2.036	2.176	1.9891	1.9682	2.1402	1.4136	1.4767	1.5142	1.0842	0.7678	1.3372	1.5885	1.5629	1.6084	1.607	1.8026	1.5771	2.2615	2.4475
pos_3938	Rutaretin 9-rutinoside	metab_3931	-	HMDB0034611	588.233	pos	M+NH4	C26H34O14	7.4289	0.186134	-	57.4	8.03667	160845-05-6	-	-	-	-	-	-	Phenylpropanoids and polyketides	Coumarins and derivatives	Coumarin glycosides	2.4598	2.5974	2.6097	2.7641	2.5186	2.4478	2.2667	2.3689	2.605	2.6566	2.6826	2.5557	2.3815	2.3728	2.0756	2.2473	2.4284	2.0943	2.0715	2.1869	2.0067	2.0864	2.3343	2.3257	2.4488	2.3009
pos_5964	Cadabicine methyl ether	metab_5953	-	HMDB0039857	467.27	pos	M+NH4	C26H31N3O4	6.9049	0.131511	-	66	9.73685	-	-	-	-	-	-	-	Phenylpropanoids and polyketides	Flavonoids	Flavonoid glycosides	1.9343	2.1852	2.1013	2.1569	1.4276	2.1115	2.1763	2.1218	2.1811	2.1227	2.2688	2.0563	1.7079	1.6641	1.9658	1.8396	1.2697	1.7131	1.6424	1.7221	1.5718	1.7031	1.6043	1.6141	1.9074	1.991
pos_5995	(+)-cis-5,6-Dihydro-5-hydroxy-4-methoxy-6-(2-phenylethyl)-2H-pyran-2-one	metab_5984	-	HMDB0029575	281.138	pos	M+CH3OH+H	C14H16O4	6.7778	0.211845	-	55.6	-2.73433	52247-81-1	-	-	-	-	-	-	Phenylpropanoids and polyketides	Kavalactones	Not Available	3.2834	3.1773	3.2643	3.4582	3.238	3.3617	3.1025	3.0819	3.193	3.2733	3.1889	3.0386	3.0272	3.0232	2.893	2.911	2.7923	2.9877	3.158	3.0285	3.0468	3.2013	3.0874	3.0989	2.9804	3.0418
pos_6145	Clausarinol	metab_6134	-	HMDB0041407	432.238	pos	M+NH4	C24H30O6	6.2195	0.0754909	-	63.9	-0.344083	-	-	-	-	-	-	-	Phenylpropanoids and polyketides	Coumarins and derivatives	Pyranocoumarins	3.3864	3.3427	3.3989	3.6248	3.3982	3.4436	3.2731	3.2321	3.206	3.3877	3.3442	3.1888	3.1214	2.971	3.1149	3.0157	2.8394	3.0725	3.2877	3.2494	3.2356	3.3544	3.2923	3.2882	3.337	3.403
pos_7214	Didymin	metab_7203	-	LMPK12140337;HMDB0029482	658.213	pos	M+ACN+Na	C28H34O14	3.5278	0.0455362	-	68	3.82966	14259-47-3	-	-	-	-	-	-	Phenylpropanoids and polyketides	Flavonoids	Flavonoid glycosides	3.194	3.3898	3.2604	3.5666	3.1392	3.1338	3.2107	3.1231	3.1009	3.0656	3.0446	2.9966	2.6952	2.8494	2.7618	2.8661	3.0359	3.0484	0.4523	0.4492	0.4226	0.4708	0.4598	0.6661	0.4639	0.5152
pos_7286	Vestitone 7-glucoside	metab_7275	-	HMDB0033012	473.122	pos	M+K	C22H26O9	3.4058	0.0675082	-	56.5	3.37764	-	-	-	-	-	-	-	Phenylpropanoids and polyketides	Isoflavonoids	Isoflavonoid O-glycosides	2.0318	2.2992	2.107	2.2872	1.5077	2.2317	2.7625	2.8532	2.6059	2.7573	2.7517	2.5935	2.0488	2.3399	2.4459	1.8363	2.0158	2.6071	2.6937	2.632	2.6988	2.6034	2.7266	2.4665	2.9151	2.8148
pos_7298	6-[(1,3-diphenylbut-3-en-2-yl)oxy]-3,4,5-trihydroxyoxane-2-carboxylic acid	metab_7287	-	HMDB0135563	365.135	pos	M+H-2H2O	C22H24O7	3.3831	0.246042	-	61.5	-9.54957	-	-	-	-	-	-	-	Phenylpropanoids and polyketides	Linear 1,3-diarylpropanoids	Not Available	2.0441	2.4245	2.0949	2.4325	1.8137	2.2384	1.9819	1.9338	1.8656	1.9383	1.8006	1.6778	1.1858	1.1948	1.5526	0.9663	1.1935	1.8461	1.3602	0.5161	1.2521	1.5643	1.2594	1.0697	1.6381	1.8465
pos_7403	Avicularin	metab_7392	-	LMPK12112167;HMDB0030860	452.12	pos	M+NH4	C20H18O11	3.1732	0.213083	-	57.9	2.0782	572-30-5	-	-	-	-	-	-	Phenylpropanoids and polyketides	Flavonoids	Flavonoid glycosides	1.1509	1.373	1.6474	1.3774	1.7067	0.9238	1.2269	1.6063	1.7336	1.9774	2.0565	1.8518	2.2676	1.9839	1.8148	2.3943	2.2666	1.8341	2.5705	2.5653	2.2639	2.1979	2.1943	2.2455	1.8097	2.1525
pos_7908	Tetramethylquercetin 3-rutinoside	metab_7888	-	HMDB0039337	649.218	pos	M+H-H2O	C31H38O16	1.0031	0.138672	-	84.9	7.49737	58528-03-3	-	-	-	-	-	-	Phenylpropanoids and polyketides	Flavonoids	Flavonoid glycosides	1.4629	1.6054	1.0295	1.4231	1.1285	1.5269	1.5318	1.1298	1.2338	1.259	0.7802	1.0649	2.9995	3.0049	2.8777	2.7799	2.7501	2.826	0.3317	0.3291	0.4385	0.3469	0.3378	0.3181	0.3413	0.3842
pos_7924	Cinnatriacetin A	metab_7904	-	HMDB0033932	418.168	pos	M+ACN+H	C23H20O5	0.9924	0.114003	-	54.9	9.0254	-	-	-	-	-	-	-	Phenylpropanoids and polyketides	Cinnamic acids and derivatives	Hydroxycinnamic acids and derivatives	1.9039	1.7956	1.6524	2.0339	1.5917	1.8395	1.9335	1.9596	1.9585	1.8443	1.8248	1.6884	1.8068	1.9347	1.9708	1.9253	1.9849	2.0474	2.1754	2.3901	1.8434	2.1952	1.8652	1.9667	2.0754	2.1783
pos_7999	Mahaleboside	metab_7979	-	HMDB0032984	369.058	pos	M+2Na-H	C15H16O8	0.6738	0.0934423	-	65	6.9149	-	-	-	-	-	-	-	Phenylpropanoids and polyketides	Coumarins and derivatives	Coumarin glycosides	0.7052	0.0971	0.0748	0.1105	0.0682	0.0706	1.2584	1.3944	0.5116	0.6987	0.8439	1.2106	2.0087	2.0391	1.5116	2.3305	2.2939	1.6528	1.9601	2.1126	1.9623	1.9937	1.9078	1.9005	1.9295	2.2253
neg_106	(3,4,5,6-tetrahydroxyoxan-2-yl)methyl 3-(4-hydroxy-3-methoxyphenyl)prop-2-enoate	metab_8289	-	HMDB0125101	355.103	neg	M-H, M+K-2H, M+Cl	C16H20O9	3.0754	0.0355976	-	59.9	-1.0287	-	-	-	-	-	-	-	Phenylpropanoids and polyketides	Cinnamic acids and derivatives	Hydroxycinnamic acids and derivatives	2.8676	2.922	2.9082	2.9587	2.796	2.8969	2.8096	3.1202	2.8435	2.9321	3.1637	2.867	3.3873	3.5575	3.6694	3.4527	3.6742	4.0245	3.7837	3.9174	3.4635	3.7205	3.6085	3.3913	3.9007	3.8877
neg_115	5'-((Z)-Feruloyl) 3-(2'-methylarabinosylxylose)	metab_8298	-	HMDB0030231	471.152	neg	M-H, M+Cl, M+FA-H	C21H28O12	3.278	0.0541131	-	62	1.72769	-	-	-	-	-	-	-	Phenylpropanoids and polyketides	Cinnamic acids and derivatives	Hydroxycinnamic acids and derivatives	2.5066	1.9311	2.8338	2.4877	3.1389	2.3178	3.311	3.2242	2.9289	2.6919	2.8205	2.5613	2.7482	2.7832	2.5262	3.0208	2.9278	2.544	4.079	4.1902	4.1453	4.0812	4.1116	4.1176	3.5804	3.188
neg_206	3,5,6-trihydroxy-1-methyl-4,5-diphenylpiperidin-2-one	metab_8389	-	HMDB0134791	312.124	neg	M-H, M+FA-H, M+Cl	C18H19NO4	4.4055	0.0349551	-	52.2	-1.35169	-	-	-	-	-	-	-	Phenylpropanoids and polyketides	Stilbenes	Not Available	1.7623	1.4247	2.0384	1.8847	2.2162	1.9345	1.3977	2.2813	1.8356	2.3564	3.0056	2.4286	3.5389	3.4828	3.3748	3.3985	3.5402	3.715	1.1664	0.9589	0.1681	0.5916	0.1574	0.16	1.3989	0.1633
neg_652	N-trans-Feruloyloctopamine	metab_8835	-	HMDB0032805	328.119	neg	M-H, M+Cl	C18H19NO5	4.0865	0.0523731	-	56.8	-1.41524	66648-44-0	-	-	-	-	-	-	Phenylpropanoids and polyketides	Cinnamic acids and derivatives	Hydroxycinnamic acids and derivatives	1.21	1.5279	1.1584	1.2047	1.0664	1.4272	1.1448	1.5578	1.5824	1.5388	1.5953	1.3809	2.7753	2.8558	2.467	2.9339	2.9049	2.8588	0.4217	0.4062	0.7077	0.4725	0.4457	0.4512	1.2026	1.4759
neg_2336	Cyanidin 3-(6''-(E)-p-coumarylsambubioside) 5-glucoside	metab_10519	-	HMDB0041262	870.218	neg	M-H2O-H	C41H45O22+	3.2386	0.261672	-	87.5	-5.33365	163060-00-2	-	-	-	-	-	-	Phenylpropanoids and polyketides	Flavonoids	Flavonoid glycosides	0.6452	0.904	0.2457	1.1568	1.1414	0.2474	1.2457	1.5473	0.6055	1.1925	1.2718	0.243	0.249	0.2495	0.2438	0.2668	0.2657	0.2488	2.7205	2.9262	2.6993	2.6854	2.6634	2.7174	1.1729	0.6031
neg_2358	P-Coumaroyl vitisin A	metab_10541	-	HMDB0029239	688.139	neg	M-H2O-H	C35H31O16+	3.3176	0.0641827	-	52.2	-5.57496	-	-	-	-	-	-	-	Phenylpropanoids and polyketides	Cinnamic acids and derivatives	Hydroxycinnamic acids and derivatives	3.4161	3.527	3.3575	3.4258	3.2895	3.4819	3.2347	3.1565	3.0564	3.4207	3.3429	3.3002	2.9022	3.0171	3.0423	2.9765	3.0454	2.8768	1.852	2.2252	1.5027	0.9849	1.3834	1.7285	1.1164	0.9652
neg_2364	Caffeoylmalic acid	metab_10547	-	HMDB0029318	295.046	neg	M-H	C13H12O8	3.3375	0.105822	-	74.8	-1.22695	53755-04-7	-	-	-	-	-	-	Phenylpropanoids and polyketides	Cinnamic acids and derivatives	Hydroxycinnamic acids and derivatives	0.025	1.375	1.1683	1.8156	1.3267	0.0252	2.3076	2.1356	1.9826	2.0174	2.1435	1.928	2.3063	3.1253	3.3614	2.5364	2.9152	3.3211	2.3075	2.7505	2.0159	1.9224	1.9683	2.3232	2.0269	0.0271
neg_2396	Formononetin 7-(6''-methylmalonylglucoside)	metab_10579	-	HMDB0029494	575.143	neg	M+FA-H	C26H26O12	3.4317	0.104004	-	76.7	3.63539	34232-18-3	-	-	-	-	-	-	Phenylpropanoids and polyketides	Isoflavonoids	Isoflavonoid O-glycosides	2.7911	2.9827	2.7114	3.0904	3.1787	2.6275	2.9496	2.9456	2.8592	2.8436	2.7703	2.8127	1.9591	2.1027	2.4618	1.4613	1.7605	2.4082	2.8874	2.7125	2.8182	2.783	2.6383	2.8993	2.4822	1.8464
neg_2412	Marmesin galactoside	metab_10595	-	HMDB0041508	429.115	neg	M+Na-2H	C20H24O9	3.4749	0.057974	-	63.9	-4.87922	156363-69-8	-	-	-	-	-	-	Phenylpropanoids and polyketides	Coumarins and derivatives	Furanocoumarins	0.7382	0.7936	0.7379	0.7641	0.7204	0.7412	0.7562	0.7382	0.7253	0.7268	0.7544	0.7328	2.8683	2.8745	2.5888	2.8135	2.86	2.5478	0.7207	0.7004	0.78	0.7858	0.7517	0.7588	0.7324	0.7675
neg_2443	(2E)-3-(2,4-dihydroxy-5-methoxyphenyl)prop-2-enoic acid	metab_10626	-	HMDB0125514	209.045	neg	M-H	C10H10O5	3.5549	0.164625	-	90.3	-0.51679	-	-	-	-	-	-	-	Phenylpropanoids and polyketides	Cinnamic acids and derivatives	Hydroxycinnamic acids and derivatives	2.3219	2.1924	2.3591	2.1886	2.3118	2.3864	2.1126	2.0251	2.0928	2.1743	2.2454	2.1691	1.3208	0.5985	1.3251	1.2053	0.6549	0.7939	1.825	1.613	1.9625	1.8641	1.9045	1.9527	2.1629	2.0251
neg_2642	Apimaysin	metab_10825	-	LMPK12110249;HMDB0037421	559.147	neg	M-H	C27H28O13	4.0865	0.0576772	-	56.9	2.20781	74158-04-6	-	-	-	-	-	-	Phenylpropanoids and polyketides	Flavonoids	Flavonoid glycosides	0.6859	1.2293	0.7049	0.8725	0.6687	1.4803	1.6444	2.2593	1.4499	1.7032	2.034	1.6319	2.4141	2.2974	2.6375	2.2771	2.306	2.532	2.9014	3.2184	1.9491	1.8274	2.0825	2.3571	2.2091	2.3146
neg_2739	7-Oxociguatoxin	metab_10922	-	HMDB0039389	562.276	neg	M-2H	C60H86O20	4.4748	0.116135	-	58.1	-4.29517	263336-55-6	-	-	-	-	-	-	Phenylpropanoids and polyketides	Ciguatera toxins	Not Available	1.8117	1.7096	1.7699	1.771	1.7409	1.8677	1.3699	0.8329	1.3887	1.5828	1.7229	1.6492	2.0182	2.1277	2.1546	2.2303	2.2291	2.2918	2.1124	2.3725	2.6519	2.5563	2.5873	2.4094	2.3984	2.1044
neg_2797	Myricanene B 5-[arabinosyl-(1->6)-glucoside]	metab_10980	-	HMDB0039348	655.234	neg	M+Na-2H	C32H42O13	4.676	0.0713777	-	56.1	-5.74095	-	-	-	-	-	-	-	Phenylpropanoids and polyketides	Diarylheptanoids	Cyclic diarylheptanoids	0.1587	0.9398	0.0655	0.628	0.9869	0.3627	1.751	1.5728	1.1496	0.9611	1.67	1.0811	3.1282	3.1596	2.9006	3.2415	3.1876	3.1444	1.7234	1.8124	0.7552	1.1815	1.1766	1.0116	1.2825	1.4942
neg_5452	3-(1,1-Dimethylallyl)scopoletin 7-glucoside	metab_13626	-	HMDB0032853	421.154	neg	M-H	C21H26O9	7.2858	0.0589693	-	53.1	9.67544	208333-72-6	-	-	-	-	-	-	Phenylpropanoids and polyketides	Coumarins and derivatives	Coumarin glycosides	1.7046	1.6941	1.7279	1.7904	1.863	1.4691	2.0407	1.8552	1.7959	1.4281	1.3165	1.5044	1.0377	1.0388	1.0668	1.0739	1.0718	1.0373	1.7403	1.6994	1.3718	1.2362	1.1442	1.3658	1.6952	1.541
neg_6209	Precarthamin	metab_14383	-	HMDB0031967	433.114	neg	M-H2O-H	C21H24O11	4.7146	0.115536	-	54.4	1.03552	102716-32-5	-	-	-	-	-	-	Phenylpropanoids and polyketides	Flavonoids	Flavonoid glycosides	0.8657	0.6869	0.7366	1.2562	0.9498	0.8035	0.2665	0.2566	0.4665	0.7393	1.0574	0.9134	0.2599	0.5943	0.2545	0.2782	0.2771	0.2597	2.498	2.1768	2.5394	2.0161	2.1131	2.0998	2.2126	1.6161
neg_6433	Maysin 3'-methyl ether	metab_14607	-	HMDB0037420	635.165	neg	M+FA-H	C28H30O14	4.1407	0.109521	-	92.5	5.22931	74158-05-7	-	-	-	-	-	-	Phenylpropanoids and polyketides	Flavonoids	Flavonoid glycosides	0.5251	1.5892	1.1375	1.6584	1.2053	0.5277	2.0902	2.0432	1.6572	1.7785	1.7518	1.7267	0.5302	0.9845	1.5064	0.5586	0.5569	0.8032	1.5959	1.3861	0.612	1.1482	0.7395	0.581	1.379	1.7137
neg_6536	4-[(1E)-1,2-diphenylbut-1-en-1-yl]phenol	metab_14710	-	HMDB0142434	645.296	neg	2M+FA-H	C22H20O	3.9792	0.227836	-	57.2	-8.95856	-	-	-	-	-	-	-	Phenylpropanoids and polyketides	Stilbenes	Not Available	1.0955	1.1576	0.412	1.0795	0.5579	1.4277	1.2739	1.1905	1.1501	0.9306	0.6861	0.4081	1.3174	1.159	1.1668	0.5337	1.0794	0.4163	1.4249	1.5092	1.3428	1.4075	0.7153	1.5943	1.3336	1.8807
neg_6853	Ochratoxin B	metab_15027	-	HMDB0029401	404.088	neg	M+Cl	C20H19NO6	3.443	0.137457	-	73	-6.3051	4825-86-9	-	-	-	-	-	-	Phenylpropanoids and polyketides	Ochratoxins and related substances	Not Available	1.92	1.8331	1.6921	1.9396	1.6734	1.8907	1.8689	1.8805	1.983	2.1247	2.1411	2.0343	1.7221	1.8224	1.9137	1.6796	1.6624	1.7507	0.9015	0.1631	1.2062	0.6833	1.2814	0.1869	0.8248	1.5745
neg_6862	Isoscoparin 2''-(6-(E)-feruloylglucoside) 4'-glucoside	metab_15036	-	HMDB0037206	961.27	neg	M-H	C44H50O24	3.4217	0.0344664	-	52.2	8.16981	-	-	-	-	-	-	-	Phenylpropanoids and polyketides	Flavonoids	Flavonoid glycosides	0.768	0.8242	1.2512	0.7943	2.4758	0.7711	2.4037	2.5121	1.9699	1.2353	1.7386	0.7626	0.7741	0.7752	0.7642	0.8074	0.8054	1.1266	3.588	3.7079	3.5635	3.5775	3.5984	3.6638	2.4551	1.1592
neg_6916	Spinacetin 3-[p-coumaroyl-(->2)-glucosyl-(1->6)-[apiosyl-(1->2)]-glucoside]	metab_15090	-	HMDB0031426	993.259	neg	M+FA-H	C43H48O24	3.3176	0.109138	-	59.7	7.28752	-	-	-	-	-	-	-	Phenylpropanoids and polyketides	Flavonoids	Flavonoid glycosides	0.5444	1.8468	0.9562	1.5691	1.8296	0.547	2.1897	2.1435	1.818	2.0052	2.0572	1.9955	1.8743	2.2846	2.5419	2.2514	2.6954	2.7222	2.0755	2.5881	1.5802	0.5864	1.6505	2.2784	0.5394	0.5701
neg_7045	1-O-p-Coumaroyl-beta-D-glucose	metab_15219	-	HMDB0036936	325.093	neg	M-H	C15H18O8	3.0361	0.023759	-	64.5	1.40363	7139-64-2	-	-	-	-	-	-	Phenylpropanoids and polyketides	Cinnamic acids and derivatives	Hydroxycinnamic acids and derivatives	2.3135	2.2552	1.9705	2.2592	2.2208	2.2576	2.3553	2.4057	2.3706	2.4142	2.5038	2.4285	2.2325	2.2699	2.3593	2.3677	2.4612	2.5028	2.5887	2.4468	2.4496	2.5044	2.3566	2.3997	3.3206	3.446
neg_7103	(4E)-1,7-bis(4-hydroxyphenyl)hept-4-en-3-one	metab_15277	-	HMDB0138206	277.124	neg	M-H2O-H	C19H20O3	2.9183	0.1796	-	50.4	2.6257	-	-	-	-	-	-	-	Phenylpropanoids and polyketides	Diarylheptanoids	Linear diarylheptanoids	1.5856	1.7506	1.9309	2.2051	2.0658	1.8183	1.7328	1.8535	2.0022	1.8919	2.0969	2.0065	1.348	1.7457	2.1832	1.4545	1.4612	1.9867	0.4944	0.4084	0.4703	1.0942	0.8151	0.9304	1.0728	1.4246
neg_7183	(2S)-2-hydrazinyl-3-(4-hydroxy-3-methoxyphenyl)-2-methylpropanoic acid	metab_15357	-	HMDB0142637	221.093	neg	M-H2O-H	C11H16N2O4	2.7909	0.263018	-	50.3	0.861494	-	-	-	-	-	-	-	Phenylpropanoids and polyketides	Phenylpropanoic acids	Not Available	1.6045	1.7573	1.7172	1.7639	1.7426	1.6335	1.6452	1.6418	1.6804	1.8151	1.8878	1.6293	0.9808	0.7238	1.4035	0.9023	0.7168	1.1139	1.6874	1.803	1.6781	1.6984	1.5603	1.3607	1.3026	1.2204
neg_7253	2'-O-Methylphaseollinisoflavan	metab_15427	-	LMPK12080015;HMDB0034412	359.124	neg	M+Na-2H	C21H22O4	2.3938	0.107737	-	52.9	-7.31555	49594-01-6	-	-	-	-	-	-	Phenylpropanoids and polyketides	Isoflavonoids	O-methylated isoflavonoids	2.0512	2.1293	1.7999	2.0672	1.6441	2.1545	1.8231	1.7084	1.5315	1.6543	1.4841	1.498	0.9707	1.1143	1.2813	1.0619	1.0342	1.5402	1.5032	1.2526	1.7309	2.1265	1.732	1.4814	1.9379	2.0884
[truncated: 15 more columns]

## Sheet: B
B: Terpenoids metabolism involved metabolites
ID	Metabolite	Metab ID	S1	S2	S3	R1	R2	R3	KEGG Compound ID	Library ID	M/Z	Mode	Adducts	Formula	Retention time	RSD	Fragmentation Score	Theoretical Fragmentation Score	Mass Error	CAS ID	KEGG Compound First Category	KEGG Compound Second Category	KEGG Pathway ID	KEGG Pathway Description	KEGG Pathway First Category	KEGG Pathway Second Category	HMDB Superclass	HMDB Class	HMDB Subclass
pos_2221	3-(5,6,6-Trimethylbicyclo[2.2.1]hept-1-yl)cyclohexanol	metab_2219	4.666	4.634	4.378	4.495	4.531	4.448	-	HMDB0031851	254.248	pos	M+H, M+NH4	C16H28O	8.6043	0.0551057	-	51.3	-1.36094	3407-42-9	-	-	-	-	-	-	Lipids and lipid-like molecules	Prenol lipids	Monoterpenoids
pos_3836	5-Hydroxy-p-mentha-6,8-dien-2-one	metab_3829	0.325	0.463	1.813	2.056	1.847	1.787	-	HMDB0037011	199.133	pos	M+CH3OH+H	C10H14O2	6.5696	0.0851227	-	55.5	1.06668	56423-48-4	-	-	-	-	-	-	Lipids and lipid-like molecules	Prenol lipids	Monoterpenoids
pos_6005	(-)-Carvomenthone	metab_5994	3.29	3.214	3.037	3.218	3.263	3.163	-	HMDB0034969	172.169	pos	M+NH4	C10H18O	6.7686	0.141348	-	56.3	-3.87023	13163-73-0	-	-	-	-	-	-	Lipids and lipid-like molecules	Prenol lipids	Monoterpenoids
neg_3121	Menthyl ethylene glycol carbonate	metab_11304	1.672	1.788	1.618	0.892	0.91	1.191	-	HMDB0036141	225.149	neg	M-H2O-H	C13H24O4	6.2231	0.0998948	-	61	-0.540602	156324-78-6	-	-	-	-	-	-	Lipids and lipid-like molecules	Prenol lipids	Monoterpenoids
neg_3375	Soyasapogenol B 3-O-b-D-glucuronide	metab_11558	1.393	1.894	2.065	1.556	2.161	1.965	-	HMDB0039329	671.352	neg	M+K-2H	C36H58O9	7.8448	0.210867	-	57.1	-7.6869	99541-89-6	-	-	-	-	-	-	Lipids and lipid-like molecules	Prenol lipids	Monoterpenoids
neg_6197	(1'R)-Nepetalic acid	metab_14371	2.102	1.874	1.861	1.419	1.185	1.316	-	HMDB0036117	229.108	neg	M+FA-H	C10H16O3	4.7346	0.166355	-	79.2	-1.47406	21651-54-7	-	-	-	-	-	-	Lipids and lipid-like molecules	Prenol lipids	Monoterpenoids
pos_523	Phytocassane D	metab_522	3.35	3.348	3.61	3.005	3.18	3.141	-	HMDB0041057	317.211	pos	M+H-H2O, M+Na, M+H	C20H28O3	6.5	0.0201534	-	50.4	-1.50277	166547-24-6	-	-	-	-	-	-	Lipids and lipid-like molecules	Prenol lipids	Diterpenoids
pos_734	Yucalexin P21	metab_732	0	0.542	3.48	0.133	0.429	1.82	-	HMDB0036754	305.247	pos	M+H-H2O, M+H, M+H-2H2O	C20H32O2	6.9716	0.041397	-	57.2	-1.99344	119626-54-9	-	-	-	-	-	-	Lipids and lipid-like molecules	Prenol lipids	Diterpenoids
pos_3655	Cascarillin	metab_3648	1.415	0.919	2.717	1.294	1.845	1.947	C09071	HMDB0036836	426.248	pos	M+NH4	C22H32O7	4.8369	0.0751395	-	59.9	-0.597098	10118-56-6	-	-	-	-	-	-	Lipids and lipid-like molecules	Prenol lipids	Diterpenoids
pos_3668	Sterebin G	metab_3661	1.906	2.336	2.89	0.671	1.338	1.78	-	HMDB0035380	372.274	pos	M+NH4	C20H34O5	4.9427	0.0223898	-	67.3	-1.50584	114437-32-0	-	-	-	-	-	-	Lipids and lipid-like molecules	Prenol lipids	Diterpenoids
pos_5822	Oryzalexin S	metab_5811	0.218	0.349	3.286	0.003	0.258	0.997	-	HMDB0039687	305.247	pos	M+H	C20H32O2	7.3441	0.0362918	58.7	-	-1.74381	143437-61-0	-	-	-	-	-	-	Lipids and lipid-like molecules	Prenol lipids	Diterpenoids
pos_6818	Crocin 3	metab_6807	2.132	1.658	2.439	0.972	2.082	1.721	-	HMDB0039121	675.265	pos	M+Na	C32H44O14	4.3194	0.190425	-	56.7	4.2102	55750-85-1	-	-	-	-	-	-	Lipids and lipid-like molecules	Prenol lipids	Diterpenoids
pos_6972	Musabalbisiane C	metab_6961	2.616	2.408	2.552	2.453	2.376	2.65	-	HMDB0038682	613.22	pos	M+2Na-H	C28H40O12	3.9453	0.0686257	-	52.5	-5.76082	143183-60-2	-	-	-	-	-	-	Lipids and lipid-like molecules	Prenol lipids	Diterpenoids
neg_1019	Phytocassane B	metab_9202	2.803	2.715	1.805	1.613	1.928	2.056	-	HMDB0041055	379.21	neg	M-H2O-H, M+FA-H	C20H30O4	8.0063	0.143658	-	59.1	0.137953	166547-22-4	-	-	-	-	-	-	Lipids and lipid-like molecules	Prenol lipids	Diterpenoids
neg_3122	Yucalexin P15	metab_11305	1.899	2.23	1.886	1.227	1.613	1.634	-	HMDB0036753	375.179	neg	M+FA-H	C20H26O4	6.2231	0.0496615	-	57.2	-7.82136	119626-52-7	-	-	-	-	-	-	Lipids and lipid-like molecules	Prenol lipids	Diterpenoids
pos_1811	Epioxylubimin	metab_1809	1.09	0.677	2.444	1.095	0.66	0.626	-	HMDB0035613	253.179	pos	M+H-2H2O, M+H	C15H24O3	5.693	0.092633	-	60.6	-3.56669	69350-60-3	-	-	-	-	-	-	Lipids and lipid-like molecules	Prenol lipids	Sesquiterpenoids
pos_1900	Cinncassiol C2	metab_1898	2.705	2.589	2.22	2.627	2.764	2.449	C17642	HMDB0035168	378.189	pos	M+H-2H2O, 2M+3H2O+2H	C20H28O6	6.267	0.118809	-	51.8	-6.85079	73599-14-1	-	-	-	-	-	-	Lipids and lipid-like molecules	Prenol lipids	Sesquiterpenoids
pos_1964	Capsidiol	metab_1962	1.121	1.029	3.274	1.069	1	1.752	C09627	HMDB0002352;LMPR0103250002	219.174	pos	M+H-H2O, M+H	C15H24O2	6.7498	0.102683	58	-	-2.90452	37208-05-2	-	-	map00909	Sesquiterpenoid and triterpenoid biosynthesis	Metabolism	Metabolism of terpenoids and polyketides	Lipids and lipid-like molecules	Prenol lipids	Sesquiterpenoids
pos_2067	11'-Carboxy-gamma-tocotrienol	metab_2065	2.531	2.007	2.146	2.102	2.287	1.781	-	HMDB0012518	423.274	pos	M+H, M+Na	C25H36O4	7.5044	0.096412	-	59.4	2.64967	-	-	-	-	-	-	-	Lipids and lipid-like molecules	Prenol lipids	Sesquiterpenoids
pos_2206	Auberganol	metab_2204	1.659	1.713	3.401	2.09	0.786	2.078	-	HMDB0039715	263.2	pos	M+Na, M+CH3OH+H	C15H28O2	8.4885	0.133082	-	60.3	7.8797	102490-02-8	-	-	-	-	-	-	Lipids and lipid-like molecules	Prenol lipids	Sesquiterpenoids
pos_2784	1,3,5-Bisabolatrien-10-one	metab_2782	1.662	1.38	3.099	1.716	1.902	2.012	-	HMDB0036109	219.174	pos	M+H-H2O, M+H	C15H22O	5.12	0.10194	60.5	-	-4.26772	76760-40-2	-	-	-	-	-	-	Lipids and lipid-like molecules	Prenol lipids	Sesquiterpenoids
pos_3463	Sugeonol	metab_3456	0.833	0.639	2.323	0.58	0.696	1.166	C17504	LMPR0103450003;HMDB0041036	235.168	pos	M+H	C15H22O2	3.9234	0.0458508	52.1	-	-3.26552	19419-58-0	-	-	-	-	-	-	Lipids and lipid-like molecules	Prenol lipids	Sesquiterpenoids
pos_3805	Melleolide G	metab_3798	2.335	2.241	1.972	2.169	2.328	1.978	-	HMDB0038793	474.247	pos	M+ACN+H	C24H32O7	6.229	0.297003	-	55.3	-2.92259	117258-75-0	-	-	-	-	-	-	Lipids and lipid-like molecules	Prenol lipids	Sesquiterpenoids
pos_5468	Humulol	metab_5457	3.105	3.094	2.734	2.958	3.027	2.908	-	HMDB0038213	240.231	pos	M+NH4	C15H26O	8.4885	0.193602	-	66.8	-3.791	24405-58-1	-	-	-	-	-	-	Lipids and lipid-like molecules	Prenol lipids	Sesquiterpenoids
pos_5567	Curdione	metab_5556	2.365	2.034	2.301	1.659	1.845	1.543	C17493	HMDB0034714	219.174	pos	M+H-H2O	C15H24O2	8.1824	0.194396	-	89.4	-2.38448	13657-68-6	-	-	-	-	-	-	Lipids and lipid-like molecules	Prenol lipids	Sesquiterpenoids
pos_6327	Shyobunyl acetate	metab_6316	1.702	1.384	1.469	1.137	1.133	0.777	-	HMDB0036153	282.242	pos	M+NH4	C17H28O2	5.5607	0.156903	-	55.7	-1.82824	-	-	-	-	-	-	-	Lipids and lipid-like molecules	Prenol lipids	Sesquiterpenoids
pos_6470	4-Hydroxy-3-methoxy-2,10-bisaboladien-9-one	metab_6459	2.109	2.301	2.376	1.964	1.945	2.037	-	HMDB0033917	289.179	pos	M+Na	C16H26O3	5.0875	0.0329544	-	55.7	7.4104	-	-	-	-	-	-	-	Lipids and lipid-like molecules	Prenol lipids	Sesquiterpenoids
pos_6612	(3S,5R,6R,7E)-3,5,6-Trihydroxy-7-megastigmen-9-one	metab_6601	1.49	1.458	0.949	0.885	1.209	1.832	-	HMDB0038736	260.186	pos	M+NH4	C13H22O4	4.7526	0.131504	-	71.1	-0.466014	-	-	-	-	-	-	-	Lipids and lipid-like molecules	Prenol lipids	Sesquiterpenoids
pos_6770	Valerenic acid	metab_6759	0.518	0.279	2.607	0.407	0.972	1.576	C09743	HMDB0030016;LMPR0103460001	235.169	pos	M+H	C15H22O2	4.4491	0.0314195	52.4	-	-2.77786	3569-10-06	-	-	-	-	-	-	Lipids and lipid-like molecules	Prenol lipids	Sesquiterpenoids
pos_7006	Beta-Ionone	metab_6995	2.471	2.358	2.312	2.419	2.714	2.61	C12287	HMDB0036565	193.158	pos	M+H	C13H20O	3.9013	0.0801803	53.7	-	-2.62766	79-77-6	-	-	-	-	-	-	Lipids and lipid-like molecules	Prenol lipids	Sesquiterpenoids
pos_7335	3,11,12-Trihydroxy-1(10)-spirovetiven-2-one	metab_7324	0.244	0.259	3.031	0.367	0.705	2.072	-	HMDB0038154	251.163	pos	M+H-H2O	C15H24O4	3.3176	0.0417129	-	58.3	-2.84473	84321-96-0	-	-	-	-	-	-	Lipids and lipid-like molecules	Prenol lipids	Sesquiterpenoids
neg_2663	Cinncassiol C3	metab_10846	1.472	1.357	1.694	0.462	1.195	0.779	C17641	HMDB0036859	427.194	neg	M+FA-H	C20H30O7	4.1407	0.033686	-	95	-9.23274	64979-94-8	-	-	-	-	-	-	Lipids and lipid-like molecules	Prenol lipids	Sesquiterpenoids
neg_2962	(3xi,7(11)Z)-7(11)-Copaene-4,12-diol	metab_11145	1.625	2.386	3.16	1.107	1.404	2.186	-	HMDB0037393	281.175	neg	M+FA-H	C15H24O2	5.3803	0.0536118	-	68.8	-1.61201	-	-	-	-	-	-	-	Lipids and lipid-like molecules	Prenol lipids	Sesquiterpenoids
neg_3120	Curcumadiol	metab_11303	2.64	2.44	2.535	2.101	1.844	1.85	-	HMDB0038136	283.19	neg	M+FA-H	C15H26O2	6.2135	0.0322117	-	53.4	-6.66358	31946-48-2	-	-	-	-	-	-	Lipids and lipid-like molecules	Prenol lipids	Sesquiterpenoids
neg_3162	Procurcumenol	metab_11345	1.933	1.792	2.913	0.959	1.474	2.088	-	HMDB0036427	279.16	neg	M+FA-H	C15H22O2	6.515	0.0399491	-	63.9	-1.3724	21698-40-8	-	-	-	-	-	-	Lipids and lipid-like molecules	Prenol lipids	Sesquiterpenoids
neg_3176	Germacrenone	metab_11359	2.198	2.58	2.719	1.475	2.002	2.259	-	HMDB0035887	283.191	neg	M+FA-H	C15H26O2	6.6102	0.0938492	-	73.1	-0.523417	99957-12-7	-	-	-	-	-	-	Lipids and lipid-like molecules	Prenol lipids	Sesquiterpenoids
neg_3195	Beta-Ionol	metab_11378	0.893	0.73	2.138	0.408	0.781	0.648	-	HMDB0036820	239.165	neg	M+FA-H	C13H22O	6.7787	0.165622	-	59.5	-1.73923	22029-76-1	-	-	-	-	-	-	Lipids and lipid-like molecules	Prenol lipids	Sesquiterpenoids
neg_3212	Deoxynivalenol 3-glucoside	metab_11395	2.794	2.869	2.442	2.313	2.6	2.675	-	HMDB0039852	439.165	neg	M-H2O-H	C21H30O11	6.892	0.0512865	-	57.5	9.06174	131180-21-7	-	-	-	-	-	-	Lipids and lipid-like molecules	Prenol lipids	Sesquiterpenoids
neg_3473	Gamma-Eudesmol rhamnoside	metab_11656	2.473	2.548	2.334	2.351	2.015	1.987	-	HMDB0037961	405.205	neg	M+K-2H	C21H36O5	8.4103	0.0781343	-	54.2	0.119987	349112-31-8	-	-	-	-	-	-	Lipids and lipid-like molecules	Prenol lipids	Sesquiterpenoids
neg_5615	Isohumbertiol	metab_13789	2.001	2.025	0.98	1.852	1.91	2.226	-	HMDB0040686	263.165	neg	M+FA-H	C15H22O	6.5339	0.112884	-	69.6	0.571931	-	-	-	-	-	-	-	Lipids and lipid-like molecules	Prenol lipids	Sesquiterpenoids
neg_5628	Acorusnol	metab_13802	2.813	3.113	3.078	2.314	3.002	2.974	-	HMDB0030920	281.176	neg	M+FA-H	C15H24O2	6.4596	0.0731874	-	77.9	0.0211626	62311-70-0	-	-	-	-	-	-	Lipids and lipid-like molecules	Prenol lipids	Sesquiterpenoids
neg_5864	3-Hydroxy-1,10-bisaboladien-9-one	metab_14038	1.862	2.289	3.363	0.593	1.435	2.057	-	HMDB0034722	281.176	neg	M+FA-H	C15H24O2	5.5564	0.0704583	-	77.3	-1.25904	-	-	-	-	-	-	-	Lipids and lipid-like molecules	Prenol lipids	Sesquiterpenoids
neg_5876	Furanogermenone	metab_14050	0.786	1.302	1.767	0.213	0.27	0.811	C17488	HMDB0036766	277.144	neg	M+FA-H	C15H20O2	5.5354	0.0594321	-	68.6	-1.52217	81678-18-4	-	-	-	-	-	-	Lipids and lipid-like molecules	Prenol lipids	Sesquiterpenoids
neg_5927	(1alpha,4beta,5beta)-4-Hydroxy-7(11),10(14)-guaiadien-8-one	metab_14101	1.8	2.538	2.911	0.573	1.639	1.823	-	HMDB0036449	279.16	neg	M+FA-H	C15H22O2	5.4099	0.0399496	-	76.7	-0.549621	-	-	-	-	-	-	-	Lipids and lipid-like molecules	Prenol lipids	Sesquiterpenoids
neg_6038	6alpha-Carissanol	metab_14212	1.984	1.809	2.768	0.917	1.246	1.497	-	HMDB0035309	297.17	neg	M+FA-H	C15H24O3	5.0884	0.0212596	-	58.1	-2.30495	99957-10-5	-	-	-	-	-	-	Lipids and lipid-like molecules	Prenol lipids	Sesquiterpenoids
neg_6094	(1(10)E,4a,5E)-1(10),5-Germacradiene-12-acetoxy-4,11-diol	metab_14268	3.375	3.601	3.825	2.71	3.061	3.24	-	HMDB0038798	341.197	neg	M+FA-H	C17H28O4	4.9561	0.0690559	-	67.1	-0.690871	143305-08-2	-	-	-	-	-	-	Lipids and lipid-like molecules	Prenol lipids	Sesquiterpenoids
neg_6151	3-Hydroxy-beta-ionone	metab_14325	0.297	0.291	2.205	0.297	0.307	0.471	-	HMDB0036821	253.144	neg	M+FA-H	C13H20O2	4.7971	0.168194	-	87.7	-1.46125	-	-	-	-	-	-	-	Lipids and lipid-like molecules	Prenol lipids	Sesquiterpenoids
neg_6178	Zedoarondiol	metab_14352	1.451	2.054	3.168	0.004	0.408	1.476	-	HMDB0036448	297.17	neg	M+FA-H	C15H24O3	4.7653	0.0727407	-	64.4	-1.5263	98644-24-7	-	-	-	-	-	-	Lipids and lipid-like molecules	Prenol lipids	Sesquiterpenoids
neg_6600	Melleolide C	metab_14774	1.911	1.952	2.553	2.242	2.359	2.165	-	HMDB0037041	469.184	neg	M+Na-2H	C24H32O8	3.8727	0.0667752	-	64.9	-0.739055	101901-56-8	-	-	-	-	-	-	Lipids and lipid-like molecules	Prenol lipids	Sesquiterpenoids
neg_6718	7(14)-Bisabolene-2,3,10,11-tetrol	metab_14892	0.021	0.02	3.118	0.021	0.022	2.022	-	HMDB0035918	317.197	neg	M+FA-H	C15H28O4	3.6574	0.0454207	-	58	-1.6772	122470-42-2	-	-	-	-	-	-	Lipids and lipid-like molecules	Prenol lipids	Sesquiterpenoids
neg_4458	Absinthin	metab_12640	2.236	2.481	1.82	1.775	2.195	2.136	C09286	HMDB0035742	517.256	neg	M+Na-2H	C30H40O6	11.1528	0.0975894	-	55	-3.25172	1362-42-1	-	-	-	-	-	-	Lipids and lipid-like molecules	Prenol lipids	Sesterterpenoids
neg_5709	25-Cinnamoyl-vulgaroside	metab_13883	2.734	2.538	1.878	2.623	2.313	1.999	-	HMDB0041367	603.267	neg	M+K-2H	C34H46O7	6.1569	0.0779902	-	68.2	-9.69194	172616-90-9	-	-	-	-	-	-	Lipids and lipid-like molecules	Prenol lipids	Sesterterpenoids
neg_5952	24-Acetyl- 25-cinnamoylvulgaroside	metab_14126	2.369	2.072	1.191	1.463	1.582	1.435	-	HMDB0041368	589.323	neg	M-H2O-H	C36H48O8	5.3309	0.263738	-	59.9	9.50064	172616-89-6	-	-	-	-	-	-	Lipids and lipid-like molecules	Prenol lipids	Sesterterpenoids
pos_4704	Phytolaccoside E	metab_4696	2.037	2.507	2.192	3.156	2.66	2.744	-	HMDB0034637	809.431	pos	M+H-H2O	C42H66O16	13.0642	0.204745	-	57.7	-0.67928	65497-07-6	-	-	-	-	-	-	Lipids and lipid-like molecules	Prenol lipids	Triterpenoids
pos_5472	Ganoderic acid Mi	metab_5461	0.416	0.653	0.898	2.392	1.921	2.491	-	HMDB0035340	577.409	pos	M+CH3OH+H	C33H52O6	8.4695	0.169262	-	51.2	-1.97125	110024-16-3	-	-	-	-	-	-	Lipids and lipid-like molecules	Prenol lipids	Triterpenoids
pos_5963	Ganoderic acid Mg	metab_5952	2.638	2.755	3.119	2.008	2.175	2.368	-	HMDB0035999	644.419	pos	M+ACN+H	C35H54O8	6.9049	0.0577751	-	54.8	5.87904	110042-11-0	-	-	-	-	-	-	Lipids and lipid-like molecules	Prenol lipids	Triterpenoids
pos_6010	Ganoderic acid eta	metab_5999	2.457	2.003	1.028	2.327	2.279	1.966	-	HMDB0036309	555.295	pos	M+Na	C30H44O8	6.7498	0.299706	-	62.4	4.02659	294674-12-7	-	-	-	-	-	-	Lipids and lipid-like molecules	Prenol lipids	Triterpenoids
pos_6021	Crassostrea Secocarotenoid	metab_6010	3.876	3.726	3.749	3.637	3.627	3.54	-	HMDB0037789	599.409	pos	M+H-H2O	C40H56O5	6.7103	0.0558891	-	59.8	-0.640691	256505-51-8	-	-	-	-	-	-	Lipids and lipid-like molecules	Prenol lipids	Triterpenoids
pos_6936	Schidigeragenin B	metab_6925	1.077	1.061	1.168	2.413	1.854	2.058	-	HMDB0035506	411.289	pos	M+H-H2O	C27H40O4	4.0304	0.1907	-	65	-0.0746593	267003-21-4	-	-	-	-	-	-	Lipids and lipid-like molecules	Prenol lipids	Triterpenoids
neg_1170	Lucidenic acid F	metab_9353	2.072	2.522	1.568	3.124	2.786	2.689	-	HMDB0036436	477.224	neg	M-H, M+Na-2H	C27H36O6	9.6227	0.133872	-	63.8	-4.34855	98665-18-0	-	-	-	-	-	-	Lipids and lipid-like molecules	Prenol lipids	Triterpenoids
neg_3585	Lucidenic acid D2	metab_11767	0.004	0.004	0.042	1.287	1.845	1.852	-	HMDB0036435	535.23	neg	M+Na-2H	C29H38O8	8.9219	0.147252	-	60.1	-2.80815	98665-16-8	-	-	-	-	-	-	Lipids and lipid-like molecules	Prenol lipids	Triterpenoids
neg_3588	Quinquenoside III	metab_11770	3.567	3.24	3.575	2.923	3.128	3.211	-	HMDB0032816	969.55	neg	M-H2O-H	C50H84O19	8.9219	0.0536988	-	52.3	7.45714	208764-53-8	-	-	-	-	-	-	Lipids and lipid-like molecules	Prenol lipids	Triterpenoids
neg_4976	Hoduloside VI	metab_13156	1.171	1.173	1.234	1.795	1.704	1.861	-	HMDB0040658	783.455	neg	M-H	C41H68O14	8.9219	0.171578	-	73.5	2.06498	154971-10-5	-	-	-	-	-	-	Lipids and lipid-like molecules	Prenol lipids	Triterpenoids
neg_5065	Hoduloside VIII	metab_13242	2.908	2.683	1.353	2.461	2.22	2.661	-	HMDB0040660	915.503	neg	M-H	C46H76O18	8.6316	0.150597	-	53.3	8.11061	154971-12-7	-	-	-	-	-	-	Lipids and lipid-like molecules	Prenol lipids	Triterpenoids
neg_5168	Sericoside	metab_13345	2.596	2.785	2.607	2.881	2.827	2.926	-	HMDB0034504	711.398	neg	M+FA-H	C36H58O11	8.3343	0.0460316	-	72.5	2.44644	55306-04-2	-	-	-	-	-	-	Lipids and lipid-like molecules	Prenol lipids	Triterpenoids
neg_5191	Ginsenoside III	metab_13368	2.304	1.577	0.705	2.067	1.938	2.19	-	HMDB0034351	997.473	neg	M+K-2H	C48H80O19	8.2475	0.203282	-	51.5	-5.58744	223710-06-3	-	-	-	-	-	-	Lipids and lipid-like molecules	Prenol lipids	Triterpenoids
neg_6300	Ganoderic acid alpha	metab_14474	1.492	1.299	0.836	1.971	1.979	1.91	-	HMDB0033024	595.29	neg	M+Na-2H	C32H46O9	4.505	0.2196	-	54	1.74346	220181-81-7	-	-	-	-	-	-	Lipids and lipid-like molecules	Prenol lipids	Triterpenoids
neg_6562	3alpha,15alpha-Diacetoxy-(22R)-hydroxylanosta-7,9(11),24-trien-26-oic acid	metab_14736	2.153	1.787	1.564	2.478	2.801	2.482	-	HMDB0035605	607.299	neg	M+K-2H	C34H50O7	3.926	0.0538285	-	57.2	-9.54951	-	-	-	-	-	-	-	Lipids and lipid-like molecules	Prenol lipids	Triterpenoids
pos_4101	Capsanthin 5,6-epoxide	metab_4094	4.753	4.797	4.717	4.649	4.359	4.403	-	HMDB0036588	601.424	pos	M+H	C40H56O4	8.932	0.0096483	61.8	-	-1.42327	29486-21-3	-	-	-	-	-	-	Lipids and lipid-like molecules	Prenol lipids	Tetraterpenoids
